# Supplementary material for: Discovery and characterization of two new stem rust resistance genes in Aegilops sharonensis
Source: Theor Appl Genet. 2017 Mar 8;130(6):1207–22. doi: 10.1007/s00122-017-2882-8 (PMC5440502; doi:10.1007/s00122-017-2882-8)
Supplement: Supplementary file 3 — Supplementary material 3 (XLSX 17 KB) [file 122_2017_2882_MOESM3_ESM.xlsx]

## Sheet: Sheet1
JIC GRU accession	Plant ID_used in this study	Plant ID-seeds	Lineage-used in this study	TPMKC	TRTTF	TTKSK
T2BS_R5969	AS_05969	AS_05969	2189x1644 F2-1 F3-1 F4-1 F5-1 F6-2	1-	1+	0
T2BS_R5972	AS_05972	AS_05972	2189x1644 F2-2 F3-3 F4-1 F5-1 F6-2	1-	1-	0
T2BS_R5975	AS_05975	AS_05975	2189x1644 F2-4 F3-3 F4-1 F5-1 F6-2	;	4	0
T2BS_R5977	AS_05977	AS_05977	2189x1644 F2-6 F3-1 F4-1 F5-1 F6-1	1-	1	0
T2BS_R5981	AS_05981	AS_05981	2189x1644 F2-7 F3-3 F4-1 F5-1 F6-2	3-	1	;
T2BS_R5984	AS_05984	AS_05984	2189x1644 F2-8 F3-1 F4-1 F5-1 F6-2	;	1-	0
T2BS_R5987	AS_05987	AS_05987	2189x1644 F2-9 F3-1 F4-1 F5-1 F6-2	3-	2-	2-
T2BS_R5990	AS_05990	AS_05990	2189x1644 F2-10 F3-1 F4-1 F5-1 F6-2	1-	1-	0
T2BS_R5996	AS_05996	AS_05996	2189x1644 F2-12 F3-1 F4-1 F5-1 F6-2	1-	;	0
T2BS_R5999	AS_05999	AS_05999	2189x1644 F2-13 F3-2 F4-1 F5-1 F6-2	1-	;	0
T2BS_R7399	AS_07399	AS_07399	2189x1644 F2-14 F3-1 F4-1 F5-1 F6-2	1-	2-	0
T2BS_R6005	AS_06005	AS_06005	2189x1644 F2-16 F3-1 F4-1 F5-1 F6-2	2+	1+	;
T2BS_R6007	AS_06007	AS_06007	2189x1644 F2-17 F3-1 F4-1 F5-1 F6-1	1-	1-	0
T2BS_R6011	AS_06011	AS_06011	2189x1644 F2-18 F3-2 F4-1 F5-1 F6-2	3-	1	;
T2BS_R6014	AS_06014	AS_06014	2189x1644 F2-20 F3-1 F4-1 F5-1 F6-2	3	3-	2
T2BS_R6017	AS_06017	AS_06017	2189x1644 F2-21 F3-1 F4-1 F5-1 F6-2	2+	;	;
T2BS_R6020	AS_06020	AS_06020	2189x1644 F2-22 F3-1 F4-1 F5-1 F6-2	2+	1	1-
T2BS_R6023	AS_06023	AS_06022	2189x1644 F2-24 F3-1 F4-1 F5-1 F6-2	3+	3-	2+
T2BS_R6026	AS_06026	AS_06026	2189x1644 F2-25 F3-1 F4-1 F5-1 F6-2	1	1	0
T2BS_R6029	AS_06029	AS_06029	2189x1644 F2-29 F3-1 F4-1 F5-1 F6-2	3	3	3-
T2BS_R6032	AS_06032	AS_06032	2189x1644 F2-31 F3-1 F4-1 F5-1 F6-2	1-	1-	0
T2BS_R6035	AS_06035	AS_06035	2189x1644 F2-36 F3-2 F4-1 F5-1 F6-2	3-	1-	1-
T2BS_R6038	AS_06038	AS_06038	2189x1644 F2-37 F3-1 F4-1 F5-1 F6-2	1-	1	0
T2BS_R7403	AS_07403	AS_07403	2189x1644 F2-38 F3-1 F4-1 F5-1 F6-2	3-	2-	2-(s)
T2BS_R6044	AS_06044	AS_06044	2189x1644 F2-39 F3-3 F4-1 F5-1 F6-2	2+	1	1+
T2BS_R6047	AS_06047	AS_06047	2189x1644 F2-40 F3-1 F4-1 F5-1 F6-2	3-	1	1+
T2BS_R7405	AS_07405	AS_07405	2189x1644 F2-41 F3-1 F4-1 F5-1 F6-2	1-	1	0
T2BS_R6053	AS_06053	AS_06053	2189x1644 F2-42 F3-1 F4-1 F5-1 F6-2	2-	2-(s)	;
T2BS_R6056	AS_06056	AS_06056	2189x1644 F2-43 F3-2 F4-1 F5-1 F6-2	3	3-	2+
T2BS_R6059	AS_06059	AS_06059	2189x1644 F2-44 F3-1 F4-1 F5-1 F6-2	1	1+	0
T2BS_R7408	AS_07408	AS_07408	2189x1644 F2-49 F3-1 F4-1 F5-1 F6-2	3-	3	3
T2BS_R6065	AS_06065	AS_06065	2189x1644 F2-50 F3-3 F4-1 F5-1 F6-2	2- (s)	1-	;
T2BS_R6068	AS_06068	AS_06068	2189x1644 F2-52 F3-1 F4-1 F5-1 F6-2	3	2(s)	2-(s)
T2BS_R7410	AS_07410	AS_07410	2189x1644 F2-54 F3-1 F4-1 F5-1 F6-2	2	;	;
T2BS_R7412	AS_07412	AS_07412	2189x1644 F2-56 F3-1 F4-1 F5-1 F6-2	1-	;	0
T2BS_R7415	AS_07415	AS_07415	2189x1644 F2-57 F3-1 F4-1 F5-1 F6-2	;	;	0
T2BS_R6080	AS_06080	AS_06080	2189x1644 F2-58 F3-3 F4-1 F5-1 F6-2	2+	1-	;
T2BS_R7418	AS_07418	AS_07418	2189x1644 F2-59 F3-1 F4-1 F5-1 F6-2	3+	3-	2+
T2BS_R6086	AS_06086	AS_06086	2189x1644 F2-62 F3-2 F4-1 F5-1 F6-2	3+	3	3-
T2BS_R6089	AS_06089	AS_06089	2189x1644 F2-63 F3-1 F4-1 F5-1 F6-2	1-	1-	0
T2BS_R6092	AS_06092	AS_06092	2189x1644 F2-64 F3-1 F4-1 F5-1 F6-2	1-	;	0
T2BS_R6095	AS_06095	AS_06094	2189x1644 F2-65 F3-2 F4-1 F5-1 F6-2	;	1	0
T2BS_R6098	AS_06098	AS_06098	2189x1644 F2-66 F3-2 F4-1 F5-1 F6-2	;	1	0
T2BS_R6101	AS_06101	AS_06101	2189x1644 F2-67 F3-1 F4-1 F5-1 F6-2	1-	;	0
T2BS_R6104	AS_06104	AS_06104	2189x1644 F2-69 F3-1 F4-1 F5-1 F6-2	3-	1-	;
T2BS_R6106	AS_06106	AS_06106	2189x1644 F2-70 F3-1 F4-1 F5-1 F6-1	1-	1	0
T2BS_R7420	AS_07420	AS_07420	2189x1644 F2-71 F3-1 F4-1 F5-1 F6-2	1-	1	0
T2BS_R7422	AS_07422	AS_07422	2189x1644 F2-72 F3-1 F4-1 F5-1 F6-2	1+(s)	1-	;
T2BS_R6116	AS_06116	AS_06115	2189x1644 F2-74 F3-2 F4-1 F5-1 F6-2	3	3	3-
T2BS_R6118	AS_06118	AS_06118	2189x1644 F2-79 F3-1 F4-1 F5-1 F6-1	3-	2-	2-
T2BS_R7424	AS_07424	AS_07424	2189x1644 F2-80 F3-1 F4-1 F5-1 F6-2	2+	2-(s)	1(s)
T2BS_R7426	AS_07426	AS_07426	2189x1644 F2-84 F3-1 F4-1 F5-1 F6-2	3-	3+	3
T2BS_R7428	AS_07428	AS_07428	2189x1644 F2-86 F3-1 F4-1 F5-1 F6-2	;	2-	0
T2BS_R6131	AS_06131	AS_06130	2189x1644 F2-90 F3-1 F4-1 F5-1 F6-2	3+	3-	2+
T2BS_R6134	AS_06134	AS_06134	2189x1644 F2-93 F3-2 F4-1 F5-1 F6-2	1-	1-	0
T2BS_R6136	AS_06136	AS_06136	2189x1644 F2-94 F3-5 F4-1 F5-1 F6-1	3	1+	1+(s)
T2BS_R6143	AS_06143	AS_06143	2189x1644 F2-96 F3-2 F4-1 F5-1 F6-2	1-	1-	0
T2BS_R6146	AS_06146	AS_06146	2189x1644 F2-97 F3-1 F4-1 F5-1 F6-2	3+	3+	3
T2BS_R6149	AS_06149	AS_06149	2189x1644 F2-100 F3-1 F4-1 F5-1 F6-2	1-	1	;
T2BS_R6152	AS_06152	AS_06152	2189x1644 F2-101 F3-1 F4-1 F5-1 F6-2	1-	;	0
T2BS_R7433	AS_07433	AS_07433	2189x1644 F2-102 F3-1 F4-1 F5-2 F6-2	1-	1-	0
T2BS_R6157	AS_06157	AS_06157	2189x1644 F2-103 F3-1 F4-1 F5-1 F6-2	3+	1-	1
T2BS_R6160	AS_06160	AS_06160	2189x1644 F2-107 F3-2 F4-1 F5-1 F6-2	1-	1-(s)	0
T2BS_R6163	AS_06163	AS_06163	2189x1644 F2-108 F3-1 F4-1 F5-1 F6-2	;	;	0
T2BS_R6165	AS_06165	AS_06165	2189x1644 F2-109 F3-1 F4-1 F5-1 F6-1	;	1+	0
T2BS_R6169	AS_06169	AS_06169	2189x1644 F2-110 F3-2 F4-1 F5-1 F6-2	1	2	0
T2BS_R6172	AS_06172	AS_06172	2189x1644 F2-111 F3-1 F4-1 F5-1 F6-2	1-	1-	0
T2BS_R6175	AS_06175	AS_06175	2189x1644 F2-118 F3-1 F4-1 F5-1 F6-2	3-	1	1+(s)
T2BS_R6178	AS_06178	AS_06178	2189x1644 F2-125 F3-1 F4-1 F5-1 F6-2	1-	2	0
T2BS_R6181	AS_06181	AS_06181	2189x1644 F2-128 F3-1 F4-1 F5-1 F6-2	3	3	2+
T2BS_R6184	AS_06184	AS_06184	2189x1644 F2-129 F3-2 F4-1 F5-1 F6-2	2+	1-	1-
T2BS_R6187	AS_06187	NA	2189x1644 F2-130 F3-2 F4-1 F5-1 F6-2	;	1	0
T2BS_R6190	AS_06190	AS_06190	2189x1644 F2-131 F3-1 F4-1 F5-1 F6-2	2+	1+	1-
T2BS_R6193	AS_06193	AS_06193	2189x1644 F2-134 F3-1 F4-1 F5-1 F6-2	;	;	0
T2BS_R6196	AS_06196	AS_06196	2189x1644 F2-135 F3-1 F4-1 F5-1 F6-2	3-	2-(s)	1-(s)
T2BS_R6202	AS_06202	AS_06202	2189x1644 F2-137 F3-2 F4-1 F5-1 F6-2	3-	1-	;
T2BS_R6205	AS_06205	AS_06205	2189x1644 F2-141 F3-1 F4-1 F5-1 F6-2	1-	;	0
T2BS_R6208	AS_06208	AS_06208	2189x1644 F2-143 F3-1 F4-1 F5-1 F6-2	2(s)	2-(s)	1
T2BS_R6211	AS_06211	AS_06211	2189x1644 F2-145 F3-1 F4-1 F5-1 F6-2	3	1	;
T2BS_R7437	AS_07437	AS_07437	2189x1644 F2-147 F3-1 F4-1 F5-1 F6-2	3-	1+(s)	;(s)
T2BS_R6217	AS_06217	AS_06217	2189x1644 F2-149 F3-1 F4-1 F5-1 F6-2	1-	1	0
T2BS_R6219	AS_06219	AS_06219	2189x1644 F2-152 F3-1 F4-1 F5-1 F6-1	1-	1-	0
T2BS_R6223	AS_06223	AS_06223	2189x1644 F2-153 F3-1 F4-1 F5-1 F6-2	1-	1	2(s)
T2BS_R7439	AS_07439	AS_07439	2189x1644 F2-157 F3-1 F4-1 F5-1 F6-2	1-	1+	0
T2BS_R6229	AS_06229	AS_06229	2189x1644 F2-158 F3-1 F4-1 F5-1 F6-2	1-	1+	0
T2BS_R7441	AS_07441	AS_07441	2189x1644 F2-160 F3-1 F4-1 F5-1 F6-2	2+(s)	1	;
T2BS_R7444	AS_07444	AS_07444	2189x1644 F2-161 F3-2 F4-1 F5-1 F6-2	3	1-	1+
T2BS_R7446	AS_07446	AS_07446	2189x1644 F2-165 F3-1 F4-1 F5-1 F6-2	;	1+	0
T2BS_R7448	AS_07448	AS_07449	2189x1644 F2-166 F3-1 F4-1 F5-1 F6-2	3	3	3-
T2BS_R6244	AS_06244	AS_06244	2189x1644 F2-168 F3-1 F4-1 F5-1 F6-2	3	3+	3-
T2BS_R7450	AS_07450	AS_07450	2189x1644 F2-170 F3-1 F4-1 F5-1 F6-2	1-	1	0
T2BS_R6250	AS_06250	AS_06250	2189x1644 F2-173 F3-1 F4-1 F5-1 F6-2	1-	1	0
T2BS_Q4604	AS_04604	AS_04604	1644 resistant parent	1-	;	0
T2BS_Q4069	AS_04069	AS_04069	2189 susceptible parent	3+	3+	3
Due to low seed counts in the five lines highlighted in yellow, the progeny of a sister plant was donated to the GRU.
NA, not available currently but will be increased by 2017.
s, segregation
