# Supplementary material for: Discovery and characterization of two new stem rust resistance genes in Aegilops sharonensis
Source: Theor Appl Genet. 2017 Mar 8;130(6):1207–22. doi: 10.1007/s00122-017-2882-8 (PMC5440502; doi:10.1007/s00122-017-2882-8)
Supplement: Supplementary file 4 — Supplementary material 4 (XLSX 19 KB) [file 122_2017_2882_MOESM4_ESM.xlsx]

## Sheet: Sheet1
JIC GRU accession	Plant ID for line used in this study	Plant ID for GRU accession number (a)	Gene bank oroginal accession number	Latitude	Longitude	Collection Site in Israel	Subpopulation	TPMKC	TRTTF	TTKSK
T2BS_P6291	AS_06291	AS_06291	AEG-7870-2	31.8361	34.7001	Ashdod	3	2-	1+	;
T2BS_P6295	AS_06295	AS_06295	AEG-7871-3	31.8361	34.7001	Ashdod	3	3	2-	2-
T2BS_P6299	AS_06299	AS_06299	AEG-7872-4	31.8361	34.7001	Ashdod	3	3-	2	2
T2BS_P6303	AS_06303	AS_06303	AEG-7873-5	31.8361	34.7001	Ashdod	3	3	1	1
T2BS_P6307	AS_06307	AS_06307	AEG-7874-6	31.8361	34.7001	Ashdod	3	3	1	1
T2BS_P6311	AS_06311	AS_06311	AEG-7875-7	31.8361	34.7001	Ashdod	3	3-	2-	1-
T2BS_P6319	AS_06319	AS_06319	AEG-7878-2	31.8361	34.7001	Ashdod	3	1	2-	;
T2BS_P6323	AS_06323	AS_06323	AEG-7880-4	31.8361	34.7001	Ashdod	3	2-	2	;
T2BS_P6327	AS_06327	AS_06327	AEG-7882-2	31.8671	34.8026	Giv'at Brenner	3	3-	2	2
T2BS_P6331	AS_06331	AS_06331	AEG-7886-6	31.8671	34.8026	Giv'at Brenner	3	1	2-	;
T2BS_P6335	AS_06335	AS_06335	AEG-7888-1	31.96	34.8112	Rishon LeZiyyon	3	1-	;	0
T2BS_P6339	AS_06339	AS_06339	AEG-7889-2	31.96	34.8112	Rishon LeZiyyon	3	1-	;	;
T2BS_P6343	AS_06343	AS_06343	AEG-7890-3	31.96	34.8112	Rishon LeZiyyon	3	1(s)	1-	0
T2BS_P6348	AS_06348	NA	AEG-7891-4	31.96	34.8112	Rishon LeZiyyon	3	1	1+	1-
T2BS_P6351	AS_06351	AS_06351	AEG-7892-5	31.96	34.8112	Rishon LeZiyyon	3	1	1	;
T2BS_P6359	AS_06359	AS_06359	AEG-7895-1	31.9339	34.7425	Rishon LeZiyyon- Palmahim	3	1-	1	;
T2BS_P6363	AS_06363	AS_06363	AEG-7897-3	31.9339	34.7425	Rishon LeZiyyon- Palmahim	3	2	1	1-
T2BS_P6367	AS_06367	AS_06367	AEG-7900-6	31.9339	34.7425	Rishon LeZiyyon- Palmahim	3	3	2	2-
T2BS_P6371	AS_06371	AS_06371	AEG-7902-8	31.9339	34.7425	Rishon LeZiyyon- Palmahim	3	2+	1	1-
T2BS_P6375	AS_06375	AS_06375	AEG-7904-10	31.9339	34.7425	Rishon LeZiyyon- Palmahim	3	1+	2	;
T2BS_P6379	AS_06379	AS_06379	AEG-7905-1	32.2167	34.8225	Shefayyim	3	3+	4	3+
T2BS_P6383	AS_06383	AS_06383	AEG-7907-3	32.2167	34.8225	Shefayyim	3	1-	2	2-
T2BS_P6387	AS_06387	AS_06387	AEG-7908-4	32.2167	34.8225	Shefayyim	3	3	4	1
T2BS_P6391	AS_06391	AS_06391	AEG-7909-5	32.2167	34.8225	Shefayyim	3	2+	2-	2-
T2BS_P6394	AS_06394	AS_06394	AEG-7910-6	32.2167	34.8225	Shefayyim	3	2	2-	1
T2BS_P6398	AS_06398	AS_06398	AEG-7911-7	32.2167	34.8225	Shefayyim	3	4	4	4
T2BS_P6402	AS_06402	AS_06402	AEG-7912-8	32.2167	34.8225	Shefayyim	3	3-	2-	1+
T2BS_P6407	AS_06407	AS_06407	AEG-7913-9	32.2167	34.8225	Shefayyim	3	2+	2	2-
T2BS_P6415	AS_06415	AS_06416	AEG-7916-3	32.2567	34.9182	Tel Mond	3	1-	0	0
T2BS_P6419	AS_06419	AS_06419	AEG-7917-4	32.2567	34.9182	Tel Mond	3	3	2+	;
T2BS_P6423	AS_06423	AS_06423	AEG-7918-1	32.2768	34.885	Even Yehuda	3	2	2-	1
T2BS_P6427	AS_06427	AS_06427	AEG-7919-2	32.2768	34.885	Even Yehuda	3	2	2	1
T2BS_P6431	AS_06431	AS_06431	AEG-7920-3	32.2768	34.885	Even Yehuda	3	2	2	1+
T2BS_P6435	AS_06435	AS_06436	AEG-7921-4	32.2768	34.885	Even Yehuda	3	2	2-	2-
T2BS_P6439	AS_06439	AS_06439	AEG-7922-5	32.2768	34.885	Even Yehuda	3	2	2-	2-
T2BS_P6444	AS_06444	NA	AEG-7924-1	32.3199	34.8528	Netanya	3	3	2(s)	2-
T2BS_P6448	AS_06448	AS_06448	AEG-7925-2	32.3199	34.8528	Netanya	3	2+	2-	2-
T2BS_P6452	AS_06452	AS_06452	AEG-7927-4	32.3199	34.8528	Netanya	3	3-	2	2+
T2BS_P6456	AS_06456	AS_06456	AEG-7928-5	32.3199	34.8528	Netanya	3	2	2+	1+
T2BS_P6460	AS_06460	AS_06460	AEG-7929-6	32.3199	34.8528	Netanya	3	2-	1-	;
T2BS_P6464	AS_06464	AS_06464	AEG-7930-7	32.3199	34.8528	Netanya	3	3	1+	2
T2BS_P6468	AS_06468	AS_06468	AEG-7931-8	32.3199	34.8528	Netanya	3	3-	2	2
T2BS_P6472	AS_06472	AS_06472	AEG-7932-1	32.3199	34.8528	Netanya	3	2+	2-	1
T2BS_P6476	AS_06476	AS_06476	AEG-7933-2	32.3199	34.8528	Netanya	3	3+	1	1
T2BS_P6480	AS_06480	AS_06480	AEG-7934-3	32.3199	34.8528	Netanya	3	2	2-	1
T2BS_P6485	AS_06485	AS_06486	AEG-7936-5	32.3199	34.8528	Netanya	3	2+	2+	2
T2BS_P6489	AS_06489	AS_06489	AEG-7937-6	32.3199	34.8528	Netanya	3	3	3	2+
T2BS_P6497	AS_06497	AS_06497	AEG-7939-8	32.3199	34.8528	Netanya	3	2	2-	2
T2BS_P6505	AS_06505	AS_06505	AEG-7941-10	32.3199	34.8528	Netanya	3	2	2-	2-
T2BS_P6509	AS_06509	AS_06509	AEG-7943-1	32.6129	34.9223	Nahsholim	2	;	2-	0
T2BS_P6513	AS_06513	AS_06513	AEG-7944-2	32.6129	34.9223	Nahsholim	2	2+	1	1-
T2BS_P6517	AS_06517	AS_06517	AEG-7945-3	32.6129	34.9223	Nahsholim	2	2-	1+	;
T2BS_P6525	AS_06525	AS_06525	AEG-7947-5	32.6129	34.9223	Nahsholim	2	;	;	;
T2BS_P6529	AS_06529	AS_06529	AEG-7948-6	32.6129	34.9223	Nahsholim	2	;	1	0
T2BS_P6533	AS_06533	AS_06533	AEG-7949-7	32.6129	34.9223	Nahsholim	2	1-	2	;
T2BS_P6537	AS_06537	AS_06537	AEG-7950-8	32.6129	34.9223	Nahsholim	2	;	2	;
T2BS_P6541	AS_06541	AS_06541	AEG-7952-10	32.6129	34.9223	Nahsholim	2	;	2	1-
T2BS_P6545	AS_06545	AS_06545	AEG-7953-11	32.6129	34.9223	Nahsholim	2	4	3+	4
T2BS_P6549	AS_06549	AS_06549	AEG-7954-12	32.6129	34.9223	Nahsholim	2	2+(s)	2	1+
T2BS_P6553	AS_06553	AS_06554	AEG-7955-13	32.6129	34.9223	Nahsholim	2	3-	1+	1-
T2BS_P6558	AS_06558	AS_06558	AEG-7956-14	32.6129	34.9223	Nahsholim	2	2+	2	2-
T2BS_P6561	AS_06561	AS_06561	AEG-7957-15	32.6129	34.9223	Nahsholim	2	2	1+	;
T2BS_P6569	AS_06569	NA	AEG-7959-17	32.6129	34.9223	Nahsholim	2	;	2	0
T2BS_P6573	AS_06573	AS_06574	AEG-7960-18	32.6129	34.9223	Nahsholim	2	3	2-	1+
T2BS_P6577	AS_06577	AS_06577	AEG-7961-19	32.6129	34.9223	Nahsholim	2	3	2	;
T2BS_P6581	AS_06581	AS_06581	AEG-7962-1	32.6384	34.9248	HaBonim	2	2	2-	2-
T2BS_P6589	AS_06589	AS_06589	AEG-7964-3	32.6384	34.9248	HaBonim	2	2+	2+	2-
T2BS_P6593	AS_06593	AS_06593	AEG-7965-4	32.6384	34.9248	HaBonim	2	2	2	1+
T2BS_P6597	AS_06597	AS_06597	AEG-7966-5	32.6384	34.9248	HaBonim	2	2	2	1-
T2BS_P6601	AS_06601	AS_06601	AEG-7967-6	32.6384	34.9248	HaBonim	2	2+	2	2-
T2BS_P6605	AS_06605	AS_06605	AEG-7968-7	32.6384	34.9248	HaBonim	2	2+	2	1+
T2BS_P6609	AS_06609	AS_06610	AEG-7969-8	32.6384	34.9248	HaBonim	2	2	1	;
T2BS_P6613	AS_06613	AS_06613	AEG-7970-9	32.6384	34.9248	HaBonim	2	2-	;	1-
T2BS_P6617	AS_06617	AS_06617	AEG-7972-1	32.6798	34.9318	Neve Yam	2	3	2+	2
T2BS_P6621	AS_06621	AS_06621	AEG-7973-2	32.6798	34.9318	Neve Yam	2	3-	1+	2
T2BS_P6625	AS_06625	AS_06626	AEG-7974-3	32.6798	34.9318	Neve Yam	2	2+	2+	2-
T2BS_P6633	AS_06633	AS_06633	AEG-7976-5	32.6798	34.9318	Neve Yam	2	3	2+	2
T2BS_P6637	AS_06637	AS_06637	AEG-7977-6	32.6798	34.9318	Neve Yam	3	3	3	2+
T2BS_P6641	AS_06641	AS_06641	AEG-7978-7	32.6798	34.9318	Neve Yam	2	3-	2+	2
T2BS_P6645	AS_06645	AS_06645	AEG-7979-8	32.6798	34.9318	Neve Yam	2	2+	2+	2
T2BS_P6649	AS_06649	AS_06649	AEG-7980-9	32.6798	34.9318	Neve Yam	2	2+	2	2-
T2BS_P6653	AS_06653	AS_06654	AEG-7981-10	32.6798	34.9318	Neve Yam	2	3	2+	2
T2BS_P6657	AS_06657	AS_06657	AEG-7982-11	32.6798	34.9318	Neve Yam	2	2+	2	2
T2BS_P6661	AS_06661	AS_06662	AEG-7983-12	32.6798	34.9318	Neve Yam	2	2+	2-	2
T2BS_P6665	AS_06665	AS_06665	AEG-7984-13	32.6798	34.9318	Neve Yam	3	3-	1-	1
T2BS_P6669	AS_06669	AS_06669	AEG-7985-14	32.6798	34.9318	Neve Yam	2	3-	2-	2-
T2BS_P6673	AS_06673	AS_06673	AEG-7986-15	32.6798	34.9318	Neve Yam	2	3-	1+	1+
T2BS_P6678	AS_06678	NA	AEG-7987-16	32.6798	34.9318	Neve Yam	2	3-	2+	2
T2BS_P6682	AS_06682	AS_06683	AEG-7988-17	32.6798	34.9318	Neve Yam	2	2+	2	2-
T2BS_P6685	AS_06685	AS_06685	AEG-7989-18	32.6798	34.9318	Neve Yam	2	2+	2	1
T2BS_P6689	AS_06689	AS_06690	AEG-7990-19	32.6798	34.9318	Neve Yam	2	2+	1-	1-
T2BS_P6690	AS_06693	AS_06694	AEG-7991-20	32.6798	34.9318	Neve Yam	2	3	2-	1-
T2BS_P6691	AS_06697	AS_06697	AEG-7992-21	32.6798	34.9318	Neve Yam	2	2+	2-	2-
T2BS_P6692	AS_06701	AS_06701	AEG-7993-1	32.803	35.0356	Qishon	1	4	4	4
T2BS_P6693	AS_06705	AS_06705	AEG-7994-2	32.803	35.0356	Qishon	1	4	4	3
T2BS_P6694	AS_06709	AS_06709	AEG-7995-3	32.803	35.0356	Qishon	1	4	3+	4
T2BS_P6695	AS_06717	AS_06717	AEG-7997-5	32.803	35.0356	Qishon	1	4	3	3+
T2BS_P6696	AS_06721	AS_06721	AEG-7998-6	32.803	35.0356	Qishon	1	4	4	3-
T2BS_P6697	AS_06725	AS_06725	AEG-7999-7	32.803	35.0356	Qishon	1	1	2-	1+
T2BS_P6698	AS_06729	AS_06729	AEG-8000-8	32.803	35.0356	Qishon	1	1+	2+	;
T2BS_P6699	AS_06733	AS_06733	AEG-8001-9	32.803	35.0356	Qishon	1	4	4	4
T2BS_P6700	AS_06737	AS_06737	AEG-8002-10	32.803	35.0356	Qishon	1	4	3	2+
T2BS_P6701	AS_06741	AS_06741	AEG-8004-12	32.803	35.0356	Qishon	1	4	4	3-
T2BS_P6702	AS_06745	AS_06745	AEG-8005-13	32.803	35.0356	Qishon	1	3-	2+	2
T2BS_P6703	AS_06749	AS_06749	AEG-8008-16	32.803	35.0356	Qishon	1	4	4	3+
T2BS_P6704	AS_06753	AS_06753	AEG-8009-1	32.9128	35.0879	Na'aman	1	2-(s)	2+	1-
T2BS_P6705	AS_06757	AS_06757	AEG-8010-2	32.9128	35.0879	Na'aman	1	4	2-	1
T2BS_P6706	AS_06761	AS_06761	AEG-8011-3	32.9128	35.0879	Na'aman	1	4	4	4
T2BS_P6707	AS_06765	AS_06765	AEG-8012-4	32.9128	35.0879	Na'aman	1	3-	3	2+
T2BS_P6708	AS_06769	AS_06769	AEG-8013-5	32.9128	35.0879	Na'aman	1	3+	4	3-
T2BS_P6709	AS_06773	AS_06773	AEG-8014-6	32.9128	35.0879	Na'aman	1	1	2	;(s)
T2BS_P6710	AS_06777	AS_06777	AEG-8015-7	32.9128	35.0879	Na'aman	1	3	2	2
T2BS_P6711	AS_06781	AS_06781	AEG-8016-8	32.9128	35.0879	Na'aman	1	3	4	3+
T2BS_P6712	AS_06785	AS_06785	AEG-8017-9	32.9128	35.0879	Na'aman	1	3+	3-	2+
T2BS_P6713	AS_06789	AS_06789	AEG-8018-10	32.9128	35.0879	Na'aman	1	4	2+	2
T2BS_P6714	AS_06793	AS_06793	AEG-8019-11	32.9128	35.0879	Na'aman	1	3-	1	1-
T2BS_P6715	AS_06797	AS_06797	AEG-8020-12	32.9128	35.0879	Na'aman	1	3	2	2
T2BS_P6716	AS_06801	AS_06801	AEG-8021-13	32.9128	35.0879	Na'aman	1	3	2	2
T2BS_P6717	AS_06805	AS_06805	AEG-8022-14	32.9128	35.0879	Na'aman	1	3+	2	2+
T2BS_P6718	AS_06809	AS_06809	AEG-8023-15	32.9128	35.0879	Na'aman	1	1+	2	;(s)
T2BS_P6719	AS_06813	AS_06813	AEG-8024-16	32.9128	35.0879	Na'aman	1	4	2-	2+
T2BS_P6720	AS_06817	AS_06817	AEG-8025-17	32.9128	35.0879	Na'aman	1	3	2+	2+
T2BS_P6721	AS_06821	AS_06821	AEG-8026-18	32.9128	35.0879	Na'aman	1	3-	3-	2
T2BS_P6722	AS_06825	AS_06825	AEG-8027-19	32.9128	35.0879	Na'aman	1	1	2+	0
T2BS_P6723	AS_06829	NA	AEG-8050-14	32.9128	35.085	Na'aman- Akko	3	3-	2	1+
a, In some cases where little seed was left of the original plant, seed from a sister or parent plant was donated to GRU.
NA, not available currently but will be increase by 2017.
s, segregation
