# Supplementary material for: Discovery and characterization of two new stem rust resistance genes in Aegilops sharonensis
Source: Theor Appl Genet. 2017 Mar 8;130(6):1207–22. doi: 10.1007/s00122-017-2882-8 (PMC5440502; doi:10.1007/s00122-017-2882-8)
Supplement: Supplementary file 5 — Supplementary material 5 (XLSX 11 KB) [file 122_2017_2882_MOESM5_ESM.xlsx]

## Sheet: Sheet1
Accession (a)	Origin	Single seed descent for sequencing (b)	Sequence	Plant ID for GRU	Single seed descent for GRU	JIC GRU accession (c)
575	Palmahim, Israel	2	Transcriptome	AS_00480	2	2170010
2189	Hefzi Bah, Israel	1	Transcriptome, genome	AS_04069	4	T2BS_Q4069
548	Palmahim, Israel	2	Transcriptome	AS_05627	4	2170012
1995	HaShikmim, Israel	2	Transcriptome	AS_02915	3	2170013
2205	Hefzi Bah, Israel	2	Transcriptome	AS_04833	4	2170014
2233	EnHamifraz, Israel	2	Transcriptome	AS_04836	4	2170015
6793	Nizzanim, Israel	2	Transcriptome	AS_04837	4	2170016
546	Palmahim, Israel	2	Transcriptome	AS_04845	4	2170017
6856	Ziqim, Israel	2	Transcriptome	AS_04847	4	2170018
2020	Kefar Ganim, Israel	2	Transcriptome	AS_07510	5	2170019
409	Mikhmoret, Israel	2	Transcriptome	AS_04588	4	2170020
2172	Qiryat Ono, Israel	2	Transcriptome	AS_03576	4	2170021
1998	HaShikmim, Israel	2	Transcriptome	AS_04855	4	2170022
396	Ashdod, Israel	2	Transcriptome	AS_05754	4	2170023
542237	Lebanon	2	Transcriptome	AS_05613	3	2170024
1192	Hefzi Bah, Israel	2	Transcriptome	AS_04862	3	2170025
1644 (d)	Hefzi Bah, Israel	1	Genome	AS_04604	3	T2BS_Q4604
a, Accession numbers are according to (Olivera et al. 2007).
b, The accessions were bulked once in The Harold and Adele Lieberman Germplasm Bank, Tel Aviv, Israel and (except for 2189) once in The Sainsbury Laboratory, Norwich, UK.
c, Progeny of the sampled lines have been given unique accession numbers and stored in the John Innes Centre Germplasm Research Unit.
d, Previously by IWSC (2014)
