# Supplementary material for: Discovery and characterization of two new stem rust resistance genes in Aegilops sharonensis
Source: Theor Appl Genet. 2017 Mar 8;130(6):1207–22. doi: 10.1007/s00122-017-2882-8 (PMC5440502; doi:10.1007/s00122-017-2882-8)
Supplement: Supplementary file 6 — Supplementary material 6 (XLSX 156 KB) [file 122_2017_2882_MOESM6_ESM.xlsx]

## Sheet: AeShOPA1_final1536Table.txt
Locus name (a)	Sequence
100009_3087	ACTCATTGCTCCAATCAATAACAATATGGGGATGTGGCGAATTGTTCTTTCGGTGGCCCATGGCCATGGGAGAATCAGAGACCATTTACCCTTTCCCTGC[T/C]CCCCTGAGGAAACTTGATGTTTGGGGCGAGCAAAGCATGAAGTCGATGGCTCTGCTCTCAAACCTCACGTCTCTCACCAGTCTAAGCCTAATAAGTTGCG
100434_652	TACTACACAAGGCCGTAAAAAGAGACTAATAGCTATGTATAGTTTCTATACAAGCACAGGCAGAGTGTATAAGAACATGTGTTACACATAAATTTTTATC[A/G]CCCAACACCTTTGTAGTTGCACAAGTCACATGTTACAGATAGGTACCCACTATGATAAAACAAAAAAATTACTAATGAGCACACAGGCCTTTGTTTTCTC
100488_551	TTGTACTTGTCGACAAGGACACGTTATGCGCTCGCCTGTAAAGAAAATCATTTCCGGCCGCTCGTATGTCAATTATGTTTTTTCGAAAAAAAAAGTATGT[T/C]AATTATGTTTGTGAAGTCTGACCGATCTGCTGACTATTTATAYGCCTGCGCGCTTCACGACCGYTGCACCCGAAGCAAAGAAGCGAAGGGAAAGAGACGC
10065_1551	ATGAGCTCGTGCATGGTCCTTGTTCAGGCATAGAAGATTTATTGTATAAGGTATGGCACAATTACATGAAGCTATTCATGATATTCATTCATAGAAAAAA[T/G]ATGTCCTATTGAGAAGGCCATGACAAGGTCAAATGGCCTATTGTTTATCTAATGATGCAAAAGGATTGGAGGATAAAATGGCGTGACTAGATAAGGAGGA
100890_3391	GCAATGCGCAAACGTGCCCCGATACGCTGTAGGTCAGCAATCGGCGTTGGTGGAGGCGCTGACGGGCTGTCCTCCTGCTGAGCTGAGCTAGTTCGGCGCT[A/G]CTTGAAAGAACACCGGATTTTGACCTACTTGGAGCCCGAGCTTGGCGATCTATGATAACCATCCCGTAGCGCACTTAGGCGTGCACTGCGGCGCACCTCA
101434_1151	AGTGTGGTGGTAGCCCGATTCAGTAGCAGCCTTTGAGCCCACGAGTGCGAGCCTGAAAGCCCGAAGCCCCCACTCGCTCCCCTCCCCCTTTCCTAGCCAA[A/T]WTTTTTTGAAAACCCTCGTCTCCGGCGGCGGCGGCGGCGGCGCCATGAATGTGTTCGCGGGAGTCGGCGGCAGCGCGGGGGAGGGCGGCGGGGCGGCGGC
101975_159	TTATTTGGGGTTTCAGCTACGATTTTCTGGCATACTATTCCTGCTCTGCTTTTATTAGGTAGTTATATCCTGTAACTGTTGATAATTTCTTTCGTGTATC[A/C]AAGGGATGTCAGTTACTCTGTTATGCCGAACTAATATGCGGAATCATTTTTATCAAGTGCAAGCTGCATCCACTTGCTGTATTTTTTTCTTAAAAGAGAC
10198_916	TCAGCTCTGGCCCTATATAAATGGGAAGCCACCACTCCAGAACTGGCTCAAGCAGCTGACTCCATACATCAAACCTGCCATGAGTAGTTAATGCTAATCA[T/C]CTCTCAATAAAATTCCATTAGCTTAGAGGGTCTTCCCTTACTACCAGGCTACTACTGCCGCTTCCTCTAGCGTCTCACAAAGAATAACGCCATTAATTAG
102286_110	TGGCGGCTAGATTATTCTTTTAGAAGAACATGTCCTCACAATATTCTGTTACAACCAAAGTTTGACTTAAGGTGGTAGCCATCTTTGTATTTCTCTCGAA[A/G]TAGGCTTTCGCCCTGCTATATAGATATAGCAACCACCCGATACATCTGAGAATCCATTGCTGAGGCAGACAGCATAAGCACGCCCAAAAGGAAATAGAAA
102416_166	ATTGCCATGTCAACAAAACAAGCATAGATGAAGGGCAAAGACAATGATTGTATCTATTTTGGTTAATGTCGTGGACTTAACACGGCAGATGCCCTTGTGA[A/G]AGGACTTAGGTGTGGAGCCATCGCAGCGTAGGTTAGCATAAAGGGGTTGAACGTGACAAAGCACACGAGGTTTACCCAGGTCCGGCCCCTCTCAACGAGG
102459_1084	AAAAAATTAATTTTAGCTGCAGCCTTGACCTTCCATAGGAACTTCCGAAGTCAATAGTACAAGTCGAGACCGGAGCGTGTATCACGAGAGACGAGACGAC[A/G]GTGTCAGCTAGCTAGCTAGGGTTCGGACGACGAATGCGCCGGCCATTAGACAACGATGACGAGTAGCGTTGAGTAGCATGCACGTACATAACATGTATCA
10251_1005	ACCTTGGCATCTGTGCAGTCACTAGCATTGTTCTGCTTTCCCTGAAAAGAAGAGATCTTGGCAGGTCAGTGCATAACCTGGTAAATGTGTCGGTACAACC[T/C]GGGTTGCAAGGAATGGAGGATTTCCTCAGAATTTTAATGAATTCACATTGCTTCCATTTGAAAACATCACAGTGGTTCTGTGGTTCAGAACTTGAGATGA
10274_1928	TTGCAAGCAAATTTTCATACTTCAAGCTCAGACACGTGCAACAGGATCCATTGGCAAATTTGTAGAAATTTACCTTGACATCCTAGCATAACTTCTCACC[A/T]GGTTGCAGCCACAAGTACACGAGCAAGTTCGGGTCGATGGTGCATGTCATACTGGCTGACACACTGTACTATACATTCACACTAGCTAGGACTCACAATT
10282_4150	CTATGAAAGTCCCATGTGTGTATGATAACACTTTCTAAAGTGCATGCGTTTGGTGAGTTCTTGGAATCATGCCATTGCGGTCCATGTAAATTTCATGTGT[A/G]TGCTAGCTGCTTCTGTTGATCGTTGATGGTTTTGCGGAGCAAACACGTTGTTTACTCTTGTATGTTTCAAGAACAATTGTTTACTCTTGTGAGGCCGGTT
103067_669	AAAACATGTGTTACAGCAGCTGGAAACAATGCTATAGAAACATCAACAACGGTACGTCCTTTGTCTTTGTTAGTCAATCAACAAACATGTATGGTATCTT[C/G]TAGATGATCATCGCTGAGAACTCCTACTTCCTCTTTCCAAGTGAAAAAGGGCATGTTCTGAGGTGAAGCTAATGCAGATAGTAGTGGCCAATACTTGACA
103397_849	TATTGTGAGTCAACTGGAGTCCGGGGAAATATTTCCAGGAAGAGGGAAAAACCAAGCAACCAACCTTGTAAGACCTGGAGATACACGGTGGGGCTCACAT[A/C]ATAAAACTTTGTGTCGTTTTATTGAGATGTGGACATCTGTTTTGCATGTTTTAGAGAACATTCATGATGATGCAGAGAATTTAACACAAAGAACCACAAC
103631_2257	CAAGGAAGAAGCTACTGCATCCAAACTAATGTTGAAAAGGAATCTGAAGGAGTTGGAATTACTCTGGGGCAGTGATGGACCAACTACAGATGCTGATATT[A/C]TTGATGCTCTTCAACCACACTCTAATCTTAGAGTACTTACAATTGCAGATCATGGTGGTACCGTTGGGCCTAGTTGGTTGTGTCTTGACATCTGGTTAAC
103631_741	ACTTCCAAGTCAGGGTCTGGGTATGTGTATCCACTGATTTTGATGTGCGTAAGCTCACCAGGGAGATCCTTGGCTGCATACTTGCAACTGAAGGAGCAGG[A/T]AGCAGCAGTGCTGCAAATGAAACAACCAATTTAGACCAGCTTCAGAAATCCATAGCAGAACGTCTCAAGTCCAAGAGGTTTCTAATTGTCTTGGATGATA
103660_124	GAGACGCTCTAATTAGGAACCGTTCGCCGGTCCGTCATTTTCRGTCAGTCATYAGTGATAACAAAAGATATATTCGCAATTCCATTCCCTCGCGGCGAAG[A/G]AAAACAAATCGGGATCACTTGCGATCGAAGCAGAATCTCCACTAGAGCAAAGGAATAAAACGCAGAGGAGATAAATCACAATTGACAAATCCGGGCCTAA
10371_793	GTTCTCTCCGGGGACTATATATAAAAGAGCTTAACCAAGCCGGCTTGACGGAGAAACTAAGGCCCTCCCAAGCATAGCCAGTCATTAGGTTCAGTATAAC[A/T]GCCCCGGATCAAGCTTGCACGGTAAGGTTATTCGGTCTTTCTTTTCTCCTGCTGCTACTAATCTTTTCAGAGAAGTTTTCTTCTAATCTTGGACTGCAAA
10390_489	ATTTAAGAACCTACCAAACGTGAAGAGCTGAAGCAGATCTACAGCTACAGCCTGAACAGTCTGGTACCCTGCCGGGTTTCATCTTTTCACCACATTTCCG[A/G]ACAATTTGAGTGCCGCCACCAGTACTGTGGAGCTTCAGATGAAATAACAAAATTCTCGTCACGGCCTGGCATCCTAGCGGCTATTTCCAGACCACATCGC
104014_3162	GTCAGGGCATCTCCAACGTGGACCCACAAATCGCCCACAAACACCCAGACCGAGTTTTCAGGACGCCGCGAGCCATCCAACCCTGTCCCGCATTTGTCCG[T/C]GCACAAGTTTGGATGTCCGTTTTCCCTCAAATCGGAAGCAAACCAAGGTGGTTTGCGGGAGTCCGCGCACCYGCCAGATATGACTCTGACACTCACGGCC
104588_125	GTGCGTGGGATCAGGAATGCGGGTGCCTGGTGCGCGGGTGGCGGCTGGTTTTCGGTTCAGGTTTGGGAGATTTTGTGGCTTCTTCAGAGTATTCATTCAT[T/G]TCTAGATGTGCGTTAGAATAGTTCCCCACCCACTACGTTGCTAGGGCACTTGAGCTCAGGGCACAGTCAATAGATGGATAGATTATCCAGTTATATCGCC
10501_570	CAATATCTTTTGTTTTGTTACCTCCTTTTTCTATTCTCAACCTACAATGTTTGGGAATTCTCCTTTTTGTTTCTCGGAGGAGACCAAAGCTAGCCATGAA[T/C]TGAGATTTGAAGCTTTAACTATAAATACAACAGCAAAGCCTTTACTTAGTAGAAGTCTGACTAACACCAGAAGTTTTAGCTTGAATATCCTCATGATTAT
10580_1153	TGAGGTGCGGGTTCTCCTTGGCAGTCTGACCGAGGAGATGCCAAGTTTCCTTTCAGATGCCACCATCCGCCGTTTCCTCCGAGTGAGGAATTGGAGCACG[A/G]AACAAGCAACCAAGGGTCTCAAGGAAAGCGTCAAGTGGAGGCGTGAGTACAGGCCGGATGCAATTTCCTGGGTCAGTAAAATTTAACAGTATACTCTATT
10678_1989	TGTCATTCCAGACAATCACCCATCCACGCCCTGTTTTGGATAGTAAGCCAAGCAAAAAAAATGACCATTGAAGGAGCCCACACTTTCCAAACGACCTTGT[T/C]CATGGGGGTGAGGATAGCTCCCAAGAATTGAGGCGTGTATGTCGCTGCCGCCGAGTCTTCACCGTTAGAAGAGAACTTCCAATTAACAGAGTCATCAACA
10683_1517	AACCGTATATCGAGCTGCAGAACTACCTGCTGAGCAACCTGGCCCCGTTCGACCCGACGGCGCCCGGGATGCAGGTACGGCCATCTTCGAGATCACATTT[A/C]AACGCGTAGCGTAGCAGGATCTCCACGCTGGAGAATGCGCGGGATCCTACGTGTTATTGCCATCCATCAATGTGTTGATGCGCAGAAGATTCATGTACTT
106968_1170	TTTTCCTATTTTTTTGTATTTTCAGAAAATGTAAAAAAACTTGTTCGGGCCGACCGACCTGGGCGCCACCAAGCCGACCACCTCGTCCCCGAGCTCGGGA[T/G]GGAGTCCCGAGCTTCTACTACCGTCGCCGCCGACCCCGACCCGGAGTCCCCCTCGCCGCCGCCTCGTTTTGCCTCTTTCCCAAGCAAACCCGCTACCCCT
10724_1852	TAGAAGACGGCGAGCTATTTTGGAATGCTGAAACCATGCAAGTGCTTGGGAGCCTACCAAACCTATCCATTCTCTGTTTGCAGGAGGGATTATGTTGGAG[T/C]GAAGAACTGGTGGGATCATCATTTCCCATCACTTTCCAGAGTGGCCTTTTCAGAAGCCTTGTGGTACTCCGGCTTTATTGCGGGCAAATGGAAATCAAAC
10727_409	CAGCTCGGCCTCACGTCGGGAACAATTTGGCTGCAAGCGCACATTGGGCCTAGCCCATCATCTTGCCGCCGCCTCTAGAGTTCCACCAAGAAAGGAAAAA[T/C]ACCCTCCAAAAAAAACAAGAAAGGAAAAGGGAATCGGAGGTCTGTTATACCCCGTCGCTGCCGTTTGCCGATCTCCCCCATCTCGCCRTCGCCGTCGCCG
107780_1384	GCCACCTAGTGCGCCACTTGCGAAGATGATTGTGCACCTGGGTGTTACTCACATCATAACCAACAAAAGCGGTCAAAGCCTTTGCAACTTTCATTTTATC[A/G]GCCTCCTTGAATCCTTTGTCAGTCCTAACACCTTTTGCTGCTACCTCTGAAAGACCTTTCAACATGATAGCAGACATAGGCGGGGTCCAATTCATGACCT
10795_1439	ATTATTGTGCCTGTTGGTGGACTTGCTGCCTGAAGGACTTCTGCTCGTGCCTGCATCAGCAAATTCTGAAGGCCAATCAGAACATCCAGACTCCAGACTT[T/C]CGTGCCGTTCAGATCTGTGCTTCCTGGACTTGATTTTACCATTGTATCCACGTGCTCCATCGCCATGGGCATCTCTATGTCTCGCTTCATGCTTATGTGC
10795_329	AATAAAGTATTTCTCAAAAATAAAGTGCAACGGAAGTTCCTCAAATTCTTGTGAAAAGGGAACTTGTGGAGAAGGAAGCTACTGACTGATAAGTTCCATT[T/C]ATGTTGGTCTGGTGACAGGGCGCTCTTGAAAGSGAGCSAGCGRGCRAAGCCTTCCTSSAGCTTTCCCCCTTCCCTCACCCGAGAATTGCATTTCCGGAGG
10799_659	AGGACGGTGGTGGACTCGAGGTTCCCGCTGAGCAGAGCGCAGGAGGCCTGGGCTAAGAGCATGGAGGGGCATGCCACTGGCAAGATCGTTGTGGAAATGG[A/G]AAGCGCAGAATGAACATGAAACTGTTGATGTGTTTATGTATGTGTGGCAATTTGAGAAATTAAGATTTATGGAATCAAGATATGCTAGCTACTCCCTCCG
10829_235	GTATATTAACAGATTTACTCATACAGTCATACACTTATAATACATGAGCGGCAGGCATAGCAAACAACAAGATTCTAAACTTCATAGGAAACACAAGATC[A/C]CCTTCCAATCTGAGTATACAAGCGTCTCATTCAGATCCAGAACTATGGTAAAGACATGCTGTTCTTGAGGAAGTAGATCTGGAAGGAGTTTTTCTGATGA
10875_138	CGGTCCGCTGCTCCTCCACCCGCTGCTTCTTCTTCGCATCCTGCRAATGACAGAAACGACGGCTGGTTCAGGCTCCCGATCCCCTTTCTTTCTTGGATCG[A/G]CGACGGGGCCAATCGAAGATCTTGTTCTAAAAGAAAAGAAAGAAGCTTGGATTGGAGCAAACCTCGGAAGCCACCGGGGCAATGGCGGGGAGCGGCGGCG
10886_1437	ATTGAAATGGCATTCATGAAAGAAGATGCACATAAGTGTTGACCACTGATCTATCTCTATGTGTACATACAACATGCCAGTTATTCATGTGTTTTGGCCT[A/C]ATTTACAGGATGGTGACATCTCAACTTAAGCCTGTGGTTGGATGCAAAAAATTGTTAACTGTGGGATATGTAATTCCAGCAGAACCCGTCCACTGAAAAT
10918_1257	GTTCTGTTGGACGCGAGCAAGAACCCTGCTAAGTTTGCTCCCCTCACGTTCGTGTCACCGGCCGATCACCCATGGTTATCCTCCCTCTAGCCATGACGAC[T/C]GATCGTAGCTAGTCCAACCAAATACTCCCAAAAAGAAGAGAATCGGATAAGTTCGCAAAGACCAGCACCTCCAGGTACCGACCGAGCGGGCGAGGCCCCC
10977_510	ACAAGTTAACTGGACTATTTTGCTGTATTTCCATCATACACCTTTGATTTATTTAGTGACTGCAGACTGGGAAGATGCCATGTGTACCTTAATTCTCAAT[T/C]TAGTAGCTGTCTTCCGTCATTCACCTTTGATCCATCGAAGTTGCTCAAATTTGAGGTGGTCTACACCGTTTGAAGCTCCTGTATCGCGTGCACTTGAATC
11024_2282	ACGTGCGTGACATCACTTTCTGTTATGGCTCATTGAATTCACATAAGGTGGCTAGCCATGAGGACTACACCTCTGCATCTGATGAAGCCAGCAAGCGCCA[A/G]CTTGCAGGTTCCTGTGTTAAGATATGCCCCCAGTGTGAAGTGAACGAGTAGAGAAATAAGTGGGCGATGTTTAGTTCAAATTTCAAATTTGAACTAAAAC
11027_4754	ATAGGTTCATTACAAGTTTGAGTTGATGGATGAGACACTCTTTCTTACCGTGAACATAATAGACAGATACTTGGAAAAACAAGTGGTGCCAAGGAAGAAG[T/C]TGCAGTTAGTTGGAGTGACAGCTATGCTTCTTGCTTGCAAATATGAGGAAGTCTCAGTTCCAGTTGTTGAAGATCTAGTGCTCATTTCCGACCGGGCTTA
11088_1226	ACGAGCACGCCGGGTGGCTGCCGATCTGCGAGCAGGTGCACGGCTACTGCAACCAGGTCATGGGAGCCCTCATCGCCGGCTTCGTCGCGCTCGTCGTCTA[T/C]TTCCTCATCATCATGCACTCCCTCCACGCCGTCACCGACACCATGTGCCCGTGCCATTAACTCACATTCTAGTGCTGCTATACCGTCGATGACCTATGTA
11088_963	CATTCCGTCATTTATGTAAGTATTACTATTGTGACTACATTTCACGTATGATTGTGTCAACTTACATTGTTTGATTTGGCGTATATGCAGCTTCTTCGTG[A/G]TGGCATACGCCGTGGCATGCGTCTACAGCCTGCTCGTCGTCCTCGTGCCGCCCGGGGGCGCCGCCTCGAGACTGCTCGTCATGACCGATGTAGTGATGGG
11137_1148	ATATATAAATAGGGTCACGCAACCAGGGTACTTGACACACTCGATTCTGCGGTTACACGGCAGCTACCATTTAACACAACCATAGTTAGACAGTATAACT[A/C]ACTGTTCCAGCAATGAGAGGAAGGGGGCAATCAACCGCATGGTAACACCAGACTTAAACTTGCTTGTAGAACAGGATATACGCTGGGTTATGCAAGACCT
112328_128	CGGCGAAGCCGGTTGGCGAGCAGCCGATCGTGTAGCAAGTTAAGGTGGCGGGGCCAGGTTGGCCAACCCGGCGGACCCAACTTAGTATTCGTAGCGTGCT[A/G]GTGCTTTGGCCCATGTTTCTTGTCGGCCAACAGCCGAAGCTGGTTCTGTGGCGTAGGGCGAAGTGGAGGGCCGCGGCAACCTGAACACGCCAAGATTTGC
112398_147	GGGGACCAGGACTTGATTTCGTTGCCCAAGCGAATCCCATTCAATCGTTTACTCATGGAATGAGTCCATTGGAGAGTTCAATCGATCTTTTTTTCATATA[T/C]ATTTTGCCTTTTGTGGAGGATNNNNNNNNNNTCTACTTTCCTATCTAGGACTTCGATATACAAAATATATACTACTCTGAAGCATATATTGCTGTCAACA
11256_862	GACAGTAGCTCCTTCAGCTTTAGTGGCAAACTGTCCAGCTGGAAAGGAAGCCTCTTCAATGGATTACCTAGAATCACAAGTCGCTCTAGGGATGGGAATT[T/C]CATACCGTCGTCCCCAATAGTTTCCAACGAGAAGTTACCAGTAAGACCGAGAAGCTTGAGGCAAGGAAATGTTTTTGTCTTGTCCTGTCCATTGCACAAT
11289_1175	CATGACCTGTCAAGTGTTAAGTCCAATATGACAGTTTGTGTGACAACTTCCGGTTCAATATCAACATATTCAGACTGAACTAAGTTGCTCATATGCTAGT[A/G]TGAGTTTGTGACAGAAAAAAAATGATGCTCAAGATAGCGAACCTCCATATATGATTTTGGGTGCCGGGGCACCACAGGGGTTACAGTTTCAGGATCAGGA
113134_109	TGRGAAAGGCGATGGCCCGTACTGCAAGATCCACCGGACCAAGGGCCATGACCTTYAGGAGTGTTACCAGGTTGAGTAGCTCGTCAATAAAACAGGGCGG[A/G]ATACGATAAGAGTGACAAGGAAAAAAGTCAGAATACCGCTGGTGGAAAGGGCCGAGGCGGTGAAGCAAATCGCCCCGGCAAACCCTTTCGGAACCAAGGA
113210_4453	TCAATAACCTCGGGAAATAGCAAATATCCCATGAGAGAGAGAGGAAAAAAAATATCCCAACTCGCTTTCACCCTCAAAGATCCAATCTTTTGGCAAGTGT[C/G]CGCTCCAGCCAGAAGCCCAGAACACAAAGGCAGGCCTCTGGATTGATAGGCCCCCTGCAACTCTATCCCCTTCCTCCCAGCGGCGCCATCACCATTGCCG
11357_1134	GTGCAATTTTCAATCATTGTTTGTTTTATGTGTAGTCGCATATGCACGGGCATGCTGGTAGCTTTTCAGTTTTCAGCCAACATGCCAAGCTACTCATGAG[A/C]AGATGTGCTTCTTCTTCTCAAAAAAAAATGTGTAGATGTGCTTCTAGAAACTACTACTAGTTAGGGACAGAATTGTGTAGAAAGGGGTAGGACTACGTAA
11365_323	CATGTGACCCTGCAGGTTTGGCAATATGTGGACATTACCTAAAACATCTTTTGGTCAATAATTAACAACAAATCTGAACACCCATGTTAAACAAAGATCT[T/G]TATTAAGCAAACATTTCCTTCCCGTACATAATTCCCCTTTGCTTCACAGTACGCTATAAAACCAGATATCTTTGTGAAGCAACTCGTTGATCACAATACT
11390_101	GGGGGGGGGGGGGGGGGGCTAAACCAGGTGTGGTTTGTTCCCATAACACTGGTAGCGTTAAACATAGGTACATCAAAGGTAAATGGTGCAGGTGATAGAT[A/C]ACTTACAGTGTCAATTTTCTTCAATACCGACACCCCTGTATCCATGTCATAGTCAAAGATAGAGGGTGGCGTCCTCATTGAGCTATAATAAAAGCGAACA
11390_1096	ATCCTAACTTGTGTAACCATACCTGCAAAAGCCCATAAAAAGTAAGGACCCAATAAACTATTATAAACACTGATAAACCCAAATGCACACAGACACACAT[T/C]GGTAATAATACCCAAACATGGTACTGTAATATCCAGTTAAAAACATATATGTGCCAAGGAATAGCTGAATAATCCTTTTCTTGAAGTGCACATGAGTAAT
11399_1477	TCAAGCTGGCCGACCGGTCAATTCAGGGAATGAATTTTCAGAATTAAATTCACAGGCATCGACAACATCACGAATTGCATATATCTCTGCTCGTTTGTAA[A/C]ATGCGTTTGAAAGACATTGTTCCTAACAAAATTTGGTCACACGAGTTCTACACACGGACGGGTACACAACACAACCCGAAGAGAGTAGCGGCTACCCACT
114424_1033	TGACTAAGCATGCCACATGGTGTGGGGCCTGCCTGAACGGTATATGTACGACGTGTTTTGAAAAACCCTTGGAATTATTTTTTCTAACGAGAAGTTCCCA[T/C]ACACGTGTCAGGTCCATCCGTGAGCGAGCAAAATATATGCAAAAATGGCGGCTGATGTGATTTGAACGCGTGATCTGCAGCATGAAGGGGTATGTGCAAT
11525_527	GTTCGGGATTTATCGAGGTCCTAACCTTAACCTGGAACTATATTGAGGTAGAGTTGCTACGAATGTGTGTTGGCCTGATCATTTCAGTGGAGGGGAAAGT[T/G]CTTTTGAACATGATGAGTCTATGCACACTCTGGGCAAAAGAACAGAACAGGTTGGTGGACGAGAGGAGCAGAGCAGAAGGAACACTCTTCCTCACCATCC
115357_1267	TTACAATTCCCAGGTTTAAAACAAAGGTCTTGGTGTTCTATCTATACATAAAGAAAGTTACCATCAGTTTTTGGCTTTCATTCGACATAAGATTGACTGT[T/C]TGCCGCATGTGATTCACTTCAGCCTGGATACCAGAAAGTAGGGTCTACAATACAGCAAGTTGCGTTAGACAACGCACCTATTATTATTATTTGTTTCTAA
115929_896	AGAAATTGGTCCTCCCTGACAAGTATATTCCAGCATCCACTATCATCGATTGCACTTTTTCAGATCTGCAAGCGAGTAGTTTTATTAAAACTGATACCGT[T/C]GGCTGCTAAAATTCTCTCCAAGTTCAAACGATCCATACTCTTTCCGTCCAATGTCACTAGTGTGATCAATGAAGTTAAATTCCCTTGGAACATACGACAA
11598_1514	GGAATTGCTGCTCGGCTTTCGATCTTGAAAGCTTGGTTACTTACTGTGTTACTGTCTGATACACCAGGGTGTAAACAACTATATGAGTTCATTCATTTCA[T/C]ATGTTTTAGCGCTTTGCTTGGCTTTCGAATCAAGAGAGCTGGGTTTACTTACTCTGCATGTTCTGCTATTTGACACACACCAGAGTGTAACAACAACAAT
11611_334	AAGGACTAGAAGTTCACGGTCCTGATATGTCTGCTTTGATTATTCTGTTAACGTTGACACAGTGCGTCTTAGTATACGATACCATTTTTGTCTCTTTTTG[T/G]ACACCAATTTTTCATTTTTACCTTCAGAAAGGTTTTTAGCCTCGCTGAGGGCTTATTGTTGTAGCTTCGCTGATGGCTTAATGTTGTAGCTTTGCTGAGG
116219_311	CAAGATGGTAGCATAAACTTCGCAATTTTATGATTTGTGATCCTATAGATTTTTGCCATGTGGAGGACCAATCAAGAAATAGGAGATCCAGTCACTCCCG[A/G]ACGCTCTCAGAGCTCACGGGATTCTGGCCGTCCNATCCGTTTTACTGATGCGAATCTAGCCGTCGGATCAAGCCTCTGGACGATCTGGGCCGCCGGATCA
11629_1304	TCTCTTTGTCATAAGCGCATTGCAAACAGTGCTTTTGCAATTTATCCAAATGGACAGACATTGGTGCATTTTGTATGCTTTAGAGAATCACAACAGATCA[A/G]GGCTGTTAGAGGCGCAAACTCTGTGAAACGTAGATGATGTGACCATACTCCAGGTATAGATTTGAACTCCATATTCATATATTGCTGTTCAGCCTTAGGT
11643_1199	GGTGAGACAGGGTGTCGGAGTCATGCGTGGGCTGGACCGATCGGTCGGGTGACACACTGGATCGCACGGTCTGGATGAAAGCGGGTACGAGGGTCACGTC[A/G]TACACGTGATGATGCTGATTCGGATAGGCACTACAGAAGTACAATTTTTGACACCGTATACATAGTCTCCTGTGTTCAACTGTTGCCAAATCACGTGAGC
11644_1252	TGATCCAACGGACCAGGAGCTGATTGAGCACCTGGAGTCCAAGGTGATGAAGAGAGCTCACTCCCTCATCGACGACTTCATACCCACCATTGAGGGAGAA[A/G]ATGGCATTTGCTACACCCATCCAGAGAAACTCCCAGGTGAGAATCGAGATCCATAGACATACAGTACGTACAAAAAAAGATCCATTCATGTTTCGGTTGA
11646_530	TCTGTGGACAACATGGTCAATCCTTTGAGAGGATAGCCGCTCGAGTGCCATGATAGACAGATGCTGAATTGGAGGGTAGGTTGGATGGGTCAAATGCTCT[A/G]TTGTTCTATATTGGTACGCTGGCATGGTTGTACATCCAGTCATGCGTTCAGCGATAAATGGAAGTCTGTTTAAAATGCATAGTTGTACATCCAGTCTTGC
11670_554	TTCTATTTTGCTACAAATCGAGAAGATGTTGCCGTCACCGTCATGATTTTTGCTACAATGTTTGTTTTTTGCTAGAACCATATTTAATTTGGCTGGAACT[A/G]ACAATCGTTTTTACTACAACCAGCCRAAGCAGAGCCGGAATCGTCAYGGCAGGGGTGCGCCCGATACGAGGCGTCGACGACATGAGTGTCCACCGGAGCT
11689_603	CATGGCTGTGGTTAATAGAGCTCCAGGATTCAATGAAAAATGAAGAATTTGTCAAAGTCCTTGTCACTTTATGGTCAATCTGGTGGGTGCGGAGGAAGGC[T/C]ATTCATGAAGAATGGTTTCAATCGCCACTAACGACTTTCTATTTCATCACAAGCTATTTAGATGATCTTGCTGCAGTAGAGAAAAAGCAACAGGGGCGTC
116892_3220	GAGGAAGAAGAAGACTAGAGAAGGAGATGGACACAGGGACACAGGAGAATTTTCCTGGCGCACGTATGCCACCGCCGCTCGCATGGCGTCCTTTTTTTTC[A/T]CTGAGCACGAACTCAAATACCCGGCCATCGATACNAGAGGATCGGCAAGTGTTTATACCCATGCACGCATGAACGCACGCCGCGCCCACTCGCCCACACC
117052_280	TCACCTATTTCAATAACCTTTTTTTACGTCGCCACCTCAGTAACCTTACCCTCAGACGCCGCTAGCCCAATAGTCACAGACGAGTGAGTGACAAGAACAT[T/C]CAAACTACCACAGTCCACAAAGGCGGGCGATTGGCTGGGCTCCAACGGTAATGGTAAGGCTGTCATGGGCACCGCCGAGGCCCCTAGTGAGCCCATCTCA
11707_1240	CATGTAAAAGTACAATTTATTGTATCATCTTCATTAGATTTTTCAAAGCTACATTCCCTGCCTTCAGTGGCATGGACAATTAAAGGTTTACAAAAGGGGC[A/C]AATCGGAAGATCTCTTTATAATATGGTAGGCATGTATGGGATAATCATCATTCGCGTACAATCAGCATTGCACTTCCGCAGATTTTACAGCAATAACGAC
11741_1336	GAAGGTCGGCACAGGCCATGCAACCCGAACCAAACATATACCATACCCCATCAGTGCTAGCTACTCCATTACCGGCATCCACATGATCTTCACTTGTTAA[A/T]ATCTTGTCAGCACCGGCCGGGCCCAATCGGCGCCATTTCGATGTTCAGCGGCCGGCCGGCCGGCCGGCCTTCTTATCGCACTCCGGGGCTGGCCGATTGG
1179333_125	TACAATGGGCTGATTTTCCATTTCCTTACAATGGAATGATTTTCCATTTCCTTACAATGGAATACTTTTCCATTTCCTTACAATGGAATACTTGGCCATT[T/G]CCTTACAATGGAATACTTGGTCGTCCAGCACTCGCCAAGTTCATGGCAGCCCATCATTATGCATACAACTTGCTCAAGATGCCCGGCCCGATAAGTATCA
11799_1582	AGCACAGACCATGCTTAATGGATGTACAGTGTCCTAGCTTATGGGATTTCCAAAAAGATGCAAAACTGCAATTACTTTGACAAGTTCTTGCAATGTGCAG[T/C]GCCTTACTCAGGGTTTTTCCCACGACGACTCCTCATTTTTCAGTTTGAAGATCAGATTTACAAATTATAAAAGCCAATTGAGAACTGTAGAAGGCCAGCA
11910_1180	AGACTTTAGCCCTATTGCTCAGGAATGAAATAAAGCATCAGCGTGGGCACCAGTTGTCCCCTGCTGTAATCATGAGCTAGCCGATTTGTAATCAACCATG[T/C]CATGTGCGTCCTTATCTCGCCTGATTCAGAGGAGGCACTGGGCTATCTTTTTTGCTCATTCATTAGCCTTGCCTAGAATAATAATTGGATAACTTAACTT
11910_201	CCCGGACGACGCCCTCCCTCCCGCTCCCCGCCTCCTCTCCTCTGCTCTGCTCTGTTCATGCGAATTTTCAGTTTCGTTTGGGGCGGAGGTAAATTTCCCC[A/C]AAATTGTGCCCAATTCATTAGCCAGGCNGGTTGGTTAGGTGSCTGGCTGCGACCTAATTATTAGCGATTCCAAACCTCTGATCAGTACAGGTTGGAGGAA
11978_314	TAGTGCATTTGGGTTGGTAAGATGACTCGGGACAGAGAATCCCTGGAGAAAACATATAAAAGCAGGTGGGTGCGGTGCGGTGCGGTGGGTACATCAATGC[T/G]TTTGTGGATTGTGAATTGTCACAGAGGGATCACTACCACGGRTGAACAAGAAAGATAGCTCAGAGGAGCCTAGCATGGCCGCTGCTCGGTGCTCCTCGTT
11984_869	TTCAAAGTTTTATTTCTTTATAATAGCCTCCTAGGTGATCATTATATTGCGTAGGTCTACTGGAAACTGGTGCTGAAGGAGCTCTCCGTCAAGTTCGTAC[A/G]AGAACCAAAGATGATTCTAGACGCGTCAGATAAATCAAAGAAGGGAGGGTCATGGTTCCCCGGTGCAGTGCTCAACATTGCCGAATGTTGCCTGCTACCT
12037_466	GAACCAAGGTCGCTACTTTGGCGATGCCCAGTGCTTCCTGATGAATCCTTTCTCCCGCGACGTGCTCCGTCTCCCGCCTCCTTCCGCGTCTTCTCATTTC[C/G]TCGATGCCTACAGTAGATCCCTCCCCATCATCGGCGGCTCTGGTGTGGTTGAGTGCACCATCAACGCCCCACAGTACGTGATGTCGTTCTGCAAGGTGAT
12056_1407	CACGAGCACGGCGAAAAGAGCGAGAAAGAAAGTTGCGTCGAGTCCTCCGTTGCGGCGGTCGCGTCATCGAACCGAGCAAATCTCCTCACCCTCCCCCTCC[T/C]GAAATTCCCCAGAGAAGACAACCAACCACCCACCACTCCAAAGTCTCCAAAGTCGCCGTCGACGCCACTAGCAGCAGCGCGACCGAGATGAGGGGCGGGG
12067_101	CCCGCCCCCCCAAGAAATCAAGGGAGTAGCCCATACCCATGTTATTCCCAACTCCAGACCACACCATGAAAGCTTTGACAATGGTGCAAACAGGACTTTA[A/G]TACTTTAATACACAACAAATTGCCTTACATTTCAGGTAATATGAAGCCCATGTATGGATGAAAAGTCAACTAGGGAAGACTGATTGTGGTCGTGATCACA
121011_1176	GCTATTTGAGTTACAGAGTAGAATGACTGGGTTGGAACTCAAAGATGCAGGCAACTAATTATTACCAGAAATCAGTTATCAGCGAAAAAATTATTACCAG[A/C]AATCAAATGAGGAATTGCAAAACGCACAGTCTAATAATAACTAGACAAACAAAAACTACTCCCGCCTTCAGATTAAGTGGCGGTGCCCAGACAGGTTATC
121015_4778	AAAGAAGATCAGTGATCTTCAAGGATGTATAGATGCACATCATGCAAAGTTTTCGTTTGAATCGGTCAAGTCCCTGACTCAGAGCACGCAGTGGATACCG[A/G]AATCGTCTTGAAGTCTGTAAATTTTGCGCTTGTGGTTGATCATGTGGAGCTCATCGCCACGGCGCACCACCTCCACTCCCGTCAAGACGGTGAGGTCATG
121450_1623	AGATATTCTCCGAGTTGGCAGAATTCGGCGGTTTTCTATATTTGCTTTAAATGTGCCCTCAGCCACCAGGGATATATTTGTTTTAAATATGCCCTCAGCT[A/G]CCAGGGTGCATGTTCACCTGCTAGATATTTTAGAACGTCCTTCCTCATACCAGTGTTTGCATCTTGAGTTTTGGCACAAGAATGGGTGAAAACTTTGGAT
121474_216	GCCTCAAAGACACAACGATCGATCAATAGATTAAGGTGGGAAGGCCTCGAAATTGTAGCCGGCTCTTTTCATAAGGCTTTTAGAACCATTTTTGGTTTTA[T/C]TCCTATATTGCCCGTGTGATGCTAACACAATAGCGCACACTTTGGCTCGACACACCTATGATTCGAGCYCTTATTTGTGTTAGGGGGGCAACCCTTTTAA
121478_1433	TCGATGTTGCTTATCCTTTCCGATATTTTTTTGGTACTTCTTTTCAAATGGGGTACCGGTGGTCAAAAGCAGGAATAGAGTCATGCTAACCATTTTCCTG[A/G]TGCCCATTATCAGTGCGAGAGAAGCCTGTCATGTCAAACATTGGGAAATCAACCAATATTCTATGGCATGACTGCCCAATTGGACAACCTGAGCGACAGA
121607_1188	GATCCAGTTTAGATGCTATTCCCTTATAGTGATCTAAACGCTCTTATATTTCTCTACGGAGGCTTTTGGAGTTAATATATGCTGAGTTCCTCTGTCTGAA[T/C]CGCAGCTTTGGTACAACGTATCTAAGAAGCTGGCGGAGAAGGCTGCGTGGGACTTCGCCAGAGAGGAAGGACTGCAGCTGGCTGTGCTGAATCCGGCGCT
121621_5578	AACCCTGGACTGCAGGACTTGCTGCCGGCGCTGAGCAGGAACGCCGACCAGGCGGAGGAYCTGCTGGATGAGCTCCACTACTTCCAGATCCATGACAAGC[A/T]CCACGGCATCAGCTACGCCACCACCCAGCCCAATTTTCTCCGCCATGGTCGCAATGCTCTCCGGCACACTGCCACTAGCTGGGCCGCATGCTTTTCTTGT
121622_667	ACATACAAACAAACAATGAAAGATCAATGAAAAGATTTTCAGGTAACATACAGATGCATCATGGAAAAGCTAGCAAGTTATTTATGCTTTGTCAAGGGAG[A/G]AAAACGTCCTATGTAAAAGAAACTGGTATTACCAGAGTAACAAAAACCATCTACAGAATAACTAAGAGGCAATGTAGGAAAAACAATGCGAGTTATAAAA
121739_599	ACCCCCATGCCCGGCCGTCAGCCATGTTATGTACCACGCACATGGCCAGGAGCTCATGGCCGGAGCTCACCACACGCACAACACAACGTTGCAGCTAACC[A/G]AAGCGACAAGGTGAGGTGAGGCAGGCTCGCTAGGAAGGAGGAAGCCATGGAGATCGGGTCTCTAGCGCCGGGTGAGAGGCCGCACGCCGTGATGATCCCC
121764_1869	GTGAATCTTCTTCCCAGATCTTGTTGCATATAAATGGGAACTTGTTGCACACATAATTACTTTTTTGCATTGCGTGTGCCTGAGATGTGCAATTTTTTGT[A/G]TTGTTTTTTCTACTGTGTTGCTTCCGCCTCTCGATTCAGGCGGCGTCAGTGGTCTTGTCATGGCGATTTCAGCATCAACAATGGGGTTGTGTCTCCTCGT
121770_453	TTCGCAGCTGCCTCGGTGGCCCTTGGAGCGCACGAGATGGCGTAAGTTCTCCCGCAGAAAGAAACCTTGGCACTGCTCGTTTCTGTAGTCTTGATTGCAG[T/C]GGTGTGCTGCAGATATTAAATCCGATACGTGTTGTTATCTTGTTTGTAACTTGCGGGTGCTTTTGGGCTACTTATGAAATCTCATGTTGGTTTGTGCTCT
12180_130	TGAAATCGTAAGCTAAGTATACGAATCAGAAGAACGGATTAACCAGCTGTACAAGAACTATGGAGTACAACTGGTGTCAATTGATTGTGTGCCATAGTTT[T/C]GCCGTTTCAACTATAAACAGTTTAGTTTTGAATGATTTTCGAATCTCCAACACTGCATACAAACTTAGCTCGTATTAGAATAAGGCTCCATTTGGCATTG
121927_2944	GCAACATGCTTCCATTCACCTTTCAGTTAAAACAAGTTTGGTCTCCAAAGCATTCATTCAGCAATGCCTTCACTAGACATTTTTAGAGATGGATATCTTT[A/G]TGACCAAAGTGACTGAAGCCAAATAAGTTAACATCAGATAATGTTGAACAACATATGCACCTTGTAGGCTCCATGTCAGAGAATTAACCATAAAGCAAAT
122158_265	TACTTAAGCTATATGCGCTTATTTCATTCTCTTCTGTGATATTAAGGTTCACAGTTGACAGCAACCCACGGTGGTGTTGCACATATCTTCTTGATGCATC[T/C]GATCCCTTATATGTAGAAATTGGGAAGTTGTTTATAGAAGAACAAATCAGAGGTAGGCTGTTTTACTCAAAACTGAACTCCAATTTTGTAAATCATGATA
122169_1584	GTTCGGCGTCCATCTCCAAAAATCACTGAGTCCGGAGTTCCCAGCAGCAGATGCACATCAACAACCGCCTCCCAGAGCTTTGTGAATTGGATAATAGCTG[T/C]TGGCGTAAGAGGGCAACGCAGGCCTCTGATCCAATGGCCATCTTGTAAGGCTTGGGACACTGTGAGGTTTTTGCGAGTGCACCAAGCAAATAGGTTTGGC
122180_421	TCCGGAAATACTTGTCATAAAAATGAATATATCTAATGTGTCTTAGTTCTAAATAAATCAATTTCATCTATTTTGATGAAAGTAATTCCAGACGGAGAGA[A/G]TATGTCGCACGCTCGAGGCGGTGGACAATGCGGCGGAAATCAGCCGGTTGAACGCTAGACATCCCCCAAAGTTTTTTCCTTTGCGAGTCCGACAGCCGTG
122261_146	TACAAACTGCAATTTTCTAGTTCTTGAAGAAACAAGACAAATTTGAAGGTAGAAGCAAAACAAGGACACTTGAAAGTTTAGACCTCCATACATAGAGCAG[T/C]TTCTAAAATTACAACTTACAATCATGGGGAGAAGAGAATATTACAACTTACACAAGCTTCTTCATAACCCAATTCTTAACAAACCGAATTCCGCTTCTAC
122300_149	TCTGCAACAGCACAAAAGCGCAAAGCTGCGGCCACGGGACCAGCAGCAGACAAACAAGTATCACCTTCCTCCCCCCGATCTGGTCACGTCCATGTCTTCA[T/C]GAAGCCCCTTTCGAGTTGCTTGCGTGCAGTCGCTTGGCATGTAAGTTGGGGTTAGCTGGAGAAAAAGCTGCATCGGACCCGACCTTGGAGCGAGAGGTGC
122374_1311	TTTTTCCACTGTCAATCTGGTTTGCTATTCCCTAGTTCACTTACTTTTGCCTTGCTTACGAAATCATGTTTGGCGATTTACAGGCAATCAATGCCAACTC[A/G]GTCTCCTTCTCTGCTCCAAGGAAAGACAATGTATCCTTCCGTCTTCAGCCAGTTCCCCAGAGATTTTCTGTTCGCTGTGCTGTAAGTATCATCCTTTTCT
122512_125	GGTTCCTCCTCCTTTGCTTGTTTATATAGATCGAGACGGCACCGCCGCCTCCTCCAATCCAATCCCCAAACCAGCGCAAGCAACCAGCTATCCTTGAAAC[T/C]CAAGATCTACATCGACAGCAGAGGAACCGCCGAGAAGATCAGGGCCATGGCGGGCAAGGACGAGGCTGGGAAGTGGATGCTGAGGCCTTGCAGCGCCGCC
122547_10787	CGGGCCGTATGGGCCTTGGTGTATATGGGACTTGGAAACCGATGTAAAGGACCACTAACCTAGAGGGTGTATATTACAGGTGGAAGATAAGGAAACCTTG[T/C]GTAGGAAGAGGTCACAAGTTCTACTTGTATCCGATCCAAACTCCCTACGCGTGTACGAAAGAGGCTATATAAAGGAGAAGGAAGATTACCGCCATCCAGG
12261_180	GTGATTATTCTCTTCCAGCTTTGTGGGTTGAAGCAATTTTAAAATTGGGCCATCTTCTCTTCTTGGGCAGTCTGCCATGTCTCCTATGTTTGAGATGTTT[A/G]AAGGACACTTGCATACCTGAAGATGCTATGTTAAAGGATCCAAGGAGGCTCTATGCACCAGGTCGGATATATCACATTGTGGAAAGAAAAAGTTTCAGGT
122715_2095	ATTAACGCTGTGCGCGGTGTTTTTCGTCAAAAATGATGATATATTGCTAATGACGTTGCAGTCGTCGTGGTTATATGCTTGTTAACCCCTGTTCGCTAGG[T/C]TGCTAGCTACTGTTATTCTCGTGTTTTAGCTAGGCGGGAGCTCGACTTGGTTGTTGTGATTTCGATTGGTCAACAATTCTATCCGGAGAATCAATCATCC
122765_185	GTTTGTTAACTTGGAGATCAATCCTAAGCATAACCAACTCCTGTAATCTCCTGGCCTTCGAGCCCTTTATTAACACGCACGCGTCCCTGCACATAGCATA[T/C]GCTTAAGCCTAGGTTTTCTACTCTTGATCCATCATAGAGAAGTAAAAACTAGAACAAACTAGACCAAGGATGACATCTATCAATCTATCTATACCAATAC
122777_999	GGCGGGAGTGCTGGCTACGATGGCGATCACAAGGTACGCAGGCCACCTCGTGGTGGGCTCAACGGTGATGTAGACGGCGGTCATGAAGGAGACAAGCATG[C/G]CAAGGAAGGCGAGGTTTGTGAGCCTGCGGCTCCACATGAGCTGATCGAGCTTGAGCTCGACCTCGACGGGGTCCCGCCACGCCCACATGGTTGGACAGAA
122787_1072	CCATCAAACGGTATCCACCTCCGAGGTAACAACGTGCGCGGGCGCCGCCGTCGACGGTTCTAGTCGAGGCCGAACCAAGCTTTCGCTGTTAAATTCGCTC[T/C]CATCCCCGACGGGACCACCAGATCGACCTCATTCATCATCTATCACTCCCATGGATGGCATATGTCGCCTGGAAACCACACGACTGGAACCGCACTACCG
122807_802	AGTCCCTCCAAGTTGGAGATACACCCAGCGTAGCTAGGATCCAGCACACATCCAACAAAGTCAGCCATGGAAAACCAAAGGCATACTCCTAGAAAATAAT[T/C]GCACTTGTGAAAGGGCGTGGAACCTGTCAAATCCACAACATAGAACAGATTCCTAGCTAAAGATTGGTTTTCAGCATCGCCACTTCAGTACCAACTACAG
122871_230	ATAAATATTTTGATATTTTCTCGTGCAATTCTTCACATCATTGTTTATTCAAGTATCAAAACATCTTCATCAGAAAGTGGTGAAAAAATGGAAAAAAATT[A/G]TAAGAAAGTCAGCTATGAACGGGCTAAACACGCTAAAATCTCCCGCGGGAGAAAACAATCGCAGATTGGCAAGTAAATCAAAATGAGGGGGCGCAAATTA
122935_1238	TTGTGTTGCCTTCCAGCATAGCTAACATTCACTGTCATTTCATCTCATGAAAGAAGGTGCAAATAACAACTATCCTTGGCCTTCGGCTGCACCATAAGCC[A/T]GATCTAGGAATTTCTTTACATGTCGAACAAATCCGCAACCCAGGTAGACTTATAACGACACAATTTATTTGATACGAACTAACATGAACCCCAAGGCATG
123009_410	GTCATATGAACTGGAGACAGCCCAACTTTTAAAGATGGTTTCTTAATTATCTGTAATTAGGGGGGTCACAAGAGCCTTTAATGTAACAACAATTGGCTCC[T/G]TTTAACAGGAACCACCTCTGTTTTCTAGTGCAGCTCTGTCTGATCTATTTAAGGTTTAACAAGTTTTTGTTAGCTTTTCTTTTCTCCATGTGATGTCAGT
123057_624	ATGATGCTGGTTAAACTAAAGTACAAGTGGTCAGCTACTCAGCTTCACAGTAAGGTTTTTAGGATGGAGACAACTAATCAAGTTACTGCCAATTTAATTT[A/T]GCGACAGTGTACACACAACTAAGATGCATGATAACACTCACTCAATGCTGAAAAGTGCAAGGTCACCAGGTAAGAAGAGTTCAAAGAATCATGCAGATGT
123143_3001	AATGCACCTCCAAGGTTTGACCTTTTGTGCAAAAAATAATTCTGAGCCTTTTTTTTAAAGCTACAAACTGACCGTTGCATTTACTGTATTTGATACCCCA[A/C]AAGGAGAGGGCTGCTGCACATTTACAGAAATGACTGGTTGATTGTTCATGGAAAATAGGTATTCAGATATTCTTTTTGTATACATTCGTTCCCAGATAAC
123213_336	TGAGAAGCAGAGGATGATGCTGGCGGAGGGGATAGGGGCACTTCATCATCAATTTCTATGTCATCTGCATTGAAACACTTTTGGATAAATAGGCAGCACT[A/G]CAGGCAAATGCTTTACAAAAACAAGGAGAGGGGGCGAGACCAATTGACAGTTCTTCTATTTGATCATCAGGATTCGCTAGTGATGGTTCAACATATGGTC
123261_10078	TATCAAAGGATGACAACTTGCAAGTGCAGTTAGCTGAAAACTGTTTAGGTCCCCATTTGCTGTTGCCTTTAGCATTACGTTATACGCTTCTTAAGAAATT[T/C]GCAGGGACAAGGTTGTGGGCCTTAGCTTGTATCAAATATAGTTCTAGAGGGTTCTTTTTGGCGAGGAGAATGTAATTCCGGAATTGACCAAGCTGTTTGG
123319_279	AGGAAGTCCTACCGCCTGTGCTCAATCTCCTTCAACACCGAACTATAGCCGCATCGGCTCCCTTCATTTATCGACTTATCACAACAGAAGCATCAGATGC[A/G]ATCCATAACTTTTGAATGTTGAAGTCTTTAGCTAGGGCCATAGCTTCGCAGCAAGCAAGAGCCTCAAGCAGCGTAGGATCTGTTATATCATCGTAAACAC
123346_1259	ATTACAAGAGGGGTGAACAGAATTGTAACTTCAATTCCCACACCTGATCTCAGCGTCAGGTAAATTACATCCAACGAGTAGAGTTGCATTCATTCTATGG[T/C]AGCAGAAAACAACAAGAAGAAAACCCTTTTCAGTGGCTCTAGCAGCATAACAAAGCTGATAGGAACACAAGCGCACCATTCTAAAATTTACTTACATCAC
123435_1119	CGAGAAGCTCGTTGCTTGAGAGCTTATCGATCAATCTGAAGCTCGACTCATTTTATCGTGTGCTCGTTTATTAATGAACCAAGCCGAACAACAAATGTAG[C/G]TTGCTAAGATTAACGAGCGTAATGAGCGAGCTCACTAGTTTCATGACTCGTTTGGCTTGTTAAAATTGACAGGGGTCCAGCGCGTTAAGCCATTATTGCT
123445_7285	ACCGAAGCAATGGTGTCCCCACCTCCTCCCACCGCCAACACGACATATGGAGGGAGAGCGGGCCCACATTCTCGCCAGAAAAGAGGTAGATTAGTAGCCA[T/C]GCTTCCTTGGTCGCGGGAGTGGGGAAGGAAGAAATGCCCCTAGCGAATCAGTAAGTTCACATGGGCAGGGAAGTAGCATCCATCCAAAATGTGATCTTTG
123505_2025	AGGAGATTGGCCGTCAGAATTAATTCAGAAGGAAAGGCATTTTTTTTTGCAAATATGCGCACGTTGACCGACCCGGGCCAGCAGAGTCTGGCACGCTATG[A/G]TTGGTTCAAGACCAAACTTGCACATCGGCTGCAAGTTGTGGTACTAGTTAGGGCCAATTCTTTTRCTGGCTTCTAGAATAAGCTGGATAGGGGGCAGCTT
123557_538	TAGTAGTACTCCGTAAGATAAAATAAAAGCGCGCACATGCATGCTGACATGGGTGATTACATGTAAAAAACAGATAATCCGAGGAAAAAGAAGCCGGCGG[C/G]GAGAAGTGGAGAACTCCATGCTGACTCGATCGGTGCACCAAGTGTGTGCGTCAGTCTCGGCTAGCTCGTGGCGACGAGGCCGTCTTCTTCGACGGAGCCC
123563_925	TGGTGTCAGAAAGATATTTTTGTGTTTTCATTTATTTAGTTCTTGTTGGAGATACTTTGCGGGATATTTAGTTCCTCCTTTCTCTTAATTTAGTGGTTGG[T/C]GATCCTGAGGGCATACACATACCTGCGGTATTCGTATCCAAAATGGCTGGGGAAACTTTAAAGAAGTTTGCTAGAGGTGAAGATGGTGAGTGCTGCATAA
123663_147	GGGCAGTTTTATGGGAGGAAGAGTCATATTTGAGGAAATTTTGGTTTAGGGGATCTGCTAGATACCCCTTAATCCCCTAAACGACACTTTTTCTTCTCAA[A/G]TATGACCTTTAGGGGGTCTGCTAGAGATGCCCTAAGCACATGCATAGTTAGAACCATGTTGGCAACACTTCCACAACATGGATGGAATAATCAAAATTAT
123758_165	CACCGCCTCGGCCGCCCCATCGTTGTTCCATGTTGGAGCTCTCGAGTGGTCACACCGCTTCTGGCGTCCACGAATCCACATTGACGATGTGAGTATACAA[T/C]TGTGCGCGTTTACGAGGCAAGGTATACCGACTGTTATTCGAAAATTGGTGTCTTGTTTGTGTTATCATTACCGGAGAGAACCAAACAAAACGTGCAAAAG
123793_1033	AGCGCAACCCTTCCTAGCCCTTGCCCGGAGTATGGGATTGTATTTGTTCGCTACTTGTATGTTCAGGTAGGATGAACATGTCGCCGTGACCGACAAAGTT[A/G]CCAATCTGAAGCTTTTCACAAAGATAGCAATGAACTGATTGCCTACAATTTTTTTTTACCTGATTACCTACAAAAATATGTGATTTGTAATACACTTACT
123904_1079	AAACCATCAAGAAGAAAACCCATGCACATTGCTCCCTGTTCCTTTGGGAATTTAAATACAATCATCGCATGTGCTGGGATAGGTAGGGCCACCGCTTTCA[A/G]CAAGGCCTCATTACCTCCAAGCAAGGAAAATTAAGGAAACAAACAAGAAAAAAACCCATGCACATTGCTCCCAGTTCTTGCCTTGTAGGCTTGTACCCAT
124007_1906	GTGAAGAATGACAAGATTCGAAGGCAGCGAGAACCTCGAAATGCAGAAGGGGATGTAGGCTTGAAGAGCTCAAAACCATGGCCTGCGCGAAAGGCAACTA[T/C]TGTTGATGAACTTGTCAAGCATATGTCCAAAGTTCCTTCGTATTTACAGCGCAAAGAGACGGCTGACCATCTTCAGGACAAGGCACTGAATGTTGGGGTT
124041_299	ATAAATATAAGATGTTATAACCTTTTTCTGATTTGGATGTATATATACACGTTTTAGTGTGTTCGTTCACCTCAGTCCGTTGTAGTCCATATTGAATCCA[A/G]AACATCTTATACTCCTTGTGTCTCGAAATGTAAGACACTTTTTGACACTATAAAAAAACATCTTACTTTTTTGAGACAAAGGGAGAGGGAGTACTCCCTC
124073_408	ATTTGTAATGTGGATGATTGTTGTATTGTGGTATTGATATTTTTTCTGAATATGTGTGAATGTATCAAATTCAGCTCAAATCGAGCAGACCCGCATAGCG[A/G]AACTGTAAAACGAAATATCACGGACAAGCAGACCCCGCATAGCGGAACTGTAAAACAGAATATTGCTCGTCCCCCGCATAGCGGAACTGTAAAACGGAAT
124215_395	TTGTACCAGTCTCCCACACGGCTCGCTTCAGCTGACCGGCCACTGGCTTTTCCCATCTTCTCAGCTCTCCCAGCAGCTTCCTTTCCCTCTCTTGCTTAGG[C/G]TAAAACTTCAAGCCATCATCTGGATATGGTCATGGCTAGAGCAAAGCAAACCTAACTATAACTACCGATCATTGTTTTATGTCGTGAGAAGAATATAAAA
124245_382	TATTTTGCATTGCCTCCCTCGAGTTAGGTCACAATCTGCACGTTCCCCGTCCTCCCATCCACCGATCTTCCACATCGCTGCTCCGCCGGGAGCATCTCCA[A/G]ACTCAAAATCGAGAAGATGCAGTTTTAGTGATGCCACTAGCGCCGTCTTCATCAGCGATCGTGTCCCCGGATGCTTTCGACGACGCTGCTCCACCGGGAG
124338_1706	TGCATTCGCTGTACCGACTCAGTATTAGTACATTTTTGTGCATTCTAAGTTTAATTATTACTACACTCTAGTTCCAACATCCAAGTGGTTCAGTTCATCG[T/C]TCACAAATCACAACGAATAACCCAACAATTTCTGATCTGCAGCGCATCTCAAACACCGTGGAGGAGAAGGCGAAATGGGTCTTCGAGAAGCTCAAAGGTA
124402_1639	ATGCATGCACATCTCATTGTGGCAGATGATCTCTTTTGAGTAGAAGCTCCAAGTGGTGGCCTCATCGTTCTGCGCGACCCCGATCTTCTATATGAGTGCT[T/G]GCGACTATATGCACTGAAAGGACCTTCCATGAAACCGGCAATTAGATCGGCCAAACTTTTTTGTGCTTATCCTTGATTCCAAATGGAGTCTAAAATTTCC
1245864_1927	GGACAGACAGGAAGTGAGTAACCTCATTGAGAATAGAGAATTTCACTCATGTTAGGATTTAGGATTATAGGCTTGGGCTTAAGTTTAGGGCTTAGGAGTC[A/G]CGTTGTTTGCTTTCATCTATCTTAGATCTGTTTTATTGTGCCTATTTTGAGTTGACTTGCGCATAGTGTGCCAATGTGGGGGCAGTTATCTGTTAATTTT
1245864_7785	AATTGGTTATTGCTATGTCAGCTACAAATGCGGAAATGCCATTATATCTTTCATAATCATGCAGAAAAAAAACTGGATTTCTGAATTAACCTTTCCCTAC[T/C]GGGTTGAATGAGTATTCACTTCATCGTGGTACTGAGCACTTGCATGTTTCTGTCACTGTTGGTAACTTGATTCTTGAGTAATGATAGAGGAAATGCCTTA
1246002_534	CTCGCAGCGCCGACGAGATCCAGAGGGAGGAGAAAGGGAAGAGTGCGTTGACCCAGAGAGAGGAGAAAGCGAAGAGTGATTAATTGTAAACACATCTCCA[A/G]CGAGCCACCGAGAGCATCGCTCGGGCCTGGCTCGTGATTCGGCCGTTTCCAGTGAGTCAGGCCCAGAAGTGCTTTTAAGAATCGTGCTATGCAKGTCCAA
124631_1988	GACATCTGGTGAAGCCCACGAGATCTCTCAACATGATCTGTCTCGTGATTATGATGGACGCCATATGGTACTTCATGCTCAACCACGGGATACTTGGGTA[C/G]CCCATTCTCAGCTATTATAGGTGATTTGTTCCGGGCTTGTGTGTCACTCATTGAGAGACAAACTGGACATCCATCTTTAAAATCCTTATTGGATGATTTG
1246317_2079	GTGTGAAAAACACAATTCGGAAGAAACTGAACTGAACTAGATTGAATTATTTTTTCTGTATAATAATATAGTCAGAAGTTACAAGGCGAATTCGATGGCA[T/C]GGTTGAATGATAAGGGTTCCATTCTCAGGCAGTATAAGGAGGTACAATATCACAAGATCAATAAGTTCACAGTTCATATGTCCTGAACCAGGGCATTGGT
1246467_1084	GCCTGCATAGAAACAGAGAGACACAAGTCTTGAGAAACTTAGCATGAACTGCTCAAATGGACAAAGGATATTGTCCTCAACATGGCTAACTTTGTGTTGT[A/G]TGACTAGTTTGCAAGCGATTGACTCACCTGCTGGAACATGTTGCCGGTGGGCTCCTTGGGAGCGGCGGGTTCCCCGGTGAACTTCGCCGCGGTCTCCTCG
1246604_1014	GAATGAGTATGATATCATAATCCTGTGTTTCTTTCTATTTCTGTGTTTTTTGAATCCCGTGAATTAAAATAGGCCCTAATGTCTGGACCTTCGTTTTCTG[A/C]ACCCTGCAAACTAAAATAGGCCCTAATGTGACCTTTGAAGAAATACATACCCCCTCCGTGGCTCCGTCCCATAATATAAGTTGTTATTTACAACCAATAT
1246813_2359	TCCACCGGTATCATTGGTGCACAAGTCTGACCTTCATCGCGCCGATTATTGGACAACAGTGTTTCTTCTACTACACAAATTTGATCAACATTATGCTGTT[A/G]ATGTTACCCCCATCAGTTCATCCGTAAGCACGGTYCATCCTCGGATTGTGCGCTCGCCTTTCTCTTCATCTAAGAGTACTCTCTGAATTTTAAGTTCAGT
1246853_2958	TACGGGTGGCCAGTATAATACGGGTGTAAGAGGTTACAGGTGGAAAATAAATTCGGTGGAGAAACGACGAACCAAGCGCGGCCTTACAGGTTGGGGATTC[T/C]CAAGCCACCACATTCTTTCTTCATACATACGGAGGGTCAATTGGCTAGACAAGCCCTTTTCTCTCCTAAACTATCACTTCAAAGGCAGTTAGTGTTGAAG
1247129_1029	ACTATCTAAACTGAACTGTTCTACAGAAATGAACTCATACCTGCTCCCCTGCGTTCGGTCCATCCTTGTGGAAGAGTATAGGGCGGCACCATTTGTCTTC[A/G]TTCATCAGGCTAGAATTCCGAAAATGAGAAACCAATTCATTCCTGCCCTGGATTCTAGCATACGCGAGTGTCGCCACCTTCTCGCTATTGAACTTTTCCC
1247269_2779	TCTAAATATCCTTCTTATTATATACATTTGATGATACTACAATAACCCATCATTTATCTGTGGATATTTATTAGGACCAGGAACAAAAGTTGAAGGCAAG[A/G]CCTATCTTCCAGAATACTCGGTACTCGGCCACTTGCAGATTGTAGACTAAACTTGAAAGGCAATTGGTGGTTATCATAACACATGGAGAATAAACCAATT
1247584_491	AGCAAGTCAAAGTAGGCTGCTTTTACTTACACACCTCCCTAACAAAATCATATAATAAGCTGATGAGTCACTGCCACTAATCAACCATACATGCTATTCC[A/G]CGGCTTGATCGATTGTACGTTCAACATGAGGGCCACGATCTTCCACTCACCTTCCCGTTATTCGTTCGGTCGTTCCTCGTCCTGTCAGGCTGTCTGTCTT
1247730_1717	CTTCTCTTCTTCCTCGATCCACTACGCCACCGCTCGCGACGCTTCCATGACCGCCTCGACGCACCGCCCTCCCTTGAACAGTCACCGCCCTAAGTTAGAT[A/G]GTGCCATAGTGGGGTGCTTCTTCCCCTACGCCGGCGGCCTCGACGACTTCTTCTTCATCTCCGACGCTTTCTTTTTCATTCTTGAATTCAACTGACCCAA
1247785_897	GGGGTCTGCTAGAGTTACTCTAAAGACATGATGAAATTGCTTAAACTGAAAATACTGTAAAACACCTTCAAAACCGAGCTATACATATTAGTACCACGTC[T/C]TGTAGGTGTGGAACCAAGGTGTGCGTTACCATAAAAGAGAAGATTAGGGCGCGAACTTAGTAGGAACGAGTTATTGCTCACTATTGCTTGCACATAAGGT
124784_1637	TTGAGAGCATCGATGGCCGTCCCGTGAGTGGTCTCGGCATCTTAATTGCAAGTGAGAAAGCTCGAGATAGAGGCTACCAAAGCCAAGATCAAAGAAAAAG[A/C]AGTGGCGCTCGTTTGCATGATGAGGAGGTGGAGATTATGACAGTGGCCTTGAGCACTCTGTCCCCGAGAAAGAGGCCTTGGTTCGAGAAGATGCTCAARC
1247952_184	AATGTCTTTTTTACCGGGCCTCCATCCGCTTCTCCTCGCCGCGGGTTCCCCTCCCCAAGAAAACGTTTTAAAATGGACAGCTTCCATCCACTCCCCCCAC[C/G]CCACTGTACTCGATACCGGGTCTCCGCCTAGTAAACTGTGCGTGCTCAGCTCGCTTCCGCCCTGCTCTGCTCTGCTCAGCTACCCCCACTCGTTCGCTTG
124816_3188	ACTAAAAGAACTCCCTTCTTCCATCGGTTTCCTACAAAACCTTCGGCTGCTTTCCCTGAGAGGCTGCCATGATCTTAAAACTCTCTCCAGTTCGTCCACA[A/G]CAAATGCCACATGCTCATCAACAATTATTAGTTCATCATCACCATTGTCCACTCTATACAAGCTAGAAATTCTTGATATGAATGGTGTTCCTGTTTCTCA
1248317_391	GAATGGCCGCCTGTCGGACGTATTGGCGGAGCTCCAGGTCGGTGGATTTCCAGCTCATACCTTTAATTTTCTCGCCTTTATTTATTGATCATCAGAGGGG[A/G]AAAAATTCCCTGAATGTTCTTATGATGAGCAGACAATATGATAATAGGGGGGTTACCGCGGACCCATCTGAATAGAGCATGATTGTAAATCTGCATACAT
1248445_1855	AAGGCTCGATGGCACTTATATAGATATAAAATATGCATAGAGGGGAAAATCATATAAAAAGGGAAAGGGCGCTGCTACAAATCAGCCAGAGAAATCATCC[A/G]ACTGTACAGCCGTCCGATCACCACGCTGGGGCGTTGGATCCCAGCAGCGCCGCAGCAGCAGCACAACCCAACAGCTTTAACGTGTGCCATTGCAGCCCTA
1248600_960	ACACAAGAGAAGAGAACATCAACTCGTGCTCCCGAGTCGATAAGCCTCGGCAGCGTGAGAACTACGATTCGCCGCATGGGTCATACGAGATCCCTTCTCC[A/G]ATCCTCCTTCCTCCGGTTGCCTTGCTTTCACGCGACGCCAATGCAAGTCCGCCGCCGCCGGCCAACTCGGCCAGCACCAGCAGCTATGGAATGACATCGC
1248630_894	CATACTTTCCAGTTTATTCTTTGGAAACATGTATCTCTTCCTCCATATTTTATCCTATACTGAGCTGGTGACGATAACCAGGATGTCACTTCTAGTTAAT[A/G]TTCTGGGCATGCTAGAAAAGCCAGAGTTATCTGTTGTTATTTCAAAGACCAGTAAACAATAAATGATTCCATGCACTCAAGCAATTCAACATATGGTCAA
1248656_1131	CTAGAGCCTCTTGCACCTAGTAAGAATGCATGGAGCTAAGAATGCAGTTAGTAAGATATATACCGATCCCCATCTCGCGAAGGATCTCCTCTTGCACCTC[A/G]GTGGTGACTGCCACAGCCTCCTGCGGAACAAGAACACACGGATACCGTAAGAGGGAGGCTCCACATGAACTAAACCATCTATCTAAGTACTATCCAAGTC
1248656_129	TTGCGGGGCGGGCAATAAACCTGGGCAGAGGTAGTAGACAGTTTTACATAGTTTAGACGGAATAGTTGAAAATATACAAGAAGAAAAAAGAGAGGCTCTC[A/C]CTTGGCAACAAATTGGTAGAATTTAATCATCAAATCCATGTCATTCTCATACACGACGTTCACCTTTCCCAGGCAACTAATACCAAAACCTGGATCTGAT
1248842_1851	GCCTCTCGTCATGCTATAGCCTCCAGAGTTGCGGGGGCGATAATCAAAGCAGAACTCTCCAAGAACATGACCTGGCTATCACGGCAGATCGCAGCCGCTG[A/C]GCCTTCTCTTTCTGCTATGACTCCCGCGTCTACAAGTATTTTTGCAAAATTAGCAGGTGGAGCTCGATCAAGACATCGAGTCGTGCGTGCGTGCTCGATC
1248924_2780	GCCCAGCCCGGGAAGTTTCCCGAGGCCGCTGGAGCCTGGACCTGGAGCGAGCAAAACGGAACGCAAACCTGCGGTTCTGAATTCTACTGGAACAGCCGTC[A/G]AGTTCAGAAAAACCTGCAAAAGGAAAGAAGGTTCTCAATCCAAACCGGAGCTGTGGAAGCGAAGACTTGGGGAGTACAAAAGGCAGAGGCACAAATGGTG
1249587_861	TGCCAATAATCTATAGTTCTCCTTACGTTGCACAGAGAAATTGTGCCTGAGAAAGCAGAATAAAAAATAAACAATACTCACCTTAGATGTAAAACTGCTC[C/G]TCAAACTCAACAGATTTCCTGTGTATATAGCAAACAATCTGGATCCTGCCATCTGAAATTCAGTGTAGCTCTCTGAAACTGGATCATATATTCGCAGCAA
1249596_2403	AAACGATCAAGCAGGGCTCCTCCTTGTGAACCTTGGCCACGGGCGCCTGCACGGTAACGCGCGTCGTGTGGAGGTTCTCGGTGGCCTAGACAGCGATACA[A/G]TGATGTATGGCGGCCTAGACAGCGTCGGAGGCGCGGGTGTCGACAGAGTCGTCGTGGAGGGAGGGCGTGTCGGGGGAGAGGGAGCGCGGTAGGATGTGGA
1249831_1970	ACAAACTTTGATCAGATAAATCCATATGTACTTTTTTGCATCTTTTATTATGTACCCACGATTGGAAAAGTGAAGGAGGAGTATACGCACGCTGTAGACG[A/C]CGCCTCCCAAAAAGCTAGGGTTCTCCCCCTCCCGCCGGCGCTGCCGCCGGTCCGCCTCGTCTCCGGTGGTCTTAGGGCCATGGGGGCAGAGTGGATCCCG
125018_226	TGCAGAGCATCGAACACTTAGGAAAAGTACCTGCCTGCGTGCAAAATTTGCTTTTGCAAGAATTAATTCCTTCTCTCTCTGATTGATGCTGACGACAGCA[A/G]TTAATTATGTTCTGTCTCTGACTCATGCTGATGGCATCTCCTTTCATTTCATCTGCAGTAAGCAAACATGGCGCCATCCATGAGTCTYGCMGCRAAAGGG
1250590_367	CAAAAAAGAAAGACTGAATGAAGGCAAAGAAGGTAACATAGAAGAGCACTGGCATTGAGCTTACCCAGCATCCGCGACCAATTATGAAATCCAAAGTCTC[A/C]GGTTACATAATGATGATGAGATGAATCTAAAATGTACCTAGTTTGTGCATGCTTCTTTCTTGCTATCTTAACAAGTTACTGCTACAAAGTCTCCTCTCCT
1250904_950	CAAAATCTCAAGTAGATGATCAGCAGTGGCTTACTTACTGGGTGCTGTACTCGTTTATCACTTTGTTTGAGCTCACTTTTGCTCCGATACTTGAATGGTA[A/C]ACATCGCTTTTCTGGCTCTTCAGATACACTATTTTAGAATTTTAAACCTTTAATATCCTGTTCAGTGTTGGTGACACTCCTCATAATTTCTACTTTCCAG
1251489_274	GATATCAAACCTGGGTTCCCAATCTACGCTCGTGTGACATTTCGTGAACAAATATCAGGAAACATATTCGTAGCAAAAAAGACAAAATTCCCTATGTATA[A/G]AGAAACACTGTTTGGATGGATTTTTGTTCGCACAGTATTTCCTTCGCTACGGATACGTTTTTTGGTATTTTTTTCACGAAATTTCAGACGGGAGTAGATC
1251489_6458	CGGGCCTCATTGGAAGTGGTCGGCTGCTTCATCTTTGGCGACGGTACCGACGGACTTCAAGCGCACACTCTGCACGGTCGACTTCCTCCAGCCTCCACCG[A/G]CTAATATTCATCCATCCTTCACGGGTCCTGTTGATCCACCCCCAACCGGCTGGGGGTGCGGCGGCCTCCTCGGGGGCCTGTTCATCCATCGTCAACCGTC
1251565_643	CAATCAAATCAAACAACTCGTCTCCAATGCCAAAACCAAGCATCTTGGCCATGTCACCCGTCTTCAACCTGGGCTTGGCATGGTTCTGCTGCTTCAGCCA[C/G]GAGTAGACGAGGAACACTTTCTTCATCCCAAACAGCTCCAACGCCTCCGGGTTGAAGACTACGCCATGACGCATGCTCATCTGCAGCAGTAGTTCATAAA
1251600_318	ATCTAATTAATTTGTGGGTGGCAAATTCATCTTTTCCCGTGCGTGCCTCCTACGGATACATAGGCTAAACAAAAGAAAAATTCCATTATCATGTTAAAAA[A/G]TCCTTGAAGGAAAAATCTATGTTTTTTAATGAATATCCACGGTGGCAAAGCTCTTCTTGTTCTTGACACACTCCATGGGGTGGCGTGGCAGAGCACAGTG
1251725_1009	ACGTTGGCGGTGGGGGTCGCGGGCAACCTCCTTTGGCGTGGAGGCCGGATAGCAGAGGTGGCTCGACCTCGACTCCTCTCCTCGTGTATGCACCTAGATC[A/G]ACAGTTGGTGGCGGCCCAACACGTCGCTTTAGTGGCTAGACCATGGCGGCAGGGTGCCTTCAGATGGGGGCAGAGGACCACCCTGCCTTGGCGTCGCCCA
125173_3216	TATTGATTTAATTGTGAAGTTACACACATTCATGTGGATGATAATATGTGTACGTAGCGGACCTGTTGGATGGAATGGCATAGTCGGTCTGAGACTAAAA[T/C]TTATTGTGGTCGTGTGTCCAGTTTGTCTACAAAAATAATATACTACAGAATCTTGGAGAACAGGAGTTCCATGCAAGCCTTCTCTACTCCTTCCGTTTCA
1252160_1326	GTGGAGGGATGGGGTTGCACGGGGGAGACAAAGGGGTTTTGTGCAAAAGCAAAGAGCGGAGTGGCGGAAGTCTTTTTGTAAAAGTGCCACCACTGGCCTT[A/G]CATGCACTACATATAGATCGGACGGTCGAATATGTACTCGGACCCCTGCTCCTACAGATCTCATAAAACAAATCCCGTCCAAATTTGGTTCGATTTGGTT
1252373_5541	TTATAATGCATATTGCTACATGTACTTTCAACTTTTGACTGCCTTTTCTTATATATTTACTTAACACAAAAAACTGTTCGAGCTTCATCATATGGTGTAA[A/G]TTCCCAGTTGTACCCTTATGAGTGGTGCAAATTAATACCTATTCTTTCATTGAAAATGCTTGCTAAGTGGAACGATAGGCCTGTAGAACAATACATGACC
1252503_871	TTTTTTCGGGTTCAACAACAAAAAATTGTCGGAAACATAATGAAAGGGACGAAACACCCGGTCCGACCATGAACAAGAGCAGTAGATAGATCAGTACTGT[A/G]CTAACAAAGGTCGGAAACGACACAGACAGCACTGACAAATCACAAGTTAATGCCGGCAACGAGACCGTATCATCAAAGGTAAACAGATAGACCAGCAAGC
1252546_298	GGCCCCCAAGTGACCCACCTTCTGTTTGCAGATGACAGTATAGTGTTCTTGCAGGGATCTACTGATAATTTCTAGGTGCTGAAGGGTATCCTTGTTCAAT[A/G]TGAGGAAGCCTCTGGACAGAAGGTCAATCACCAAAAATTGTCCATTTTCTTTGGCAAGGGTTGCCAACAGGAGCAAAAGGCTTCTCTTAAGGTGGCTATT
1252556_368	TACTCTTGGTAATTTCTCATTCTGTTCTGCTCTGTTCTGCACCTGAAGGGGGTCCTCTTACGCTCTACAGGGACCTAGTGAGCCAAGGGAAGCTCCGGCA[T/C]GACGTGTACCAGGAAAATGTTGCCTCCGAGCTAGACAGCCTGCTCGGGAGGCTCGAGCGGTATGAGATGGAGATGGAGGATTACCATGTAAGTTGCCGAC
1252805_3678	TGCATCGCTGTGGTTGCCTCTGCAAAGGTTCCATGAAGCAAGTCAGGCCACTTGAGTTCCTCCACTAACTGAACTCTGGTATCCTTTTCTTGCCCAACTC[T/C]GATATCTGTCCATGGGAATACACTGTTCTCCAGAATTGAGTTCGTGCTCTGTGGCTCGAACCCCATGCTGTTGCTTCCGCTGCTCCCGGTACTACCGCTG
1252921_1066	TTTGGCGCGAAAGACAGCACTTCGTTCGGGCAGCCGCGTGACAGCTTCTCACGGTTCGATTCCTTCGGGAGCAGCGCCGAGCTCGGTGGCAGCAACGACG[T/C]GTTTGGGAGGTTTGATTCTTTCCGCAGCAACGCCGACCAGGGTGGTGGCAGCAGCTTCATGAGGTACGATTCCATGAGCAGCAACGCTGATCAGGGCGGT
1253329_1152	TCTCAGTAGAGTTTGTTGTTGTATCACCCACTTGTGTAAGACCAGTAAAGACCACAAGATGATGTATCATCGGCTCGACGGTATGAACCTGAAGACGGCA[C/G]GTTGAAAGCATCTTGTAAAGGGTGCTGATGTTTCTGAAGTTTGGGCATCTCTGTTGCCTGTTGGTTGGTGGAAAACAGAAAAAGGGCTACTTACTTATTA
1253553_106	GGCCTAAGACTATTATTTTATATCATGTACGTCATTTCTGCTAGGTGCGATTACTGGCGCTATAACGACCCCCCTCGATGTTCTGAAGACAAGGTTGATG[A/G]TTCAGGTGGATCCTCCCCCCTTTAAATGGAACATTCCACACCAAAATCCGCTTTTACATAATTGAGTACTGACCCAGTGGTTCCAACTTCCATTGCAGGG
1253807_119	CAACGCGCGCGGCCGGCACTTACTCGTTCGGCGGAGTAGGGGCACGCGCGCTGGCTCCAATGGGAGCGTCATGGAGGTGTTCGACGAAATGTCTTTAAGA[A/G]GCCAAGGCGTGTGCTATGCTAGCTAAGTCGTGGTGAAGTCACTCTTACCACGGGAAGGAAACAGAGGCCAATTAGGCGCTTCTTGCCCTATCATGAACCA
1253830_1090	CATTGCACTCTCACAATTTCCTTGGTGTTATGCAGCCTGCAACCCCTCCTTTAAAAGAAGCTATCGGGAGGTCTGGGTGTAAGAGCAATGCACAACGAGT[T/C]GTCGATGGAAGGACTGGCAGCACCGAAGATGAGCTGAATGACAGATGACGGATTTGCTCCTGTGTTTGGAATTTGGCCATGAAAATGTCTCACGTTGTAA
1253830_817	GCTTCTTCTGCATGAAATTTCAGTCCCAGCTCAAGACAGCACTTCGCTTTGCAAAGTGAACACCTAGTTAAGAGTTTCCCGTTTTGCATTAGCTGTCCGT[A/G]CAATCCCCCTTTTGGTTTACTAGCTGTTCCCATAATCCTCGCTGAAACACTTGTGCTGCCTCTTCTCTTTTTTTGGGGATTTTGACATGACTTGGATCAG
1253878_500	GAGTAAATGAGAGGTCGTGATTCGTGAGCCAGTTCGCTAACTCGACCAGCGGCAGCATCCTCACCTTTGGAAGAACGAGCCTCATCCATGGCCGTCTTGC[T/G]CGATTCTACCGTTACCGAGCCTATGGATGCACTGGACACCGGAGAGAGGGCGCGTTTTCACGCTGGGCAGATGCTCACAAACACAGGCAGCCTTCGCTGA
1254041_175	TCGAGATGGTCAATGCCCACACGTGTGGGCGTTAACATTTCCGTTTTTTTATAGCTCTCCTTTGCGCACACGTCTTGCCAGGACCATTAGCTCTCATTTA[T/C]TGTAACTCTGAAACCTCTAAATTATTGGCCATGCTTTCTGTGGAACAGTTCATTGTCGGAAGAAATGGCAGTGGATGCGGTAAGGGCATCCACAATGTAT
1254067_371	GGCCATCAATTGCACTTTGGGCGGGCAATGATTTTTCAAAAGACAAATAGATGGAGGTGGAAGACAGCTAGCTACAGTCGGAATTGCATAGATAATGATT[A/T]TTAAAACAAAATAAATAGTTCAGCAGCAGAACCCAAGGGAGACTTCACCAATGAGGTGCAATGCGATGTAACTGTCGACTGTGACAGCAGCACCATGGTW
1254119_1951	CAAGAAAAACATGGACCTTTTGCTTTAGCATGGCTTGTACCTCGAGCGGACGCAGACGCACGGACGTCGGGACATTCGCTGTTTAACCTGAAATTTCTCT[T/C]GTTAAATTGATGTTTTATCTGAACTTTATGTTGCAGCTACCAGTAGGAGGGACGGCTGGAGGGCGTTCCGCCCGAAATCCAAGATCGCCAATGTCAACGT
1254167_1540	CATTGTATGATTGACGTTAACACCGGCAGTAGACATTTTCCTATCAATCTGGCCTGAAGCTAAATGTGGTAGCAGACATACTACTTGTTTTTAATCGGGA[T/G]AGTATTATGTTCATCAGCTGAACTTGTCGTGATTTCGTTGGCCCATTCTCCAGGCAAAATGGGTGCATTGTTTATCTTGCCAATCATTTCTGCAAGTAGT
1254357_345	CGGATGGTTGTCCACATCAAACTTGCTAAAACATGTTCAGTATTTTTTACACTTGTCAGTCTTTCGGCGCAGTAAAAATGCAACCTTTTGAAAGTGGTGG[T/C]TCTTAGTTAATGATGACACGATTGCGGTGGTTCTGTGCATTCTACTCACTTCACTATATGTATCTGATGGTGGTCTCGAAACAGCCTTTCGCCCTTCTTT
1254414_2741	CCTGACGGAATTTGGCCATCAGGAAAAAGTCCGTTTGGGATAGTGGAACGGGAGGCGGCGGTGGCTAGCCTATATATATGTGTGCCTAGGCCAACTCTAG[A/C]TGCCTCGGCTCGGAGTCAGTCTCKTCTCCGGACAAGGGTCACAGTACTCTAGGTTACTGATGGGTCCACAGAAAATTCCACCATTCTCCAGTTCTAGTGT
1254555_1906	CTGGGATGCACTTTGGTGGAGCTATCAGAAGCTTCCTCTGGACATCAGGAGGTGCCTAGAATATTGCAATATTTTCCCCCGAAGAACCAACTTGAAAACA[C/G]AGGACTTGGTGCGCTTGTGGATAGCGCAAGGGTTTGTAAAGCCTAGTGCATCAGAGGACATGGAAGATATAGCTGAGGGCTATGTTCAAAAGTTAGCTTC
1254723_1046	AGCTCGGCCTCATCAACCTGCCGCTGGGCACGACGGGGCAGCACGTCGGCGACTGGGAGCACTTCACGCTCCGGGTCAGCAACTTCACCGGCGAGCTCAT[C/G]GCCGTCTACTACTCGCAGCACAGCGGGGGCAGGTGGGTGGACGCGGCCAAGCTGGAGTACGCCGCGGGGAACAGGCCGGCGGTGTACTCGTCCCGGAACG
1254750_1254	AACTAAGCTTCTGTAGACCAAAAACTTCACCTCGGTTAACTTCAATTCCTGGATCCGCCAGTACTCCAACACAGCACAAAACAGGTCAAACCTTTGATTT[T/C]ACCCCGCCTGCTAAATTCGGGTGGAGTCTTGACTCTTGTCGTCTCGTTTCAAAAGAGCATCGAGCCGCCAACTAAGAAAAAAAAGCATTGAGCTCGGTTC
1254752_681	ACCCGTTCGATTCCCCCGTTCGTTGCAGGTCCTGATGGACAACAAGCTCGGGATGCAGATGTTCGACGGCGGCTACGTGCACCACGGCCTGCTCAAGGCG[T/G]CCCAGTTCATACTGGAGAGGGAGACGGACACGCTGCGGGAGCTGCTGCGCCAGCAGGGGCCCGACTGCAAGCTCATCTTCGCGGGCCACTCGCTCGGCTC
1254852_243	TGCTTAAAAACAATTTGTGTGTGAAAATAATAGGGCTGGGAGATGCGGTAAATATCTTTTGGCACGAGTCCGCGTGCCGTGTAAGTTGGTGGAAAGACAA[C/G]AAAACAAGAAATCCAATCGTCAAGAAGAACGAGAAAAGAAAATACACAAAAGATAGACTACGATTGCCGGCATCGAGCTCGACGAGGCGTCGGAGGTTGC
1254895_10100	TACATGCATGGGTATTTATATGAAAATCAATATATGTATTGGCTCAACTGGTTAGCCCAGGCGGTCTGCGACCGGCAGGGCTTTGGTTCGAATCTTCATC[T/C]GCGCGATTAGATTTTGCTTTTTATTTGTTTATTTCGACAGCTGACAGATGGGACCTTCACTGGATGTAAAAAAAGGCTATTTGACTAGTCAACCAGGTCC
1255176_200	TTCCAGTGCAACAAACATGTCTAGGATTAGTGTAGGGCTGGTATTGACCGGGATCAGAGAAGTCAGGGTATCAATTTCAAGGATTCAAATGTTGATGTTC[T/C]ATTCCGACGAGGTCTACAAGTTTAAGGTTTAAAAYAGACTTTACTCCCCCGTGTTTAAAGCGGTAGCATTCCAGCCTTATTCAACTGCGAAGTGACCTCC
1255262_392	ACGGTCAACCGCATCACGCCGTCCTTCTCTCTCCCTCTACCTCTCTCTCTCTTTCTCTCCCTCTCTCTCATCAAAAGCAAGAGACATACCAAATAAAGAA[A/C]ACAACAACATGCAGATGCAAATCTAAGTGCTAGACCAAAAGTGGGCGGGAAGTAAATATATTTCAAGCAACTAATTGTTAGGGTATCTCTAACCGAACTC
1255428_129	AGAGANNNNNNNNNNNNNNNNNNNNNNNNNAGAGAGAGAGAGAGAGAGAAGTGATTCGGATCACAAGGGCGATAGGGAAGTGGTTTGGCTCAACGTATGC[A/G]AGGAAACTGGTGTGTCACACTGTCTACATGGCACATTTACATGGGCCTTGGAGCCAGTTTTGCTATTAACGAAGCTTATTTGTGAACCACTTCCTAAAAA
1255788_2250	CGAACATGGCATGCACCGCCTGCGCCTGCCTATTCCAAGGCCGGAAGTAGAGACGAACGCCATGATGCTCCACGAACGGCAATGCGCTGACCCTGTTTCT[A/G]TGATCTGCCTGACCGAAAACCACCAGGAAATCCTCTGGCCTGAAAGGAATCACCGAAACCCCGGCGAGATGTCCCTCCTTGCCCCCACAGCGTACGCCAC
1256076_1661	TTTCTATGTAAAATTACCGCAGATTACTTTTGAGAACCTGATTAATAGAACATAATATGCAACGATGGTTAAAATGCAAGGTTAAATGCAGCAGAACATG[A/C]AATCGTTGGTTGTTGATCCCTTCATTACCATGTTATTTCTACAACGGGATGTTGCAAATTTTGTGCTAGTAAAGAAATGGACAGCACAATGTCTTGCTTG
125611_1527	CGGGCATCCACTTGTCGGTGCTTGCGAAAGATTTAGAGATACTGATTCAACGAAGATGAAGTACCAAGCATACCTGTCGACAGGATCTGTTAGGAACTCC[A/G]GTCCATTGCCGTTCTCTTCGGCGGCCGCCATGGACTCTGCTCTCTGCTGATGGAGCCGCAGAGCACTCGTAATGAGGGAGCGGGGATGTAGATGGGGCAC
125619_2044	TGACTGAAGGAGAAGGGCCCAACTTCTTAAAGTGGGCACCACTAGAAAAGCGATTCACAAAGTTGAGAAACCCACTCCGCTGATTTCCCTGTTTTGAAAC[A/T]TTTTGAGTGGAAAGATTGTTGACATCTGTGGCTCCGGGATCAGTTTCTGATGTCTTTGACTCTACTTGTTGAGTATCAGCTTTGAGGTTTCCATTACCAT
125693_1671	CAGTAATAACCTAGCCAAGAACACGGTACTGATTACTGCACACATAATAATAGATAGAATTACACATTATATCTGTGTGTGCTATTTGCCTACGTTTTGC[A/G]TGTTCGGTACATTTCATGATTCTCATATTCCTTGCCAATAAGAGAATCCATGGTGATGACATCAGTTAAATAAATTATACAACTACGGAAAAGACATATT
1257091_1447	GGCTTATTAGGTTAGGGAAACCGCGCAAAAGGACCATTATTCTACTCCTAGCAGGAAAGCGCAGGCGCAAGTACAGGCTAAGTCAATTGATTAATGGAAC[A/G]ACAGGAGTAAGTACCACTGTAAGCAGATGGGCTGCCTCCGATCATGAATTCACAGCACAAGTGAGCATGAGATGATACTACAAGCCTATTCTACTAGGAA
1257341_235	GGAGATTTTGAGATTGTGGAGCGGGTCGGTGATACATCGTGAATGTTAGTTCTACTCAAAACAGGCTTTCGCCCCACTTTATATAACCAGACAAAGTATA[T/C]CAAATAGATGAGTGGTGAGCACAAAGCGAACTATTCTTTTGCCTTTTTATATACTCCTAGGTAGTAAAACACATTAAATAGATGTTTGTGAGGCCATACT
1257660_953	AGGGGCGGTATGCGTGGGGCGACAAATCCGTTAATCTCGTTGAATTTGAACTATTATTATACTAGACTTATTTGCAGGCTATATGGATGATTTGTGTCAA[T/C]TTTTTATTTAAACTATGATGAAATTCATCGAGTTTGCGCGAATTTCGTCTTGTTAATTGAAACCCGGCTTCAAATGAACTTTTTCCGCGTGTACGGACGG
1257685_1312	TTGGGTAGTTTTTAGATGCAGGCAGTTCAACCTCTATTTTCGGACACAACCAACTCGGTCAGTTTTGTTACTGAAGTTTGACACTTCGACAAACGATCTT[A/C]TGTGTGAATTTTTATTCAATTTCGTGTTGAATTGTTTGTCCACCGCGGTTCTATTTCCAAACCATTTGCACGTTCTTTTTATCTTCGGCTATGTAACTCC
1257701_912	CGATAGATGGGAATCCAATCCCAAACGGACGGCCGAGATGCATCCTGCCACCCCTTCCTTCTTCCGGTGGCCATCGTTCCCCGCAAACAGCTGTAAACTC[T/C]AGCTCCTCTCCCCCTCTCGGCTCCCACTGCGATTCCGCCCAAAACGCCAAAGGCTCTGCACTTTCTGCCCCCCTCCTCCTCCGAGATCCCATCCATGGCG
125803_203	CAATGTGTAGAGTAAAAAGGACCGGAGGGAGTACTACCAAAATAAAAAATACTGTGCACCTGAAAGATGTTGAAATTTCAATGCATTTGGTGGATCTAAT[A/G]ATGTTGATTTTTGATAATTTTTCTATAAAGTTAGTGAAATTTTATAAAGTTTGACTTGAAATAAATCTTAGAAATGGAGTAAAATGTCTCAGAGGTACTA
12583_1117	AAATATGTTCAATATTTACTGCCACTTGCACGCACAACAAGATTTTATCATTTAAAGATAAAAAAAAAACTAGAGGTGTGGGATAGGCACGTCGAACTCG[T/C]GTTCCAAGGGGACAACACCAAGAGCGAGCTACCACTGCACCATGGTTGCATATGTGTAAGACTTGCGGTCACAGTTTTCCTATAAACTTTTCAGGAAAAT
1258478_521	TGTTTGCGTGTGAAATAACGCAAAATATGCATATATTTGTTGAAAAAGGACCGCCAGCCGGCCACGCCGACAAATATAGATCAACGCATTGGGTTCACTG[T/C]CAGCCCAAATGATAAACAAGGCGGACGCCGAGCGGGCGGCCGACCCAAACGAACAAAGAGCGAACAAAAGCGTCGTCCGTTTGGTTCGACGCGTTGGAGT
1258706_1670	CTTCAACACCTTCAAGTATATATGCAAGTATAGCCGACAAATCTAGTGGACTGAGTAAGAGGACAGACAAGAGGCGTACATCGGCAAATATGCTAAAGAC[C/G]AGGGAATGAATGCGAGGGGGCTGYGAACACGCGGCTTCCTGGTAGTTGATGTTGCTGAGACYCCCATCTTTGTAGTATTTGYAGCTCTCTGCGGTCTCTA
1258886_3315	GCAGCTTTTGCTAGATTGCAGACATTGGTTTCAGGCTTCAGACAGTAGCCAATATGCTTCTTGATCGGCTTCCATAACTCATTTACCAAGAGGGTGACAA[A/C]CGGGGCGAGTATGCCATTCTGAGCCATGTGGCTGTAACAAGAATAGATCTATTCAGGAAAATTGCACGAAAAGCAATTCAGCAGTATATCTTGCAGGTTT
1259884_2029	GTAAGGTGGTGTGAAATTTGACTTTACACCAAATTAATTAGACCAATCCTCACAATAAGATAATGAATGAACCCATCGACTAAATTTTCTAGCTCCGCCC[A/C]TGCACACATCCATCTCTCTCGTTGATCAGTCATTTACTCATTCTCTGCCTGTCCATCCGTCTTCCACAGCCGTGTGGGCAGCCAGCCAGCGACAGCTTGT
1260106_836	TTTGTCAGGGAAATATTTTCAAGAATGTAACCAAAAGTAAAAAAAAAAACAGAGAAAATGAATTAACCTGCGAAGCTAATAGGGCTGACCCTTTTGTAGC[A/G]TGGTTGAGGCGAGACGGACTTGTGCATCCATGCGGGCGAGACACAGCCGAGACACTGCCACTCCCTAAAACTAGGGAACATAAAAAATGCCTACACATTA
1260256_275	TACTTAGAACAAGTATGGAACTATTTTTACTTAATTAATACAATTCAGATATTGGCATAAAAAACCTTCTTGTTTCTTGTCTTGTTTGTTTCCTCTCATT[T/C]TGAATAAAAAAAGGATATCCCAGTTCCTTTTTGTTATGAGAGATCTCCCTTGCTTTTTTCATGAGAGATTCGAAGTTCTACATAGGGTCTGTTTGGATCA
1260281_1246	CGAGTTGTATCCTGATCTCTTACAACTAAAACCGGATACTTGATAAAAACACACCCAGATAACAGACAGGAATACCCGGAGATCGCTTTCTCACACGGAG[A/C]CGAGGGAAGGATCTCTGGGTAGGTTGTTTTTATCTGCATGTGCAAGTTAATATCATATACGCTCCTCTCTTCAATTGCTGCAACATGCTGATAGTCTTCG
1260724_182	AACTAAAACCACGACAAGAATTATGGAACTGAGGGAGTACTGGCTAACCATATCCAAGCAAGATACTAATGAGGAAATGAGAACTGGAAGAAGGGGGCAT[A/G]CCAAAGTCCATGTCAGACGAGGAGGATTCTCTACCAGCTTCAGTATCATTGCCAGCTTCCTCTTGTGAAGCTCTTCCTAACACCGACTCCATGGCCTTAA
1260750_2564	TATCCGTAGCTCTGGCCAGTCTGATCGAAGAACCTACACACAGGGCAAGCTGCAAGCTAGCTTCCTCTTCCACCTCTGCCTCTGCCTCACCCCAGGCCAG[A/G]AGCTTCTCTTCTCTTTAGCCTCACTCTCACCGTCACCGGCACATAATCTGTCGCTGTAACGACCGAGATGGTCGGATGGCCATGAGCTCATCTCCTCTTC
1260781_243	CGATTTGGGGACGGAGGGAGTATCTCCAAAAGATGTGTGCGGCGGCTGCTTACCAGGAAATGGAACACTGACGGAGACAACAGAGCAAAGAATGCCAAGT[A/G]GCGTGTCACTTGGAAGGCCTCACACAGCCGGATGTGATCATGCGACAATCCTTGTGAGCCGCTAATGGCGCCGAGCCTGACTGCCAGACCGTCCCCCCTT
126080_673	CTCCCTCTGTACAAAATATATAAGAGCATTTAGATCACTACNNNNNNNNNNNNNNNNNNNNNATATTTCTTTACAAAGGGAGTACAAGGTTAGTCCCGCT[A/C]TGATAGGGTGGGCTATTATCTAGAAGGTTAGTCCTGTTCTGATAGGGGGCGACGAAAACATCACGTCAATGGTTCGTTCCAAGGGCAATAGTTGTCATTC
1261274_3791	TGGGAGAAAGTTGTGAATCTCTAACTCATGTGCGACTGGGTGACCGAAACATTAGCACCTCCACGATCGACACAGGCAAGCGGCTGGCTAGGCTCCAAAG[A/G]ATCAGGAGCCAACATATCGATCGCCTCAACATCATTAGCCACAGGTACCACCGACACAATGGACTCAGGCGTCTCCAGATGCTCACATAACAAAGGCGAA
1261901_1499	AATCAAAAGTAAAAAAAATCTGAGAAACTAATGTACTGTAGCAACAAAATGAGAAGTTAACTTACCATATGCCATGATGAACATCACGATGATTCGGATG[A/G]CCTGATACTCCATAGGAATCAAAGGTCACAATCTAAAACATGACATAGTGCAGCAGTAAGTAGGTAAAGTTGAAGGGCGAGAAAATGCAAATCAGTTTGA
1262824_113	AGAGAGAGTAACACTATTCTGATCCCAGGATCAGAATAGTTATTTGGATCACAGAGCCCTATATTGAGGGAGCGGCCAGGTTTCCCCAAACTCATGAAAC[A/G]ATAGCAAAAAAAGAAAAAATCACTCCCAATCCCATCGCCACCAACCTCCTACCCCCGCCCTAGATCCCCCTCACCCCGCGCTGCCGCATGATCTCCCAGG
1262837_3940	GCATGTCACGAAATTTTCTGTTTGTCCAAGTTTATAATTTGTATCATCATGCCTTTTTGCGCCATCTGATTCACTGCACTTGGTAGTTAGTAGTGCTGAC[A/G]TTACATTCTTGGGTTGCATTAATGTTATCCTTTATTTAACCAATCTCCAGCAAAAGAGTACCGACTCAACATAGGTCTCGTGCAACTTTGAACTCCACTC
12633_356	AGAAGAAAATGAGTACAAACCTGCTTACCATATAATCACTTCCAGGTGAGGTGACTGAGCGAGTACCGGTTACTGAGTGTTAGGACCTCCAACATTGATC[T/C]CTCTAATCTACACTATGAATGTTCAATCAATCACCAGCAACTATTCTCAAGCTCAGACAGAGCATGAAGAATGTCCAGCTTAACATAAAGATGAAATCGA
1263982_7908	GCTGGATCAGGCAGAGAACCTGTGCTCGCTGAATAGGGTGTACATGATTGACTGCCCACACGTCCAAGAATTCAGGAATTGYCTCGCGGAAGAAGAGCAA[A/G]GCATCCTAGTCCATGTTGCAGCAGATGGACGTAATATCTTCCCGGATGAATCTCTCTATAATTAAATAGGTGAGTGAAATAGCTAAGAAAAACTTGCTCT
1264038_247	CTGGAGATCGGCCATGGTTTACCAGGAGGAGAAGAGAAAGCAGCTGTATTTACCGACATGTGCTTCCACCCTGGATATGGCCTATTTTATTTTCTTGATG[T/C]TGTCCCGCACAGCAGCCACCCAGTGTGTGTGCGTCTTGTTTTGGCCGTCTTGAATCTTCTGACCCCTTCGTTGTTTTTGTCCAAAGCTTACATTACCTGT
1264139_1046	TAGGCCGAATGTCCGCACAAGCTCTTGTCATCAGTCCACTTGGTGCTTGATAAGACAACGGTGGGTCCATGGAGATGAACGTGGGATAATCCACATCAGG[A/T]AAACTTCCTTAAAAAGAAAAAAACAGTAGAAATCAACAAATTGGTGGAGTAAAAGGTCCAAATTGTAATATTCCATGGCACAATTCAAATTTTGAACTAA
1264139_127	ACATCTCATCGAAACATTGGGACGCCTTCGCCTCTATCAGAAAATGGCCAAAATTGGGAAAGGTGGAGGTGTTGGCGGGCCGGATGTCCAGGCGTCGGGC[A/G]GGATTTTTGGCTGCTGAGATCCATGGAAGAACTCTCGGGGAGATGAACTTGGAGAGGAAATGTTTTTGCAAAATTGGACGAATTTCGTGGATGGAAATGG
1264230_1622	GGAGGGCGGACTGCTTCCACTACCACGACGTCAGGGGCCGCAGCGGGAAGGACGAGTGCAAGAGCTCCAGCAACCCGTACATGATCGTCTTCGGGGTGGT[A/G]CAGATCCTCTTCTCGCAGATACCGGACTTCGACCAGATATGGTGGCTCTCCATCGTCGCCGCCGTCATGTCCTTCACCTACTCCACCATCGGGCTCGGCC
1264637_1557	CTTAACAAAGCGTGGTGCCTTCTGGATTCAATTGCTGCCCACCCTCCTCCAGTTGCCACCTCCCCCGATCCCAGCACTTCACCTGCACCTATCCACATTG[A/C]CACCCTCACCCCAGGTCCATTATTTCATTCCATTTCCATGTCGAAACTGGTGGATGGCCATTTCACGGGCTGGATTTCCTTACCGATGAATGGTCATCAA
1265522_1392	AGTTTTCATACCTTGGTGTTTGCTTCCGTTCTGTGTGAAGGTGCAGTTTCCTTACGCGCAGGTGCTCTGATCTGGGTTGTCCTGCTAGTTTCTCTACCTG[T/C]CTGGCCAGGATATTTCGTGCTTGGCTTTGGCTTTGGCCTTGCGGTTCCCTCCTGAAGAGTCTTTTTGGATCTTTCTTTTTCCTGCACTGACACAGCTAAT
1266335_299	GCGAGTCACGGTCAGTTGGATGAACGGATGGAGGTTGCTCAATAATACGTTGGAAACAGGGGAAGTAGCTGAGCGAAGTTTTCTTGGGGAAATTGAGTAC[T/C]ATGGAGGCGCAAGTGTCTCGGCCCCTCATGGCACCGCGGCTCATCTTCCTCCTCTGCATCTTCTCTGCTCTGCCACGCTGCTGCCGTTTCCTCGCCGCCG
1266728_2016	ATCTTGTGAAGGACCGCTTGGTAGCAACCAGGTTTGCCGCATGTTTGGACCACCAGCCATTGGTTCATGTCCATGCTGTAGTGGAGGCAAACGTCGTCTA[A/T]TTTCCTCCTTGACTCGCAATAGGTTATTGAAGAGGTTGGTTAGGTCTTGAAGACTAAGATCTTCTACCTTGGAGAAGATATTATTTGCTGGCATCCCTGG
1266728_755	GCATATCCACGTGTAGGTGCATATTCACCCACACTTTTGTTTTCACATGCAGGTGCACATTTTTCAACTTACCATTGTCCCACATGAATCTCACATTGGT[T/C]GTTATCATTTGTGGCTAGTCGATCATGTCTAAGTTGCAGTATGGACTTATTCTAGCTTTTAGTTGTTTAACAAGCATACCTCATGGCTTTATTGGAAATG
1267409_602	GACCAAGCCATGGGCTCCTTCACATCGCTTTGCGCAAAAAGCTAAGTTTAATTGCCTCGCGTCGCGGGCGTAGTTATCATTGTCAAGAGTCCTCTCTCCT[A/G]CGACTTCGGTGGGGTATGTCGCCTCTTTTTCGCGCGAGCCGCTTGCACATTAAAAGGGGGGCTCCCAAAGCAGCGCACTCAGGGGCCCTCGCTGGCTCTC
1267504_105	GGGGGGGGGGGGCGGGCCTACAACGAGGCAAGTTGGTGCGCGGCAGCAGTCATAGCATCCATCATAGCGCCCACGCGATCGCGATCTCTTTGTCCAGATT[A/G]GGGAAATAACTTAGACAAAGATATTAATCTTGTTCTCCGGGACTCTACTTTCACCATCATCTTCACCTTCTTCTTCTTCTTCTTCTTCTCCTTCCATGTT
12682_231	CACACATTTTATCGATCAGGAGACGAGCAGAAAAGATCCTCCCTCCGGAAAAAAAATAACCAACAGATGTAGTCAGCATACCCGAGTGGCAAGCAAACGA[T/C]GAACAACTAACCAAGAGGCTGCTTGGATTTTCATCAAACACCTTGTAGGCATATACATAAAAGAATCTGCACAAATAAAAATGAGAAATTCTATGGAATA
1268264_1445	TCTCCACAAATCTACAGCCAACTGGTTCAACCTTTTGGGTTCAAAAGTATAAAGAAAAACAGAAGAGCTTAAGCTCTGCTACTAAGAAAGAAGCAATGCT[A/G]TCTTTCAGCCTCTTGGGACAGTTACAGTCATCGCCGACCTGTATCTTGGAAGTTGGAACCTCAGACATGGTTGTCAAACCTAGATCAATGGAAATTCAAA
1268680_3558	AGTGCACATGAAAACCTAAGTGTGCAAGATCTACAACCAAGAAAAGAAAAGAACAAAAGACGGTGAGTGAAGAAAAGAGGCGCAAAACGTGTGGCTCCTC[A/G]GGTCTAAACGCGGATCAAAAGTATGCTGCAACTTAATTGTGCCAGACCTCTTGGCTCTAATACCATCTAGAAGTACACACACTAGTCACTTCACCCAAAA
1268869_381	AGTCCTGAACCTCAGCAAGAACTAAGAACAATACATAGAAGATTAAAGGAGTGAAAGATGATTCTGAGCCAAACACTAAAGGGACAGATGATCCCTGTGA[C/G]AAAAGAACGATCACAAATTTCGCAGATAAAGGATCGGCTGGTACCTGTCATTGGTACATGCATGACATGGGAAACCAAACGCCAGCATATTTTACGTGTT
126944_389	CTTGTACATAAACTCCTAATACCATACGGCCAATGCTCAAGCTTAGATCTAACCGGACTAGCAGTACAAGTCCACACCCGTACAGGACACAAACTTACTC[T/C]ATGGCTTGGAAGCTTCCTCGCCTCTGTCCTGGAAAAAAATTCCTCGCCTCTGGCTGTCTTTAATAGACGAGACGACACCACTGCCGCCGCATCAATCCGC
1269497_909	CCAACGCCCTGGAGCCGCAGTCATCGCCGTTGAACCCTTTAATCGATCCAAAGTGCCTGATATTAGATCTCATTGTCGCACACATACGACGAGATATCCT[A/C]ACCTCACCGCCCAAGTAGTCTACGCCGGAGGTCTGTCGATTTCACCCAGACGGACGAACACAAAGAGGATCGGAGCCCAAAAGGCCAACTCAAAGAAGAA
1269503_235	CATGGAAATGGGTGTAGATCAACGACAATGCAAAAGGAGGCGACGAAAATCTTATAGAAGACAACAAGGATAGTAAGGCCAACAAAAGTTATGTTGACCA[A/G]GACCAGAAAAGAAAAGAAGGCTGGCAAATAACGATTTGACGGAAAATAGAAAGCAGATGCAAGACAATGATGCAGGAGCAGTCGTGCCTGTAGGGGAGGC
1269664_389	GTTATTCTCTGATGAAGTATATATTGCTAATCATACATGTATTTTATGACCAATATGGATAATATAAATATAAATTTTCCTGGAGGCTACAAGTTATGGT[A/T]TGTTGCAGTTGGTTAATTTTTTTTTTGTCTTTGGCCCCCATAGATTCTTKTCAAGCTCCRCCACTAATGAGCTCGGCATGTTACGAGCGAGCGTTGGTTT
1269867_306	TATGCGCCCAGTTCAAACTTAGCAGCAGCGGGTTTCGCTAAAACACGCTACTGCTAAAAGGATTGCAGTAGCGCATTTTACTGACACGCGCTACTACTAA[A/G]TAGCAGCAGCGCCTCATTTTACCCAGCACTACTGCTAAGATTCTGTGTATAAGATTTTCCCTAATAGTGCCATATTATGACGGCTCTGTATTTGGGCACA
1270034_1040	GCTCGCCCTCCTCTCCCTCTCCCCACTCTTTGCCCAAGCCCCCTACTGCCGGCGGCGGAGACGACGGAAACATGGTGCAGCGTCTGACCTACCGGAAGAG[A/G]CACAGCTATGCCACCAAGTCCAACCAGACGCGGGTCGTCAAGACCCCAGGTCTGGATCCCCTCCTCCTCCCCTTCTCCAGACGATTTTCTTTGGTGGCTT
1270533_1405	GATGCGTGCGGATGGGACCTGTTGCAAGTCTCGCCAAATCAATTTTCATCAGACAGGATGGTCCAATTTTTCCTTCTCTTCGAAATGATTGTCGAGGCGT[T/C]GAATATCTTTTCAGCCGTTTTCCACTTTCCACTGCAGGCTGGTGGTGCTGGGACAAGCAGTCGCTGACTTTTCAAACCGAAAACGGAATTTAAAACATGT
12711_934	AAAAGTCTGTTGAAGGCCATCTCTAGCTAACTGAACCCGATGTAAAAAGGAGAAAGTTCTCTTCATATCTGATACTCTCTCCGTCCTATAATATAAGAGT[T/G]TTTTTGACACTGCCCCAACATGGCAACATTCTTGAGCAAAAGTACAGTCCAAAAAAGAACCAGGTGGTGGGTTTCTTCAGTGGTCTCTGCGCAGAGAGTG
127132_157	TTGTGACGTGTCTGATTAGGAAAGTTTGCAAATGTTAAGAAACTATTTATTGGGTGGAAAGTTGTGGCGTGTCCGTTATTTGTGGTGGGACAAGAGACGA[A/G]AAAAAACCAGCGAAAATAAACCGCGGACCTAGGTAGGAGGGGGTGGTGGGAGGAGAGACAAAAAATACCCAGCAAAAATAAACCACGGAGACGATTCACC
1271971_2303	CGTTTGAAAACAATAAAAATACAAAAAGGGAAAACCAGTGGTAACCCGGCTGTTTTCCTTCACTGGTTGGATGCGTGTTCTAATTTAACGCAAATTCGGG[T/C]GTAACCTAGTGGCGAGTAGCGCTACAAAACTACTAGGAGGTCTTGGGATCTAATCCTATCGCGGTCGCTTTTTCTATTGTATTTCTTTTAAGCTAGAAGC
1272223_2392	ACAGCACATTACTAAGGCGTACCACAAAAATTCCTCAACACACAATTTATCATGACCCTGCCTATGATCCAAGACGTGAAAAGATTCAGTTCTTGGTGAG[T/C]TATTATCAATCTGATGTAAACAGATCTATAGTTCAAAAAAAATATCATCAGTTCAGTTACTACATTCCACCATGGAGGTTGATTACATGTTCAACATGGA
1272231_1007	CTATTCAATCTTTGCTCACTCCCTCCGTGGCCTGCATGGTGGTCTTCGCCGCAACGTCGAGAGGGATGCATGGGCCACACTTGACTCCAGCTTCTCATCC[T/C]AGTTGCTGGCACGTTCATCCGCTATTCRTAATCAGCTGGGTGAGATCAAGAAGCATGATCTCTCTGTCACGGCCTTTTTCAACCAGGTCAAAATTTTGGC
1272707_5945	CCTACTAGATAACTAGGGATTACATCCAGCCAACGACCGTACAAAAAGCGGAGGGATTGTCAGCCCTGCTACATGATGCGGAGGAGGCAGGAAAGATAAC[A/T]GGGGTCAAGATCTGTCCGCAAGCACCGGTGGTGTCGCACCTACTCTTCGCTCACGACTCGGTCCTACTGTTAAAAGCCAAACAAAATGAGGCCCAAGAGC
1273124_345	TATGGTCATGACGATTGGATGAATTACCAAGGGGCGCAGCAAGCACGCAAGGACATGAAAGTTCCTTGCGAAATCATCAGAGTCCCACAGGTCAGTTTCC[A/T]TTCTGGCAGTACGTGTACAGCTAAAAAATTGTGATTGGTATTGATGACATATTGCATTAACGGCTATGCAGGGAGGACATTTTGTGTTTATAGATAACCC
1273157_328	GTGACTTTGGATGCTTGATGGTATGCTTTATAATATAAAGCGGGGGGAAACCCTTTTTCTCAAGCACCAAGAGAAGGACACGCACATCATTCATGCATGC[C/G]CGACGGTTCCGTTTGTCTTTCTTGCGTTATTTGGCGATGCGGCCCCCTTCGCGTCGGCCCGCAGCTTGGAGCCGTGGATCCTGACGTCGGGGATTCGAGC
1273351_540	AGGGTGAATAGAATAGAGCACTGCTATGCAGACGACGGAATCGTGCACGATCCACACACGACAAGACACCCAGACCATTGAATTGCCTCGTTTTCTAAAT[A/C]TGTGTGGCTCCTAATCATGTCGTGCACAGGTTGCCTGGTACAGATCATGTGTACAACACTTTTGAATAGAAAAGAGCGCTGCTATGCAGACGACGGAATC
1273638_546	CCACGATTGGCTCCAGTTTCCTTTCCTCTCGATTGAAAAATAGCTGCATAAATTAAACCACCGCGCCTAATTAGCTGAGAAATTAATGCACAGTAAACCA[C/G]CCGGCCAGTGAACGTGCSGYCCGCATGCATGCAGTGGTGGAGACTAATTCCCACCTGTGTGCACACCCAGCCGTCCCCACTATGCATGCAACCAAGTACG
1274713_190	TGATAAAAACCCTTTTTTATTTGCATTCTCTTTAAAATATACTTAATGCAAGTCAAGTAGAATATGTTAACTTTTAGCAACGGTATCCTGATCACAGAAT[T/C]TTTGATACTATATTTGTCTGATATGTTGAAACAGCATAACAGATATTATAATTCCTGTATGTAGCTCCATGGCCCCACCAGTATTTCCAGAAACTAGTGT
1275133_1317	TCCCTTGCGCTGGCATGGTACAATGCGACGTGCGGTGGCTGAGTTCATCGCATTGAGTTTTTTTTTTCGGGGACATCGCATTGGGATTGACCATGCTCGG[C/G]CCCATTGTGATTTGGTGAACACCGCCGATAAAAAAGTAGATTAGGTGAACACAAGGGTCACCGTTTGCGAAGGCGGAAGGACGACAAGTGACGACATGGG
1275435_1565	TTGCTTTGGGAACCGGCGTGCTGGCCTTGCTCCCTTAGCATATAAAAGGAAAACCTCCTCATCTGCGCCTACTGGCATGGCTTCTAGCACCGTTTGTTGC[T/C]GCGTGCATCACCCACATGAAGGCATGGGGTCACGCGTCTGGGCTGAACAGCCCTTGACTTGCTTGCCTCCGAGACGGTGCCTCGGGAGGTAGCCTCGCGA
1275903_1746	CATCACACTATGCTTATGTTGCTGCCAGCGGCGGAGCTATGTTGACTCCTGCAGGGGCCATGGCCCCCCCAGCCTTGGTGCAAATACATGAAGAATTTTT[T/G]GACACAGGCTAGATTATAGCTCCGCCAGTGGTTGCTGCTATTAGTTTGCATTAGTTCTTCTTCTGACCTAATAGTAGGATTTTGGTTGGAACCAAGAGAG
1275958_1433	CACCCCATGCCATGCACCGCCGCTTGCAGCTGTTCATCGCCTCATCGCAATCTTCCTTCTTATCACCGGCTCCATCCTACAAAGAGACAAACACATTGTA[A/G]CTGTAAATATGACAGATAGCTCCGTGTAGGTGGAAGTAATTAACTATTAACCATTARTTGCACCGTGTGTTCTTGSTTAATTACCTTGGTGGCCGTTGCM
1276051_2220	AGCAAGTTCTTAATTTAATTGAACAACAGACATAAAGTAGTAGTACTAGACAAACATGCCCGCAAAGCCCAAGCAAGATACGCTTCAATTTTTTCTCCCA[T/C]GCGCAGCCTTGAAAAGCTCAATCACCACCAAAGGGCAGCTTGCCTCCAGGTGCTTATACCCCTCTGTCGCCAACACAGCATCAAGAGTGGCACAAGTTCT
1276172_1719	GAGCATGTGTGGTCCTCTGGCCTGGTGGAAATGGCTACGAGGGTGGAGACCAATATGTTCAAGCGCACCTTTAAGGTGGAGGAGGCGTTCATCTAGAGGC[A/G]GATCGAGGAGGATAAGGCCCTCCGAGCTGCCACAAGGGAAAAAGCCGGGAAGGCAGCGGAGAAAAAGGAGGAAGCCGAGAATGAAGGTTCTTCCCACGGC
1276599_327	CAGGTATGAGGGCTCCCTACCCCATTTTTAGGTGTCTTTTTGTCATTTAGGTTTTGTGTCCTGCTGAGAAAGACGAGGTGACGACGACTTCCTAGGGATG[T/C]AATAAGGCTCTCCTCGTCCAGCCCTCATCCCGAAGGTGCATCCAGTATCGTCGAAGGGCGTGTGGAGGTGTGTCTCCGAGGGATCTTGCAAGATTTGATC
1276867_2416	GGAGTTCACGCAGCTCCGCGCCATCATCATACACTGAAAGGCAGATGCAGCACTCCTGCATCGACCAAGCAGATGATGAATCATTTCAAAATAAAGTTAG[A/T]ATATGAGCTCATAGAAAAGCAGAAGCAATGCACAGATAAAGCACTTAAGCTGAAACAGGACCAACAGGCTCAGGATGATGGTGCTAAAAGAAATGCGCTT
1277112_841	TTGGTGGCGGCGCCTAGGGTTGGAATAGGAGAGAGTTTTTTTCTTATATGAGCAAGAGTCTGTTTGGATTGAGATGCAAGAGAAGTTCCTTGTGAGGTGC[A/G]GCGAGGTGTAGAGTAAAAAGGGGAAAAACACACCACATTGTAGGCTCAAATCGGAGAAAACATCCTCAAAAACTTAAATTTCAAATCGCATCACGTGCAT
1277341_2220	TATGATCCGTAGGTACAGCTTCGAGTATACAGAGAGGAGTTCTATGGCGCCTGCAACACATCCGGCTTAATTACTCTACCCACGAATGAATTTTGTTTCT[T/C]AAAAGCATGCATAGGCTCCTCTTTTTTTGGACGTGAGGCTTGAGGTCTATTCTATGTACGTCTGTGCTTTTTTTTCAGATAAATATGTGGTTTCCTTTTT
1277368_129	CCATATCTTGGTGTTTACTAAGGATTGTTAAATCTTACATTTTAATTTCTAGTTGTTGCTTGTCATGGTTGCTTCTGCAACTTCTGACTGTATAATTCAT[C/G]GACAGGTGGAAGTTAAGGTCTCGTCTAAAGATCCTTGCTGTATTGAAGTTGCGCTCCGTTGCTTAGCAACAGAAGGTGATGGGTTTGGGCTTCATGAAGC
1277370_692	TTTTTGGATCTGTTTACTGTGCGAAAATGAATCCGACCTGAGTTCATCTTTTTTCATGAATGGGTTATCGGACGTCCTTTTTGAAAGATTTTTTTTCTAC[A/G]TAGTGTGTTGTGTTCTCAAACACGTGCCCACAAATTTAACCTTTTTCGAGGTGATCTTCAGCGTCGCGCTAGTGTCAAACTAGTCTGACCACGTTGCTCC
127974_3815	AACAAACAATTATAGCAATATCAAAAAATCAGCAGTATTTGGCGCAACATTTTCCATCATGAATTCAACATTGGCACACACTCAAACACATTAACAACAT[A/C]ATTAGGTTTTGGGGATTTTCGGCGGTTTTCTTCATGGTGTCGTGGCTGGAAGTGGGATGACCGAGAAATTAGGGGATGGAGGCGAGACTAAGATAGAGTT
1280105_552	GCGGTCTGGAGTACACCGTGGCCTCTGACGAAGAATTGATCTTCACAAACTGGGTATCAAACCAGAATGTTTACCAACATGAGACACTCGTCCCTACCTC[A/T]ACGTCAAATCTGGCTAAGCACGAGTGCGAGAGCCGCTTGTCGGACCCGACTTCGAGTCGGGATCCGATAATGCTTCCCGAAGACCTGGCAAATAGTTAGG
128126_168	GGGTCAGGGCCACGGCTCTAGTCGCTGAATAATCGTCAGACGATCGCCCTCAGCGCCGCCTTCATAAACCCCAGCTGGGCTGAGAGCTGATGCGTCCGGA[A/G]AAAACCACGACCCAAACTATACCGCGCTCGCGTTTTCGTCGCATTTTCCTGATGACAAGTTGCGCGCGACTATTCGTGCGTGGGCGCCTCCATATTACTG
1282378_795	CTTCATTTAGAAAACATGAATCTGGTTACCAAGAGTGTTTGAAGAAACAAAAAAAATAGAGGATTTAACTCTGTCTAAGAAAGGAGATATGGATAAGTTT[T/G]TCATAAAAAATCACAAGTGTCCACCAATAATCAATGGCTTGATCAACGAATTCTTTCAAAGAACACTAAGAATGATGTTGTTTAAGTGAAGGCTATACAA
1283028_2055	CCATGGTTGTTTCTTTCGAAATTTGACATCCTTTTTGGGTGGTTGTTCTGACACGTGCTGTTTTGGGGGTTCACTGCTATCTTCAGCTTGTTCCTTGTGC[T/C]CTTTAATTTGGGGCACTAGAGTCAAAGGGACCTGCTCACTACTTGATGCACTTATCTGTACTTCCTCACAACGTGTCACACACCTAGTAGGATTCTCAGC
128317_171	TCTTCTTTYTTTAGTTGGTGAGTGTGGTCATTTGGTGTTGTAATCCTGGCCGGTTGATGGCTTTTTTAATTCAAAGCTGGGCTCTTGCTTGAGCCTTCTT[T/C]TAAAAAAAACCAGCCTCATGCCCGAGTGCCTCTCTAGATCTTCACGTCCACGAGCAGGACCTCTGCGTCTGTGCCCCGAGCCAGCGCCACCGGAGAACCA
128394_1177	GGAATCTAACTAGCCACTTAACCAAAGTTTTACAGCTAACCCCCTGCCCTTACGTAGATTCAGCCAAAGAATGGGAAAACGAATCATGGTCAATCTGTGC[A/C]ACCATGGAGTCTAGTCCTGCGCCGCCGACGATCGCCAGGTGCCCTAGCTCTCCGATGACCGCCCCGTCCAACAGCACTAGCCCTCCGCCGCCCTCGACCG
1284161_619	CCGACCATTTCATTGAACAGGACGTAGCTATACCTCCATCGTCTCTCTCTTTCTCTCCCGGGTACACTTGTGGGGTCTGTCGCCTTCTCACTATCCACCA[A/G]CCTCACTATTGCTAGCCCCCATCCCTAATCCCTATGCGTCTACCACACCTTCTATCCCACCCACACGAACACAGACCCCTATACAAGAATCATGTACCAC
12848_484	CGGATCATGTTATTACATATATACTCCCCGTTCAGTTTCATCCAACAGCGTGTGCACGTAAATGGCCGCCCCTTTGTCCTGTGGTACACAACGGCAACGT[A/G]TGCGGGCTACATATAATGTGTAGACCAACATTAAGTAAATGAATCAATCAACAAGTTGAGCAAGAGGAAGCAACATTTACGATCTCGTCCTCTGCCGCGT
1285109_389	TCGTCTTCAATTGTTAGGCCAAGCATTTTGTACTCTAGTTTCTGACGAGGCAGCCTATCGTTAGTCCCCACACGTACAGCAGCTCAAAAAACACCATGCA[T/G]YAATTATAGTACTGCCACTGGGATATCAACAGGAGATAAGATTGGTTGCGCATATCAGAATCCTACTAATTTGGCAGCAGTAACCAACACGATTGGAATG
12868_111	CTCATCAAGATCTACACAAGCATCTCTCATGAATGCTCTCACGGATGGCGCAAGGGAGTTCTTTCCAGCAGCCGCTGGAGATGAAGCAAAGATTCAGCGG[T/C]AAGCCACAACTCGACGGCTACGGAACTGATGGGGCGATGAGCCCAGGCGAGACCCTAGAGTGGAAGGATCGGCTGTACCTCACGATCGAGCCAACGGATG
1286957_122	GGAGCTTCCCTGATGTTCGCCTCGTCTGTCATGCCACCTACATTCCCACAGTGTTGTCTTCACCTGCACCGGAAGAGGTTCTATAGTAATCGCTGCATTT[A/C]TTCTTGATTCAATCTCACGGTGCTACCGGTGCTCGGTCCGGAACCTCCATGGCAATGCTCCATCTACGGAGGCGTCGCCTGCAGTTCCTCCATGCCGTCG
128796_1744	ATGCCTAAGTTGTTGATTGCCTAATTTTATTCATCGTCTCCAGAATATATATTCATGTGATTGCCTACTACATCTCCACTTAAATATTCATAAGGCTACT[A/G]TCTAGATTTTGTTCAATTGGACTGACTATATATCTCTTGTTAAAATTGTGGTCTTGATCTTTTGTTTAAACCTGAGACATCATGCATAACTAGCTCTTCC
1289810_132	AGGATATTAACAAGTGGATGTGCTCCTTTTTCTGGGCTGGTAAAGAGAAGAGTCATGGAGGTCAATGCCTAGTCGCATGGGAGACGGTATGTAGGCCAAC[A/G]TGCTTCGGTGGTCTGAGTGTGAGAAATCTGGAGGTTCAAGCTCTTGCACTTCATGTACGTTGGGAATGGCTTAGGAGAACGGACCCGAATAGGCCATGGA
1290281_519	TGTGGAATTGTGCTAGCGGCACACTACTATTATATAGCAAAAAATCTTTGCCTCACGTCCTCAACCAGGCGAGGTGGGACTAAATAAATAAAGTTGAATC[A/T]GGTTGTCCATTCACATGCGGGCTAGCATGCATGCACGTCGTTCGCCCATGCTCAAAAAAAGTCACATCGCAGTTTGCTTGTGGGCTGGCGACTGGCTTGG
1291638_2050	CATGTGGTTGTGGCAATAAGATTCGCGACTCAAGGCATAGGCCATGACATTAGCCTTGCTAGGGGTATAAGATATACTGCAGTCATAGTTGTCGGCATTC[T/C]GGGATCGGGTTACCCAGGCCCGCCTGCCTGTGGCCCAGTACGTGGCTCCATCGACGGCCCGGCATGGCCCAGCTCCAAGGACCCGCAAGCAAGACCGTTG
129231_479	GTCTGAGTTGCAACGTCCTCCATCAGAGACAGCAGATTGGCCAAGCTGGTCGGCGCGCCGAGCGGGTCGAGCATGTCTGCAGAATCAACATCAAGGACGG[A/C]AGAAGTAGATCAGAATGTTGCGATGTTGATACTTCAGAACGAAGGCAAGGAAACGGCGCACCACAGGTGGGGAAGGGAAGCATACCCTGCGAGAAGAACC
1293135_1935	TCCTGCCGCCATTCTCCTCCTCCTCCCCTCCAGCCGACCGCCATGCCGCAAAAGAAGTATGTGGCCCCCGCGCCACTACGGATGCCACCATCACCGCTAC[A/C]ACCCAGCTGAAGTAGAGGAAGTAGAGGGTGCCGCCGCCAAGCCTTGGGCATGTCTAACGCTGACTGGAAGGTGGAAGTTCAGTGCCGGGAGGCTGTCACC
1295459_252	GGCGCATGGTTCACAAACCTGGACTCGTAGAAGGCCCGCGCCGGCGTTCCCCTGGGATAAGGAGTGGCATCATTTGGGACCCACATGAGGCCCATCACCA[A/T]CGTAGGTAGGTCCCTGGACCATGCCAGCATTCAGATGCTCACCTCAGGGAGTCCACTCGGACAGCTCGACGACACTCGGACAACCACACATCACTTGGCT
1295753_192	TAGCTAGGCTTAAAACCTTCTTAAAGTAGGCCTTCACTACTGATCCATATACTTGGTTTGAGATACTGTTGTATTATCGAATTTGGCGCTAATTTTTGTG[T/C]AGAAATGTCATCCGAAGTTGAGCTATTCTATGTTAAGAGTGAATGACATTGTGGGCAAGTTAAATCCACTAACTAATGCATAACCTAAGATTGAATAGGA
129679_798	GCATGCAGCTGCTAGGAAGGCGGAAAAGTGGTGGCGACAACATATGATTGACTTCAATGGTGGTGCATCTCGAGCTCTCGGATGAAAACCTATGTCTGAC[A/C]TGAGTTGGTCATACATGGCAATGGCGATGTTTTTCCATTGTTACCTTCTTGAAGGCATTGCTCGGATATGCTCGGACTAATTCTTCATGGTGAAAACTTT
1297094_1005	ATGCACCCTTATGAGGCATCTAACCACAAGTCCATTGACAAGAAAAACAAACCCTTCACGGGATACAGAACCGTCCTGGATGAACTGCTCGACAAGCCCT[A/G]TCAGATACATACAACGCCAAACACCAAACCAACGCATAGCCTTCGGGCATGTTGGGTACTCCAGCAAGTGGCTAAGAGCGGTGAGGCCATCCTCGCCAGT
12983_356	ATTTTTGTTGAGTAAACGGTACTGGGCAGCACTATAGCTTGTTCGGCCGGTGCACTTAAGTCACTCAACTCTCAACGGAAGAACCCGTCACTGAACTTGC[A/G]AAGCGGATGCGGATTGGTCACACAATAACCACGTCAGCCGCCGGACCAGATAGCTGACCAGTTATATTACATTCTAAGCCCCCCTTTTTGGTCAAAATTT
130002_3401	TGGGGGGCCTTGGCAAGACCACATTAGCGCAACTCATATACAATGATCCTGAAATTCAGAAGCATTTCCAGTTGCTGCTCTGGGTGTGTGTCTCTGATAC[A/C]TTTGATGTGAACTCCCTGGCCAAGAGTATAGTTGAAGCATCTCCCAATAAGAATGTTGATCCAGACAAACCACCACTGGATAGACTTCAAAAACTGGTTA
1300065_1078	CAATGACGCCGGCCCCAAATGGACGTGACCTCTCACTAGGGCTAGCATGGAAGTGTCACGCCGGCCGAGGGAGCCGCACGCGCGGCATCCCAGGTGTTCG[T/C]GCAAGTTGAATGCCAGAGTGACGTCTACTGCAAGGGATGGGACTGATATCTACCACGCCAGTTCAATGTCCATCCGTCTGTATGCCACAATTAAGCAGCT
130026_153	CCAGCACATGCTGACAGTAGATGAGTTCGAGATGGCATGGAAAGAACTGATAGAAGCCCATGGTTTACATAAGCATCCTTATTTAACACATATCTACGAA[A/T]CAAGGGAGAAGTGGGCAAAGCCACACTTCAATGGAAAATTCTGCGCAAAGATGTCAAGTACCCAACACAGTGAGAGTGCCAACCATATGTTGAAGGGTTA
130063_2272	TTCCCACTCGTAATCAATCCGCATGTTGGATCTTTCTTTCTTTCTTTTACCAACAGACTGACCACTAACTAACACACTTGCTTGTACCCACCGTCGTCTT[A/T]ATTTGCAGGTTAATTAATTGGTTGTTTCATCATCGCAATCATCTTCAACTATATGCATACATATATGGCGGCTATTCTTCTTCAGGCTTGCTTGCTTGCT
1301599_199	GAGATTTTTTTGCTAGAAGCATCGGGAGAGATAATTGATGTGTCCATCAAAACGGTCTCCACAATAGTGGGGCAACAACACAAAGAGTTGTAGTGTTCTC[A/G]CGAGTCATTTTGGCCGGCGAGATCTTAATAGTAGTGGGGTTGATCGGAGTGGCGGCCACTACTGAACTCGTGCCTTTTTTTCCTCAGGTCCGCCTCCTTG
1304269_177	TGGGAGCAGGGCCGGGCCCATAGTGGTGCAAAAAGTGCGGCCCTCACAGGGCGCAAAATTATGGGAGTCCCCAAAATTTTTACATAGGCCTAGTATGAGA[A/T]AAAACTTATGCCCTGCTGGGCTGCTGGGCGMTGTAGTGGGCTCTGCCGCGCTYGCTCTGGGCTGGAGTCGAAGCCTAGCGATGAGAGGCCACGAGGGCAT
1306125_774	AATGTTAAGATTTGTTTGAATTTATTAATATTATTTCAGCCCAGGAGCCAAGTTCATGTCCCGTCTTTCTCTGCTATTTCTGCAAAAATGTTGCGTCTCA[T/G]TTCTACATGTTATCGTCAATTATCACTCCCAGGTAGAATCTTGTGCAAGTGGATGCTCTAGAGACAACTTTGCTGCATGTGCTCCTTGCTCCATTGTTCT
1306384_315	CTGCCAGGTTAAGTCCAGAGATGACTTGACATCATGAGCCAGGTTTAACTGCGGGTAATTCCCCTGACAGTCTCCAGATGGCTAAGGAGATGAATCTTAG[A/C]CGGGTTAGATGCTTGGGCGACTTAGATTTGGTTGTTCAGCAAGTTTCTGGAAAGTGAGACTCCAAGGTTCCCCTCATGACGGCTTAACGGCAGGCGGTGA
1306501_1304	ACTGCTGCCTAGTAGCTCGCCCGGTTAATTTGGCGAGGACCATGAATCGTGAGTTTGCCAACGTGATAGTGCGCGATTACGGCTGTAAATTTTACTCGCT[T/G]CTCCGGGTCAACCTCAAGCAGCATCTCTTCCACCGCTCAGCAGCAGCCGCGGAAAAGGCGAGTAACAAGAGGGGATTGCCGTCGGCGATCCCGAGCTTGG
1306791_345	TATCATCAGAGATAGTGGAGATAAATTGTAAGAGCTCAGACCTTCCCACTTCAATGGCAGTTTTAAGATCTTCAGGAATGGGGGGAGGTGTAACCTCGGG[C/G]ACAGGTGGAATATTTCCTTCCTCAACCTGCAAAAAATATATCAACCCCAAGCTTTGATTCCCACTAACACATTCCCAAAAAAAAAACTTGCAAAAGACAT
1309792_358	ATTATCTGTACTCTCTTCGTCTACTTCTTTCTTTTCTTTGCCCCTGGCGGGTTTTTCTTTCTCCTGGCCTGCTTTGTCGTGGCGTCCACCTTGTCCGCCG[T/C]GACCATTCTTGTTGGATCCACTAGTACCTTCCTGACCCTTCTCCTTGTCCCACTTCTTGTACTCTGCCTTCTGTTTTCCAACTAGTTGCTCGACTTGGCG
1312842_1125	CGCATGAGGCTTCAGGAGTCGGGGCTCTCGCTTGAAGCGTGAAGGACGGTGCTTGAAGTCTTGGCTGGCAACCCCTCGCTAGGTGATATGTTGCAAGGGG[T/G]TTGTCTCTTGTATCTCTGCCCTAACATGGTTGAGTTCGCAGGGCAGATGCCTTCCTTCGACGAATGGGGGCTGCGCCCGATCGGCCTTGTGGGGCCTGGT
13166_4013	TGTAGGAGTAGAACTGACATGACAGATCATGACGCTGTTCAGTGCTGGAGTTGGGGTTGGATCCAACAGGCACTGCTCCTGATCATCGATCAGATGTATC[A/G]TCGGCACTGAAGAACTACTGTCGTGGCATTTCAGTGTTCACGCAGGTGATTTTACAAGAGGTAATAGCACCCCAGGTACCCTAACTTGCACAGAATATGA
1316689_935	TGTCGATTGGTCGGATTCGACGGATCACTTTGCGTCGGCGGCGCACAGCAGAACTCCAAACCCTAACTTGTTTTGAACTCAAAACTCATACGGCCAGCTC[T/C]AAAGTTAACCATCAAATTTAATTAACCTGGCCACGGCTTTGCCCCGTACTGTTGCTCCATGCTAGTTCTTCATTCGTAAACCATGAGCTTCTTGATCCCT
1316960_1081	CGTATTAATATTTTCTGTCGTTAAAAAAAGTCAGACATAATGGCTCTCTTTTTGAAGAATATGGATGATCCTTGTGAACCTTCAAAGCTCTGTGCAGGTG[A/C]CGTCTCACATTGATCCTGCATATCCACTAAATAGAGTGCCACAATCACAGATGTTTGTTCATGTCAAAAAATAAAAGTATATAAAGGAGTCAACGGCGTG
1318664_165	TAGCGAGCAGCCGGCCGCTCGCTAGATCGGTCCCATACAAATTCATCACGCGCTGGAGAACACAAGACCAAGACCAAAAGTGATAGATCCATGTGCAACT[A/T]GATCCATGACGTAACAACAATTTTGCACACCTGCAATAAAAATCCATATTAATTTGTAACACAGATCATGGGCAAGCAGGAAGAAGCGATCCCAATCCTT
1319446_1130	CGGGAGTGGCCCCTGCTCCTAGCGGTGGGTTTTTCCTTTCTCGGCGGTAGAGAATCTCCTAATCGGCACCATGAGCGTCGCGGCAAGACGGTGAGACGAG[A/G]AAGAAGAAGAAGGAGCAGGCGGCGAGAAGGAGATGAGAAACGGGGGCTTCGCCCCTGTCCTCATTTATAGCCAAGAGGAGGCCAACCTCCGGCCTCCACG
1325360_964	TGGCTTTCTCATGGTTATCCAAGTTCTGCCACCCATTTGTCAACTTTTTTAGGCGCTCAAGGGTGGTTGATGTCTAGAAAGAAGAGTTTTTTGTGTTGTT[A/G]CTCATTGGAGGTGATACACGTTTATCAAGATGCCGCTTTGTTCGTCAGTTTAGAACAAGTTTTTATGTTTTGTGGTTGTTTTGTGTGTGTTTGAGTTGTA
132639_1131	GTGGATGGTTTTCAAGGCAGACGCAGGCTTGTGGGACATGTTCGCTTAGAACTGGCAACCCTCACACTTCTCAACAATTTCTTTTGCAACTTCATTGGCC[A/C]GCGGCCAGTAGAATCCTGCTCGGTATGCTTCGGCCACGATAGTCYGAGAGGACACATGGTGGCCATAGGTCCCCGAGTGGATTTCTTCCAAGATCAGTCG
132763_1608	GAAGCACACCCGTTCCCCCTGGTTGGATTGGGGAAATTTTCCGCCAGAGCTTCGCCTGCGAAGGAGGTCAATCCTGCCTAAACAGGGATTAGATCCATGG[C/G]GGGAAGGAATCCCTATTTTTGGAGTTTAACCAGCTGGTCATGGGATACAGAACATCTCCCCCAATCACCTTTTTCAGAGACGTGAGGGTGGGAGGAAGAA
1327983_198	GTAGTACCGAATGCATGCCCAACTAGAGTATGTCACACGTTTAATTAGCGATGACCTTTAATTAGCACCTTGTTATTAGTTTGTACACATGTTTGGAGAG[T/C]TGTTTAGTCACTGTCGACTGTTTTTATTTGCAGTATGAAAACCTAGWCAGGCGATACTTTTGTCTATGGTTGATCAGAAGTACGCATGGGAAGTTGGGAA
1328026_210	CACCTCCTCACCATGCTCATTTCTTGGGACATTTGGAACAAGCCACAAAAGTGCACCGTCACCGATCCTTCTCACCAACGTTTTAGAAGATGCAAAAATT[T/G]GAGTGACCGCCGGAGCAAAAAAACTAGGGAACATCATAGTGGATGAGTAATTGCCATGCTGCATTTGTGATGCATTGTAAAAAAACTCTAAACTCTACTC
1329611_289	GTAGAAATTTGTGTATGACGTAATAGTGCTCTGATCACTCATTCATCATTCAGGGGTATCAAAGAGTATATGCTCTATATAGCAATGGAATTAATTCCCA[C/G]ACACTACCGAAGTTGACTGATTTCCCTTCTTTTGCAAGGTCTTTTGTGACATACCATTTGATATCTTATTTGAATTTTTCTGAGTTAGTATGAATTTTTT
1330776_929	AATAGGACATGAAAAAATGAATAAAACATGCACGCACGCATGGACGTAAAAAATACAGTACAAGAGAAAAAATGCACCAAAGCAAAAAAACATGACAACA[T/G]ACACATTTACCGTGATAAATAAAGGTGAAAGTAGCACACGTTCACCAGAACGATAAACTAAACTCATTTCAAGGTCTTGCTTCCAGTACTTAATGACAAA
133144_1927	TCTTCCTTGTCGCTGGCTGGAGCTTCTCTTCCTTGCCAATTCAGCTTCTCTTCCCTACTAGATCACAATTAGACATGGTAACTGATTACCTCGAGTCATC[A/G]ACCCTCTCTTTCACGATTTTGTGTTGTTCTTGTTGATTGTGCGTTCTCAGCAGCTTCAGCAAGTAGTACTGCAACATGCTAATGTGTGCGACGAATGAAT
1342309_267	CTCCGCCTCCGAAGATGAATCTTCCTCCATCTCCTCATCCCGCACCGCATCACGTGAAGCTCCGACGGTGTTGGCAAAATCTTCAACGGCATCTTCATGG[A/G]AATGTGTGTGAGGAGGCACATAAAAAGATATTCCGCCCATGGCAGCCGGAGGTGCACCCATGCCTCCCATGAGAGAAGCAAAACTCATGCCTCCCATGGC
1343515_149	CGCTACATCAACCTGACTCTAACCAGAAATCGACGGTGAACCTCCACAACTCGTCCATATCTGTGAGTTCCTTTCCTTCCCTTTCTGTAGATCTGCATTG[A/G]AACCCTGTTGAGTTCGTCGGTGTTCATCACTGCCCGACGCAAACCCTCGCTAGTTTGCACCTCCAATGCCCTATTTAGATCGTAAAAACTATGTAGAACT
1345179_685	ATTTTCGGCACCTTATGAGGTGCCGGAGAAAACGGCCAAGGAAGCGGCCAAAGGGGGCAAGAAGGGCCCTTGCCGAAAAGACGCTCTGGACGTGACGTCC[A/G]AAGACGAGACTTCCTCTTCGTCCGCTGATGAYGACGAAGAGGAAGAAGAAAAGGACTCCCCACCTGAAGGGGGGAGGAAGAAGAGAGCAACCCCCACAAA
134661_247	TGATTGTAAAATCGAGCCGCCTTGTCAGAAACATCTCGAAGATATGGTCAAACCGCAGGAAGAACACCTCCAAGGGGCCGTGTGTCCGTGTAGCACTTCC[A/C]CTCAGGCACACGAGCCGCGTATGTCAGAGATCCTGGATCCTTCGAGGCTAGTAGGCTTTTCTCAGTCGACAACACATGGTTGTGCGGTCTCCTGTGATCC
13511_987	GCGGTGGAGCGAGGGTTTGGGAGGCCAAGGAAGCGGAGGCTGCGTTGAGGCACGCCCTCGACACCCATGCCAACCATCCCAGGATTTATATTGTTATGAA[C/G]CCGTATATAGCAACAGGTACTCATGCTGCACCTAACTAATCACTTATGCACATACGTATGTTTTTTTTTCCTAAATGACGGACTGACCTTATTACTTTCT
1353322_132	AATTACTTGAGGCTATATTTTTATTAACCACATNNNNNNNNNNNNNCTTGGAGCTTCTTGTATTATATGAGTCTTGGCTTTTTAGTTTCTCACAATAATC[C/G]TTGTTGTACACACCTTCTGAGAGGGACACACATTAATCGTAAATTCATTAGAATACTCTATGTGCTTCACTTATATCTTTTGAGCTAGCTAGGTACTTGC
13546_710	CTCGTTCTCTACTGAAAAGGTAAGTGGTGCTCCATCTGCCGAGACTTATGTTGGTTAATCTCATCGCCAGATGAACCCGTGTCTGGTGATGTGTACAATT[T/G]TACGGTCATAATATTCTGTATTTCACAATGCACACTATAGCTGAAGTCGCACCGATGCCATGAAACATTAATCAGTAGATTGTAGATTCTGTCGATCCGT
1357759_170	ACCTCCTCCTCAGAGYTGCATCTCAAGTACAATGACTATTTCGAGTGAAGAACAAGTTCCACTCAAAGGCAAATACAAGCATACGTTAAGATAAACCAAG[T/C]TCAGATAAATCCTAAGGTTCCAGACCACGGATTAAATTACTCGGACATCAAGCCTGAAGGAGTTTAACGATTACACGATCACTCGGCATTCCGAGGCAAA
136241_359	AGACCGAACTTGTGATACTGGTTTGCCACAATTTTAGGAGATCCATGTTCCAAACTCTGCAAACTACACGTTTGCAGAATTTGACAGATGAACAATAGTA[A/C]GATAGAGCGCAAATGTTAACTCACAACAGAAACAACACGAACACTGCCAACGAAAATAAGAAACAAAAGAATAGAGCACATTCACCTTCAGAGTCACAGG
136330_1265	ACTCTTAGGCAATACCTTCCCTGTGATATCACATTTGCTGTACCCTTGACTCTTTTTCTTCTTATCTTGCAGGTAGTCACATAGCTGCCCTATTTCTCCT[C/G]TCTGCAAACATATGTGATAATGGACAACCTTGGACATAGGGAAAATGGGAGGCAAAGGCCAGACCCATATAAAGCACTTCATACTCAGGTTTGTGCAATT
136843_3984	ATGGTGAAAGGGAAGAATCATACAACAGCCTCCCTAAATTGTTGGGAGCGATGGCCGCAAGAAACCCGGGCATGAATTATGTGGTGAAGCCACTCCTTTC[A/G]AAGGCTACAATGCTAGCATATGGTATCACAAGAGAACGTTGATAGTCATGTATTCTGGCAGTAAGCTCATCGGCTACACCATCATACATTTGCACTTTAT
1368791_231	AATTTGCAGAGGAAGATTTACTAGGAAAATGGAGCTGAATTTTGTCATGAGGCAATGATTTGGATAGGAAAGAGTTCCCAAAAAATTTAATGGCAATCGA[T/G]AATATGTAAATAGCACTTCCTTCATAAAGTGCTCTCGTGAACAGAATAGGAAAMTGAATATTKTTGAATTGTTTTTGAACTAGGCAAGGAAGGATTTTTA
136926_2904	TACTGTTTTTACAGAACATGCTTCTCCTAATGCTGCTAGAATTCAAGCCATCAGCAGTGACTACACTGAAACTGGCCTGATTCCCAATAATTCTTCTGAA[A/G]CTGCATATGAAGGCAATGGAACCGATTCAGAAAGGCCTTGCACCAATGGAATTCAACATAGAGTGCCTGAAAGTTTCACTGAAATTGGATCGCTTGCAGT
13708_120	TGACTCATGCCTCATGACATTTAGATACAGAAAATTTGATCATCTGTAGGCGCTAGCACTTTGCAGAAGGTACAGCCTTACAGGTTAACCCTCAATTAAA[A/G]TTCGAAGTGTGTAAACAAACCTGACAATACAACTCAATAGCGTCCCTTGTGTAAGCATGGTTCTCATCCCACGGCAAAGGTGGAGAACTTTCTGAGAACA
1371372_1041	AGATGGTCGGCCACCCGACCCATCAAACAAAGAAATTGGCCAGTAGACACGCCGTTGCTGGTAATTCCTGTCGGGCCGAGCTTCGTCCCCAACACTAGAC[A/G]GAACTCCCCCATGAGATGGGATCCCTGATGATCTCCTCTACCGCAGAGGCAGCCACGTACCCTCTKCCATAGGCGGCATCGCCCGATGGACCGTCATGCT
137315_225	CAAAAAATATATGCGCCCGGAGTTTGACTCGCGATCGGTTTTCGGCCGGGGGAAATCGTGGCCTACCGGGATTCCTTCCCAAATATCTATCCCATGGACG[A/G]GATGGGGTTTATAAACAGTCTGTCTTCAGTATTACTCGTGCGGGAACGGGAAACCGGATAATACGGGGCGGGCGGCAGTTGGTTTAACAGTAAAGGCTGG
13786_150	ATGCATCTCTCCCTCTGTTTTCAGCAAAGATTGATTGCAAGTCCCAAGAACATACGAAATTGACAATCAAGAATGGTACAAGGATAAGGTATGGTGAAAA[A/T]AGCATCAACTTTTCCAACTGAACCCTGCAAGGCGTCAAAGTTAGGATGTTTTTAACTACAGTACCATTTTGGACTGGCAACATTTCTTTTTGTCTCGGCA
138033_2510	CAGATGGTGTTGGTTATGTGAACAAAGGATGTTCTTCATGCCATGGCATGATCTAACTGTTTAACTATTCTTTATCCGCAGGTCCCTTGTGGAGCAACTA[T/C]CAAAGGTTGATCCTAGCCGTATGAACTGCGACGAGCGGTTAGCGTTTTGGATCAACCTTTACAATGCCTTGATAATGCATGTGAGTACCATCTATTTCTT
138077_137	GTACCCCCAAAATCATTATTTTGCAGGGAGTATCTCTTATCCCAAAGGGGCAAGGAACACAACACCAAAAGGTTCATCCACATGGAAGTAAACATCAGCA[A/G]CCTCACGCTTCACCCGATGGCATTGATTTTCATCGCTCCTGTGACTGTGAGGGTTCTTCCTCGGGTATTCCATGGTAGCATCACCACCATTCTGGCTTTA
1382278_192	GTGTTTCTAGATTAATGTATTGCCTTATATCTGATCTGCACTAGATTGTCAATATGCAGGGCATGACAAAAACATATAGATGCATGAGAAAACAACTTGA[C/G]GGGCAATTTATGAGCGAAACTGGCGATGCATTTGCATGGACTTTTGTGATAAAAGAGAGGAGGGCTGCTGTTGCTGCTTCTGCCCTTCCTAATTGAATGG
138257_108	ATGTCTATATATATCCGTACGTAGTTCATATTGGAATGTCTAAAAAGACTTATATTTAGGAACGGAGGGAGTAAATTGCATGGTATTCTAACTCCATTTA[T/C]CCCATGGACTCCATGTTTTTTTTTATTGCACCAATAGAGGCACAACACAGTACAGTAGCCATGGCATGAGCAACAAAACACAACTGTGAAATCGCTTCTG
138261_158	AAGACAAGAATTTTGGGACGCAGGGAGTATTTATCAAGTAGATATTGCATGCTTGCAGCAATTGATTGCCACACACTAGAATCTGATTTATATATCCACA[T/C]TTCCCCCCCTTTTTTTTGCTAGTTTGCGTTTGATAAGATTGGCTCCATGACGACAAACACGATCACAAAAGAAAGGAAACGGCACGAGACGGTGGTCATG
138427_390	TGGCGTGGCATGATGAATCAGCGGTACAGCTGCATGATGTTTCGTCCGTATATATAGTAATTAGTAGCTTCCAGGGGAGTGTGAGAGCTAATAAATAGTG[A/G]CTGGTGTGGTTACCTTTTGGATTGGCCTTCTTTGGGGTGCATCCCGAATTAGTGTGGTGTGGGAATTGCATGGTCACTGGTTGAGCTGTGGGCAAGAGCG
138536_1154	GTCTGCAAGGGAAATTAGGCACCTGATGCGTGAGAAGGGAGTTGAGAAGACACCTGGATGTAGCAATGTAGAGATTAACGGAGTTATCCACCAGTTCATT[A/G]TTGGAGATCTGTCTCATCCTCGCATAAAAGATATTTTGACAAAGTGGTATGAGATAGATAGTAGGATAAGGCTGGAGGAAGGTTACGTGCCTGATAAGAA
1386255_133	ATGTCGGGGGCGACTTATTGTGAGAAGCGGTGCAGATAATTCGTTGCGCGCCGGTATACAGYTGCCCTATCAGCATGTAGGTAGCCTTCAGCTTCTTCTG[A/T]ACATCAGAGCCCAGATGACTAATGTGAGTTCCTGCATCATTACAAACGTCAGTAAACCGGCAATGCATGGGAAGATATGTKGAAAGTATAAAGCAAGGAT
138983_1417	TGGTTCGCAGACCCTATGACACCTATCTTTATGTTGACAACTTCATGTTTAGTCGTCGAACCGAGAAGCAACAAGTTATCAATTTCTTGTTACAGCATAA[T/C]TCTCTTGGTTCTCCACCCGTGCTTCCAGTCGTTGGTGGAAGCCTAGTTGGGAAGAAAACTCTGGTAACACATGTATGGAATGATGAGAAGGTGCGTAGTT
139001_6997	CTTCTTAAATGTTTTTATATTTCTTTAGGGGGGGAGCATAACCTACAGTAGCTAGCCGGTTTTGTTATTATGGTTGTGCTTTCGCCGCCGACGTTTCTCT[C/G]AAGACGTCGACATCTACAATCTACAAACTAGGACTAGATAAGAGTACGTGTCCATGTCCTTTCTCTGAAGAAGAAGAGAAGTCGATCGCTTCACTCGGAA
1390122_348	TCGTCGGTGTCCGACTCGGAGTTATTCGTAAGGGAGGTTCTCCCTTTCTTGGACGCCTCCGCCTCTAGATCAGTGGAACTTGCCCTCTACTTCTTCTCCC[A/C]CTTAGGTGGGGATTTCTCTCTTCCTCCTCCTCTTCCTCTTTGTCGGGGGAGGAGAGGGTTTCGGTGTCCTCGGGCACTACATATGAAGCACCTTTACGGT
139058_3721	ACTTGCAAAATGCAACTTGTAGCTACCCCATGCATGTTACTAAAGTTGACCTGAAGAGGAGTAACCGCTCCATTCAACTCCTTGAGCAAGAGAAGAGATT[A/T]ATTGAAGCGTGTCAACTCCTTGAGCTTAGCCAAGAGTTGACGAGTTCATTTCGCGTCAGCGAATCTATCTAAGTTCTAGTTAATGCCAGATCTGACGATT
139119_1113	GGAAACACCCTTCAGTAGCTATATAACATCTTCTTCATGTTGTTTTCACAAGATGATCAATGTATGGAAAAGGATGTTGACTGATCTGCGATTTATCACT[A/G]ACTTCTGGGCTGTCACGGCTTGTTGTTCGTTGCTGGAGTATTTTCAGAATAAGTTTATATTCATGTATTGCTCGATATTCCGGCTATGTGATTGCATGGT
1392896_531	TGGATCTCGCTTTTATTATGTGTTTGTGCCACTTGAGATGCAATAGTAGTAGGAGAGTAGTACTTATGAAACTTGCTTGGAACAATCAATTTCGATTGAT[T/C]TATTTAGGTGATTGTGATCTTGAAAAAAATCTCGTGGATAAATAACTTCTAATTTTTGTATCTGTAGTCACCTAGTGGAAGTTTGCTTTATAAATTTGGA
139581_509	CGAATAATCTGCAGGACAATGGTTTAGTGCCAATTGTGGAGCCAGAGATCCTCCTCGACGGTGACCATGGCATCGAGAGAACTCTTGAGGTGGCAGAGAA[A/G]GTGTGGTCCGAGGTGTTCTTCTACCTGGCCCAAAACAATGTTCTGTTTGAGGGCATCCTGCTGAAGCCCAGCATGGTTACCCCTGGTGCTGAGCACAAGG
139713_131	CGKATGGACGTGTTCTTGGTGGTGCGGTGGTGTGCTGTGCTAGGCGATGGCTAAAGCTAAGGCTCTTGGATCGATCTCTCTGTGTGGCTACGGCTAGTTG[A/G]TATGGTACTCTGTTCTTTGTTGGTTGTTGCTCTGTTGGTATGCGTGTGTTGGAGAGGAAGGCAGGGGTATTTATAGGGGACGGGAGGGGGTGGCTCTTCT
139902_1442	AGCCAATCAATCACTCATGTATATTAATCCCTAAAATATATCTGCAACCATCTCCAACATGTCATGGAGATGCCATCGGCTAGTGCAATGAGAGCTAGGG[T/C]AGAGAAGCAGCAGCTGCTGCTGCCGGTGAGCGTATGAGCGGTGCAGTAGCTTCAATGATGAAGCGTCTGACGTTGATGTTAGGCTGGTAGAAAGAGAAGG
139902_170	ATGGCCACGTCTCTTGTTTATGACTGTTAAACATAAGCAGACATGGACACCGTCAGTTAAGCACCCACCCACTTCAGATGGCCACTAAGTGAAATAATCA[T/C]GGTTTAGTATTTTGCTGTGAAGATGCCYGGCGATAGGATTTTGTTGGGTAGAAAGAATTTGACGGGATCCATGACGATATACTAGGAGTAGTAGCTAAGG
139996_114	GAGCTAGGGTTCGAAGCGAGGCGCCCGGATTGGGGTTTATTAAAAAGGTTAGTTATAGTTAACAAAAAGGTTTACTCCCATTGGCATCCACCTAGCAGCA[C/G]CACACAGACCAATCCACTGTCACTGTCCAATAATCCCCCCCCCCCTCTCTCTCTCTAATCATGCGCACTGACCACAATCAACCATACAGAAAAGCAAAGC
1401781_239	TGATCCCCTTACTGAACTTCCTGCACTAGTACAAAGTTTCTTGGTCACAGTTCTCATGAACGAAACACAGGATTTCAGTGATTCAAACAGATAAGCATCT[A/T]ACCATACCATATAGTAGCCATCCTTACAACACATAGATATGTACTGACCAAAGATCAAACTTACGAGCAAACAAATGTAATAAAGCAGATATTCATAAAA
1403660_262	GTCAGTGCGGCCCTGGTAGCGCAGAGGGAAGTGGATGAGGCAGAAAGTGAACAGAGACTGGCAGAATCAGAGAACGATCAAGAGAACAATGAGCACAACA[A/G]CGAGAGCAACCCCAAGGACGCGGCAAGCAAGAAAGTGGTGTAGCRCCCAGTGTACTTTGTTAGCTCCTTGTTACACGGGGCTAGGTCGAGGTACTCTGGC
140417_446	GCCGGTAACAACTTCTTCTCTTGCAAGAACGGAAAAACCTTTACGAAAGAGAATCCCAGCACAATTTGTCCATTCACATTCAATAATTTACATGTTCTTG[T/C]ACGGTTGTACCAAGTATGGAAGAAATATCCCTCAAAATATGTTTGAAAGATATAAAACAAATTTGTAATCTCCAGGAACGATAGTTATACAGTACTCCCT
140514_1170	AGATGCTATCTACTAATGAAAACTGTGGCAGGCGAGGTTCGAGTGGCGGCTGCAAGGGTTTTACCCCGGGTCGCCACGGCTAAACAACTGTGCATGCAGA[A/T]GCTATCTACGAGTGAAAACAGTGGCGGCGAGGTTCGAATGGCGGTGGCTAGGGTTTCCCCCGGGTCACCCCGGCTAAACAACTGTGCATGCAGATGCTAT
14068_367	CTGATAGATCCATTATTTCATCAAAGTTCACATGACTACAATAGCGTGCCCCATTTCACCGGACATTAATCTAAGAGCAAATTTTGACCTAACTAGATAG[A/C]TAATTACAAGATGCCACCATTGGCATTGACCACGTCCSCGTACATGTCCCTGATGCTCGGGTAATCATGCTGCTTGTGGTTTCTCTTGGCCGGCGGGTGG
1408756_271	GCTAGAGTCCATTCGGGGCTCTGGAGAGGGGGGTATCATCACCAATCTTTCTTCATCGATAATTCCATGAAGCTCACCGTTGGGAGTGAGTAATTACTTC[A/G]TAGGCTTGTTGGACGGTGATGGAGTTRGATGATATTTATCATGTAATCGAGTCAATTTGTTAGGGCTCGATCCCTAGTATCCACTATTGTTTTGAGATTG
141071_585	TTTTATGCTGGGTTGTTCAAAGAAATATGTATACCTGCTGTGCATGTTGGATGCAGTTTTTATGTGCATTCATTTGTTTTTAAAATTTGTTTTATTATTA[T/C]TTCAGGTTAAGGCAATGCGAGCTCTTCAGTACTTCCCCACCATCGAGGATCCTAGTGCAAGGCGTGCTTTGTTCGAGGTACGGCTCCTTTTACTATTGTG
141478_2000	AGCCGCGGTGGCTCATCGCCCTCGCCAACCTCATGGTCGTCGTCCACGTCATCGGAAGCTACCAGGTGTTCGCCATGCCCGTCTTTGACATGATGGAGAC[A/G]GTGCTCGTCAAGAAGCTCAAGTTCGCCCCGGGCCTCCCGCTCCGCCTCACCGCCCGCTCCGCCTACGTCGCGCTCACCATGCTCGTCGGCATGACCTTCC
1420019_184	GTACCGGGTACATATCAGGTCACCTAAAAGGGGTTCCGGGCACCCCGACAAAGGTATGGGCCTAATGGGCCAAAAGGGGAAACACAACAACCACTAGGTG[A/C]TGCTGCGCCCCCCATATGGGCCTCAMTAGAGGSGAAAGGAAGGGGGAAAGAGAAAAGGAAGGGGATGGATTTGGCCTCCCCCTTCCTTCCCTCCTCCCTC
142112_3085	GGATTACGGTAAGGCCCGCCCTCCTGCACCTCTGCTAGCCACGGGGTTGGTCGCCACTGTTACTCGCCGTTTTGAGGCGTTCAGGTAGATTAGAAGGTTG[T/C]TGCGGAGTGGATGGAGAGGTTCGGTTCGGTTGCTAGGGTTTATGTTGTTGGAGCAGAGGAAAGTAGGGGTTTAGGGCTCTAAAGTTGATGTTTTGTGTCA
14244_489	GCGCTTCTTGTCTGCTTGCCCCTTTATCCTATCTTGGGCATTTTTGAGCTGTTGCTGGAGCAGGTCCAGCATGACCTCCCTTTCTTTTAACCATGTCTCT[A/G]AGTCTGGGACAGTGCACTGATCTACCTGAATCACCCAAAAAAGCTCCCAGGTGACGTGACAAAGTTTCGGGCATATACCAGACGAAAAATCTGTACGCCG
142739_259	AAGAAAATTTGGTCCAGAAAAGCTACTTTTCATAGAACAGATTTTGTTATATTCTCCCGAAAGATCACGGTATGTTTTGCTTTCTCACGAAGATTCGCAC[A/G]TAATGTTGGAAATATGTACTGTATTTTATATTTAGATACTTGTCCTCGTATTCCTGTTCACCCAAGGGGACTCAAAACGATATTGCATCGCTTAATTTTA
1427985_195	ATTTTCTTTGGACGAAAAAATCATTTTCCATTTTTCGAGCGCCCAAAATGAGATTTCTTTGTGAAGGACCTACCAGATAATTGTTGCAAAATTGGACCAA[A/C]TCAATTTTATAAAATACTAGGCCATNNNNAATGCACAATTGACCAAATGGTTTGGTATCAAAAGCCTTGATCCACCTATGGTGAAAATGACAAATTCCTG
1429989_382	CGGGACAATACTCTAATAATGATAATCATCACACTTTTATTTAGTTACAACTCAAGAATTATAACTCGATACTAGAACAAGCTGAAAGATCGTGGATGTC[T/G]CCTAGAGGGGGGGGGGTGAATACGCATTTTAAAGTAATTACAGTAGACGCTTGAACAAATGCGGAATAAACCCAGCGGTTAATTTGTCAAGCACAAAACC
1434628_207	GCTCGAGGCATGCGGCAGGGCTGGCTGGACGAGCTCCAGTCCCTGCTGTGGTCCATCCGCACCATCGCCACCAAACCTACAGGCGAGACTCCATTCTTCC[T/G]CGTCTACAGAGCTGAAGCGGTTCTCCCACACGAGGTCAGGCATCGCTCCGCACGGGTCTTGGCGTTTGATGAGGCACGCGAGGACGCCACGCAGGGGATG
143754_1826	TTCCCAAAATGATAGTTTTTTCCTTGCCCAGCTAGAGCATTGACACTGGGCAGCAATACCAGAAATTCTGTTACAGGAAACACAACTAAACCCAACTCTT[C/G]TAAATATGGTTACACAACAGCCGCAAACGACATGAATAAATGCCCCTGATGTATCGGCACAGCTAAATAGAAGCAACATCGATACTGCTGATATTCGAGA
14419_274	CTAAATGCAACGTCTAGCGGTGCTAGATCATAATCACTTGATGTAATAGCTTTCTTCAGAACCGTCGAATCTATCTCCAGAATCACCAGCTTACACACCA[T/C]TTGTTGAGGTGATTTGCACCGCCTCGCTTACACCCCATTGTTGAGGTGATTTGCACCACCTGAAGAACAGAGGAAACTTCAGCTTGAAGTGCACTTCCTT
1442663_343	GGCCGCCATAGCAACAACGTTCACTTCACGGTGCTGTTGATGCCTGCTGTGTCTGTCGCTGCGCATACTAGTGAAGACAACGTAGGCACCATTCTCTTCG[A/G]GGCAATCATCTTGGATCGCACTGACWTCTGGACGGGCGGTCGGCTGCTGGGGAGGTGGAGACGGCGGGCCAGCAGGCGGAGGGGGCAGTCATTCTCCCTT
1447498_999	TGGCCAGGGATGGGAGGGAGAACTCGAGATTCGGGGGGCATCGGTCTTGCTACGGGGAACACGCACACGCCGCTCGCCGCATGGGGAGGAGTCTTGTCGC[C/G]GCCACCTGCTTTTTTAAGAGCACTCTAACAGACCCCACATCCCATTTCGACCCGTAAAATAATTGCCAAAATATGAATTGGCGTAGAAAAACCAGCCCGA
1450645_138	CCTACATAAAAATTGCAAAGAAGAACTGAAGTAGATTGCTTCNNNNNNNNTCTATTTTGAGCATTGCAAATTCTTACCAAGCGTCTTTTAGATTTTCTCC[A/C]TCCCTTTCTTTAAACTTTAGAACTTCATTCTCGGGAGACAACGGAGAAGATATAAGACTAGCCAAGACGACAAGGCGATAAAAAGGYAAATGGAAAGGAG
1452782_154	ATTGCTTGAGTCATTTCATGATTATCACCTGCTTACCTGTTGCCCCGCGCGGCCACGATGTTTGTGCTCGGGTCCGTCCTTGCAACACTGACAAACCTGA[C/G]AGGTCGAGCTCTGGCTCGCGGCACGCCTCGCGCACGTCACCTCACCGGGCCCTCAGTGCCTTCATCTTCTTGCGGAACAACCAGCAGCAGATCAGCAGAC
1458198_122	ACTACGTTGCGGATATTCGTGGAGACTTGATCTTCAATGGATTTGAAACCGCGGTGATCGCTCCCCCTCGCTCTGACGAACATGACTTAAATCTATCGTC[T/G]GACCAGATTCAGGAGATGGTTTCTGTAACTACTATGGCCTTAGATCCGGAGCAGATTGCACCATCCGAAGCCACAGAGTCCAYGGCGTTGGAGCCGCACA
14592_301	CGGTGCCAATCGGCTAGGGTTGTTTCTCAGCGGAGGCTGAGCAGGCTAGCCTCCCACCATGCGTGGTTAGCTCATACGAGAATGTAATTCACCTAGTTTC[A/G]TTCACTGGCATCGCTGATTGAGCTGGTCCTGTTGACACTATGGTGGGTTTTAGCTGCAGTGCAGGTTTTGGCAAATCTGTTGTAGTGGAATAACAGGTCA
1469383_379	TACTGTTTTTTTCATGGTAATATGTATCTCATTCGTATTACTATGAAGATCAAAGTACAAGTCACATAATGACCGACATAACAAAACTGGAAAGATAACA[T/G]AACATCTCTGAGCTTGACACCAACGCGCGTCACCTGCCTCCAGCACCAGCACCAGCCATCGAAGAAAAAAAAATGACAGATCACCTCCTCACCCGAGCTC
1479203_397	GATTACCAGCCCTCTCATGTAAGGACAAGTGAATAAACACCCATCATGAGAATAACCCGCTTAGCATGGAAAATGTTGGCCGCCCCTATCGCTTCATGAG[T/C]GGTATGGGCACACAAAACAGATGTTTATTTGAATATTTAGAGATGGTACATGCAAATTTACTTGGAACTGCAGGGTAATACCGCATATAGGTAGATATAG
148852_240	ACCTAGCGCCTGATTGGCCCTCGTCCTGAGATCCTAAAGCATGGGAACATGCTCGCGTAGTAGCGTCTGCTGGTGAAGCGCCTCTTCCCTACCCTGTTGC[A/G]CGAAGGACTCGGCACTGGTAACCCGCTGCTGAAGCGGGATCAGCTCAGCATGGGCGGAGGACGGCTCGGCTTGCATGGAGATCAAGGCAGCTTCTGCGGC
1508105_221	ACAAGTCCTACCGAGTTCGGGGATAAACGAGGCTTCTGCTGAGCTCCTGAGTTGTAACTTCCTTGTCCATATTTCCTTTTGTGGCTCTCAATCTGCTGCT[T/G]CTTCCGTTCAATCAAAAGAGCCTTGTCTACCAACTCCTGGTNNNTGTTGAATGTTGCCACCATCAACTGCACTCTCATCTCATCATTGAGCCCTTCCATA
1519017_372	TGAGTCCGCGATCTTCGGTTATGGGTGGGGGGACGTCGTGTCGAAGAGCTCTTGCAGCATCTGGTGTTTGGTCGGGTCGAACTCCCACAAATTATAGGCC[T/C]GTCTTTGACGCGGAAGGATCCAACGGATGAGCATGACATGGACCATGTTGACAAGCTTGATTTTCTTGCCTATCATATTCTGGACGCAGGYCTGGAGTCC
152381_978	CTTGCACTGCACCACCCAATATAAATAAAGAAATAAACCTCTGATTAGATATGCGCATTGGCTACATGACTCTGTTATGTGTCGAGTATTGGCAAGTCCA[C/G]TACCCGCAAGGTACTTGGCTACATCACACGCCACAGCCCGTTGCTCTTTCGTTTTGAAATGAGCAGGAAACTCAAGAACGTCCTCGAGAAGATCAATAAG
152381_994	CAATATAAATAAAGAAATAAACCTCTGATTAGATATGCGCATTGGCTACATGACTCTGTTATGTGTCGAGTATTGGCAAGTCCACTACCCGCAAGGTACT[T/C]GGCTACATCACACGCCACAGCCCGTTGCTCTTTCGTTTTGAAATGAGCAGGAAACTCAAGAACGTCCTCGAGAAGATCAATAAGTTGATTGAGGAGATGA
153_3804	TTACCAGTAAAGCCATGATAACTAAGACATCAAGCATCCTAAGGACTCCCAAGAGTAATCCAGTCAAGACATTCACAAGTAGAAACAGGCTTGAAACTCC[A/G]AAAACATCTTATAACAGAACAAACCGCGCTGAGGTATTTTTCACCCTTGATTCTTTATGCTCTAAATATTACTGGTAAACTTGTTCTCCATTTGCTAGTG
15435_2393	GCGTCGGCCTGCATAGCGGCGACAAGGTCTATATGACCCTGCGCCCTGCACCGGTCGATCACGGCATCGTGTTCCGTCGCGTCGATCTGGAGCCAGTAGT[T/C]GAAGTTCCTGCCGATGCCGAGCTGGTCACCGAGACCACGCTGTGCACGGGGCTGACCTGCAACGGCGCCAAGATCCAGACCGTGGAGCACCTGATGTCGG
154717_353	GTCCACCATGCCATTGCCAGTCACTTTATACACCCCCGACGACCGTCCACGAGCAACAGCACCTCGTCCGTGAGCGAGCTAGATAAACCTTCAGCCGGGA[T/C]GATGGATATCTCACTACCCCAACAATGGCAGCTCCTCCTCCTAGCCAGCATCCTCCTCCCCGTCGTCTCATACCTGCTGGTGACGAAGCGCAGCTCCGAG
155702_1945	AGGTGGGCGACGTCGCCGCCATTCGTCACGAACCGACATGGATGCCGCTTCCGCTGTGTTGGCATGCTTCTCGTGGATCCGCAACGAATATCAGCTTTGC[T/C]GAGGTCAGGCTTTCTAAATTCTAATAAACTTTTCTTTGTGGGCGACGATGGTTTATATCTACTAGATTCCTATAATCGCTTACCTGCAGACCTTGTGCTA
1561344_212	TTAATGCCCAGTTTAGCACACCAGGTTTTCACCTCATCGGCTATAAAATTGGAGCCGTTATCGGTGGTGATGCTGTGTGGGACACCATAACGGCGCACGA[T/C]AGCGGATATAAAGTATATCACTGGTCCGACTTTGTCCGTTTTAACTAGCTTGGCCTCTATCCACTTGGTGAATTTATCCACCATGACSAGTAGATATTTT
156292_345	GGCCGCGGGCCCCGACGCCACCGCCATTGATTGGTTGCTTCGCGCCGCGAGAGGAAGAAGAAGAATCGGAGGGTTTACGGGTGGGTTTAATTCGGAATTC[A/G]GAGTAGAGGAGATGACATGGATTGTTTTCGTCCGCTTCGCTGCTTTTGCTTGCTCAGAAAAGGTGGTGGGATGGGAATGGGATGGAACGGAGCCGAGAAT
1564457_307	AGCTCACCAGGGAGATCCTTGCCTGCATACCTGCAACTGAAGGAGCAGGAAGCAGCAGTGTTGCAAATGAAACAACCAATTTAGACCAGCTTCAGCAATC[A/C]ATAGCACATCGTCTCAAGTCCAAGAGGTTTCTAATTGTCTTGGATGATATATGGAAATGTGACGGTGAGGATCAGTGGAAGACCCTGCTAGCTCCGTTCA
156694_827	ATTGGCCGATATGCTGTTGTTTCGATTGTTGCTGTATATTGTTGTGCACCCTATGAGATACATGGCCGAGTTGTCTGTAGCTGCAGGAAGAACTATCTAT[A/G]TCATGACAGAGCGTTCTAGCTTTCACCTTTGTACAGAGCGTTCTAGCTTTTCCTAAATGCAAATGTCTATTAACTCAATTAGCTGGATATTTTACGATTG
1567900_180	CTTATTTGGAGTTACGGTTCAATTTTATATGAATTATAGAAGTTCATACTATTTTCTAGAATTTCCTGATTATTACTAAATCCAGAAAATACTTTATTGC[C/G]TCAGCATGACATCAGCGTGACATCAGCAGGTCAACATGCCAGATCCAGGTCAAACCTGACCAGTGGGTCCCACACATCAGTCTCACAGTGATAGCTAGGC
157099_1011	NNNNNCCTTGGTCCTCTTCCCAAATGTTGACGGGAAGGCATCCCACAACGAACAGATTTGAAAACAGTCAAGTAGTACATCCTATCCTGACTAAGGCGGT[A/C]TTCGCCTGCGAAAAGCCTCTGGTCGTGACGCTGCGGTGGGCTCGGTGATGACCTCCGTCCCGCCGTCCTGGTGGTCTTAGTCTTGTTGCACCAGAATGGA
1571778_173	TTAACACCATGCTATACGGTAAATGACTATTCCAACAAAATGCAGTTGATATGTACATCAAGGTTGCAGCTATTTGGATTGAGGGTAGTGAACTCTGTAA[T/G]TACTTTGAGCGTAGCATAGTATTGTTCGGCAACGACAACAAGAGATATAGCATCCAACCATATTATGGATGTTATGATCCATTGTCTTACCCTTTATTCT
1577746_437	AAATAGCCTTGTTGCTTACCGCACTATTTGTACTAATACGTTTTGACGTATCAATCAGACTACAATGGAAACAGTTTCTAGCCCAACCCATGCGGTATTG[A/G]CTTACCTCTTAATCTCTATTTCCCTGTTTTTGTCCGATTGTCATGTNNNNNNNNGTAYGACTTGAATCGCCAGGGGCTCTATTGAGCCACGTACATTTCT
15783_1073	CAGGGCTTATGACAGGAAAGGAACCTGCACCAAACATCACTAACTGAGATGAATGTACTTATTTCTAGTTATCTTTTTGCTAGTGGGATTGTGGGTACCT[A/T]TGTGGTGTTTATGATTTGCAGGTGGTACATGGCTGGAAGGTTCCTTTGGAGGTGCAGGAACTGGAATGCCATGTCCTCTCCTACGAATGCTGGGGGAAAT
15785_784	TTTATGCTTCCTTTTGTTACTTATCTTATTGTATTTGTCTTAGTTTCACAGTTACATGTTCATTGTAACTACATAATATCGTTCTAATCATTTGCTGTTC[T/G]GTCAGGTTGAAACGACACGCAAGATAATTTCATTCCACAAAGAAGACAAAAGCCTTGATCCTAATAACATCAGCCCTCAAAGTATTCTTCTTGATTTCAT
1579076_618	CGGGCCTGCCCCGAACGCGCTGCCGAGTGTTGTTGGGGTAGGGCCTAATAAGTGCGTTGGTAGGGGTGCTGAAGAGGCGGGCCTCTTGAGGTCTTCCTTG[A/C]TTCTTCATTAATCTTGGGTCCAGGCCAGTTTTCGGTTTCCCCGCACGTCGTGTAAAGCCAATAGTGGTGGGGCCGCCATTATAATGGCACGTGAATGACT
15823_642	TCTGAGAGCAACAAGATCTCAAATACAGAATTTAAAATTATTGAGCAGCCATGTTTCCGCTCACTGACTAATATTTGACGACTGGGCATTTAAATAACTG[A/G]CTGGTCATTTAAATTGGTAAAGTTTTTGTAAAAATCATCATTCTGTGTGCCTCTTTTTTCATTTCATATTTAGAACATATGCACCAAAGTAGACTCGGTC
15833_1016	AGCAGCAGCCAGGGTTCTTGAACCCGGACTGCAGTCCAGAAATCGCCACCGAGCTCAGCGACATGCACGCTTGGAGTATCCATGCAACGGCGACGGTGTG[C/G]CGACTACTGCTGCTTCTGCAATACACAATTCGACGGATCAATTCTCAAGAGAAATGGGCGATGTTGATGCATCAATGTCTGGTGCTGGCAACGTAGGAGC
15942_1000	TGATCAAAGTGATTATGCTCGATTGTGTGATCCAACAACAGTACAAAGGTGATAGTTATTATTGGGCATTATGAAGGATATACAGTGTAATGGAATTACC[A/G]GTTCGGTTTCGCTCTACATTTTAGCTGTGACGGAGAACTCCTCGTGCATTTCTCGATATCATTGCAAATGGCGTGGTTTCTGTATTCTAATTAGGATTGT
159437_2352	GCTGGAGCGGATGGTGAAGGCGAGGGAGGCTGATCTTGACGCTAAGGCGCGGGTCCTGGCTGAAGACCGCGTGGCCCTTGCCGACCTTGAGGAGAGATCT[A/C]GCAAGGCACTGAAGACGCTCTACGAGCACGACCTGGAGAAGTCGCTGGCCGCCGATGAGGACGGCCCCGCCCGGCTGCTTCCCCTCTTGGCGAGGGCGCT
1607551_155	TCGATCTGGGTCTTAACCGAAGTTACCGATAATCTACAGCTCGCACCCTCTATCCAGACCGAAACCGTTGACTCGCGTACAACCAGAGGAAAGCAGAAGA[C/G]GCGACTGGCGCTAAGGAGGGAGAGAGATGAGATGGCGTCGCCGCGTCGGCCGCCGGGATAGAGAGAGGGCGAGGGAGGAGATGCCGCCACCCGCCGGAAT
160849_300	CAAGGAAATACATGAGGAAGCAGATAACTTGGATCATACAATGTAACAAATTGTGTTGACGATGTACTTTGCAGCTCAGACAAGGACCTTTATATGCACA[A/G]CACAATGTTTTGTGACAGTAGTCTTTTTATGCAAAATGACCCTAGGAACATCCTTATCATTAGTTGTTTCCTCACAGTGGGAACTTTCTATCCAGCTAAA
16127_832	TCGGCCACTTACCAGGGCAACGTAGAGTACTGATGTGGTACTCAATTACCGGAGGGCTGGGTTAATTAACTACTCAAGCAGGAATTAACCTTTTACTTTT[T/C]GACATATTCGTTGGTTGATTGTCCAGTGGAGCTGGGGAGGAATGGATACACATGTTTGTACTGTGATGTAACCTCTAATTAACGCTGTAGTCAAATGGGT
16132_631	CAACACGGCGGCGGAGCTGTCAGGCGATGATGGTCCATGGCATCAGACTTGGATTTTCCCAGCCGTTATTTGAGTGCAACTACCACTTCCCTTTGTAAAA[T/C]YTCATACACGGATTAGAGTCCACGTATCGATCAACAACCGTGGCACAAATAGCACAAGAGATATTTGTTTTTGAACAGAAAAAACGTAGAGAGACGTACC
16142_202	AGGTACATTGGTGATCCAGCAGACAGACCCACTAGTTATGCCTCGAAATACAACATCCTCATCATTCGAAAAGTTTCTTGTGTCAGATCCAAGCTACCTC[T/C]ACAAAATACATTATCTTATTTCTTTCAGCATGCCCACAATGTCGGGCACAGTACTATGGCCCCATTCTTAGCGTATAATGGTATAACTAACAAGAGATAG
1636868_161	TAGTGAGTGCCACTTCATCATTTTGATTCTGGACCAATTTNNNNNNTTGTGAAGCAACTATATTAAATCTTGCACTATTTCCATCCAAACTTTACAGAAC[T/G]GTAGTCCTTCCTAATCTAAACCTCCCTGACATCAAGTTTAGTCCTTAATCCAGCTAGTTTGATCACCAAGATGTGGCCAAGTTTGCAATAGCAAACTTGT
1653355_243	TATTCCATCTTGCTTGCAAAGCTGAACGTGAAGTGCAGGATCGACAGGCATTGGCACGAACTAATTTTTTCTGCAGGGCGATCTTCTCCTTCCGCACGTC[T/C]TGCTGCAACACCTCCTACTTCATCCGCCAACTCCATCCGAGATACAAGAAAATAGGCAACACCACCATCTCCCAAGAGCGCAACCTCTGGTCTCGTATAG
165390_3177	GTCATCTCCTGTTGGGGATCAACACCTGCAAGATGGAAAGCGAAACGAATGAGATAGGTCTATAATAGATGTACACGATTATGGACATTTTTTACTTAGT[A/T]CTGAGCCTCTTACCAAATCCATCCACAAGCAGTGTGTACTGGTAAACAAGATCCATGCAAATGTATGGAACGTTATCCTTCTGGACACCAGGGTAGCTTG
16550_227	ACCTATTCACGTTAATCTATCTTGATAGCCCCCCACATAATATTATCAACAAAGGATTTTAAACCGGATGTTATAACATGCATTTTTTGTTCTATGGTGT[A/G]AAAATCTAAGAGTGCACTGTTGATTATATTAGTTTTATTGGATTGTAGTTTTTCTGGTGAGCCCTTCTTTTTAGGTGACAAAGTTAGGCATTATCAGTTT
1656062_162	CGTGCTCATGTGATTGCTTGGTCCTCGGTAGATCGATGCTGGCCTCGGATTTATGCTAACAGAATGAACTCAAAGAAATCCCATAACAGAAGACTTGGCA[T/C]CGGATAACAAAATATTGGCACGGCCATAATACATTCTTATAGTTTAATGAGAACCGTAACATTATTTACTATGCAGAAAGAATTCTAGCAGATAAGGAGT
1662277_228	TCCAAGTAATAAAAGTCATCATAAATTCCAGCGGCTCTCAAGAACTCATCACAAGGCCATTCGCACGTCCGTAGTGCGAGGAAGATTGTATTTGGGCTTT[T/C]TATTCTCTTTATTTTGCTTATCCTTCAAGCTTCGTCTCGAAGAACCTCTCAACAACCTCTTCAACATTTTCTGCCTCTGAAAATTTCTGAAATTTTAGTG
166346_6194	CGCTGCAATTAGATGGAAGACTATCTGCGGTTCCATCAGATATTGGTCATTTGGAGAATTTACGGCACCTCCGCCTTCCAAGCCAGGCTAATGTGAGGGA[T/C]CTTGGCGGGCTGACCAATCTCCAGGATCTTCATCTCACCCTTTCTACAGCACAGGCAGTTGATCATCTGAAGGATACCATGAAATACCTGGGCTCAATTC
166491_242	GTTGGACGATCTCTGTCTAGCCCTTCTCTGGTTGCTCGGTTTCTGTCGACCAGACCTTGTACAAGGATTGGCTAGGACCCTCCGCTCATTGCTATACCGG[T/C]GCCTAAAATCATACTGCCGGGGCGCGTATGACCCGCCCCTCGGAGGGGGCGTAGGCACTCGACGGCGGTCATCACGGCCAAGTCGATGATCGTACTGCTC
166584_944	AGCGCACAAGAGGCCCGGTTTGAAGCCCATGGCGACCTCCAGGAAATATCCAGGGAGGCCAGGAAAAAAATCGCTCGCGGTGGGTAAGGCCTTTATTATG[T/C]AGAGCAAATATGTGAAGAAAAGGTACCTTTTACTGACCCGGATTTGGAGTTCTCCAGGAGCGTTTGCGGATCTTCCATGCAGTGCGGGTGATGCTGCGGA
16745_134	TTGCATAGTGGCTCGAGCCCCCTGCCACAGGTGGCGCATGGCCAGGCCTGATCTGGTGTGATTGGCCTGGATGCTGGATCGGAGGCAAGCGAGAATGTGG[A/G]GGAGGATGATTTATTTTTTGGCGCTTTGCTGCTTCCTCCGCTTGCCTCTGCTGCTGACGTTTTTTCTTAGTCTGGAATTCGTGTGATGCTTCATACGATG
1675491_343	AAAATCCCACTCGGTATGCTTTGGCCAAATGATCCGAGAGGACGCATGGTGACCACAGGTCCCCAAGTGGATGTTGTTGAGGATTACTTGACCTTCTTCC[A/G]GTGTTATGCACTTTTGAGCGACTCCGGTAACACGTTCTCTGTAAAGYTGTCCACCCATTACTGTGAAAGCTTTAGATCGACGGACAATCTGACGGGCCTC
1677688_126	CGACAGACATGTGACTTTGTTGCATAAAGATGGCTAGCGGGTGTCTGTCTCTCCCATCTTAGTTGAATCGGATTCGACGAAGGCCGTCCTTGTAGAAGGT[T/C]AAATAGCAACTTGCATATCACTGTTGTGGCTTTGCGTAGGTAAGAAACGTTCTTGCTAGATACTCATAGCATCCACGTAAATATGCAACAACAATTAGAG
1684370_180	GGTCAGACGTAATGTCGTGCTGCGAAAAAATTGTCAGCGGATGGAAATCGTGTAAAAATATATATCCTCTGCGGTTTTGTATGGTGTGTGTGATAGGTCC[A/G]GATACTATCATCGCATCCGAAGACTATCTTGTAGTTCGGAAAAAGGGGCCTTGCAATGCCGAAGACAATCTGTGCGCCGGACTCCTCGTCATTGAAGCCA
168560_1027	ACAAGTATAATGTCCTATGGTACTACTCAGAGGTGGTGGGAAAAATTCTCTCAACACTCTATCAATTACCAAGCTCTTACCGTGCTGTAGTGGTTGTCGG[T/C]CGTTGGCGATGTCAAAGTTATCAAAAKATTGATAAGCATCGCTACGAGTGAACCTGTCGAACACCTTGAACTTGTYGAAAACCTTTTTGCAACAATTCGA
16870_1067	TAAGGAATTCAGACCTGCGCCTCAGCATGTCCTTTGACGTCACGAGCACAGATGGACCCTTGGACACAGCAATGCCAACCTCCGCATCGGACCACCTAAC[T/C]GTCTTCTTCAAGTAGTCCATTCTGGTGGCGATCTTCTCCTCGCTGAGGAATGCAACAGACTGCAGAGCGCGCCTGAACATTCCGGAGCCACGGGGCACAC
1691599_529	GCATACAACTGCCACGACTCCTACGTTATAGCCGCCCCTTTCCCTCTTTCTTTTGACTGCCTTGTGGACGGACGAAAGAAGGGAACTTACAGAAGGGGGC[A/T]GTGAAGGCACGCCAAGTAGACAGCAAGCCCCCACCCCATCAGTCCTGTGTTGCCGTAGCATGCCCTAATTCAATAAGGTATTTGTCGGAGTAATTGGCCA
1701289_641	TAACATAACCCTCAGTTATCTCAGGCAATTCATATCTAGGAGAGCTAGGTCTAATAGGTGTTTCATAATTGTTAGTTTCAATAGCTTCATTGGTTCTAGT[A/T]ACATCATCAGTTTCAACATTCTCAATTTCTTTATCGCTATCAAGTGGCTCATCAAGATATTTACCTAGTGGCACGCTCTTATCAAGAAAAGTACTAGCAT
170776_243	TTCAAATGTGACTACAGTAAGTTACATAAACAGATTTTGGTGTTTTGAAACTGTACACAAACAAATGAAACTAGGAGAAAATGGTAGTTTGGCATCGTGG[T/C]ACCTTCTCATCATAAGGCCCTCTGCCCATGAAATGTACGCTCAGGGGGTGTGGTCTTCCTGCAGATCTAGCAACTGTGGGGTCCAAAGGACTCCAGGACC
1716038_773	ATCGCACATGAGTTCCTCTTGAAAACTGTTTGCGTTATGCCACCATGCACAAATGTTTACCACATAAAAAGTGTGTCTGATAGACAGCCTATGCCACACA[T/G]TTTCTTCTAGGTGATGACCCACAAGTATATGGGATCTATCGTAGTCCTTCCGATAATTAAGAGTGTCGAACCCAACTAGGAGTAGAAGGAAATGAAAAGC
172092_776	GAATAATCTGCTGGAGGCGCTACGAGGCGCCTCTATTGTGGATGAACACCGCGCCCTTATGGGCACGGTGCTAGAGAAGGTTCAGTTCTTCAAAAGCGGA[T/C]TGACTGAAGCCTGCACTAGCCTTCTATCGGGCTTTGAGGTAAGTAATGTATTTGTAGGAAGAATATCACAGTATAGACAGTAGCCCCTGATGCTCTATTC
1722627_249	ACAACAAGCACTAGTATCACTTCAACTCCCACCCCCCACCGCCCAACTCCCAACCATTCTGATCATATTCACTACCCTGGACCCAACATCCATCACCCGC[A/G]CTCCACATAAACAGTGAAAGGAACCAAATACTCAACGCACCCAAAATCATACTCAGTAACTAGATCAATGTTTGAAATGGATCAAGAAACTTAGAGAAAG
172463_182	TAATTGATTCCCCCTCCGTCGGAGTACCGAAAAAGGCCTTCAGATGGGTTCATGGAAGAACAGAAGGTTGCAACGGTGCAAAAGTGTTTCGGGTGGCTCT[T/C]TGTTGATTGGGAATATTTGGGAATTTATAGAGGTGGAATTATTTCAAACAGAGTTGCCTGGGGCCCACGAGCTCAGGGGGCATGCCTACCACCCTAGTGC
173577_1505	GTGACGAACACAAGCAATCCCTAAACGAAGCTAGACTCTACCACCAAGCACAAGCCAACGATTGAGTGCCAAAGAGACCCGGGATAAAGAGAAAAACAAC[A/G]TGGAAAGTAAATAACGCTAAAAGACACCAACGTCACCGACACTAACCCTGTCGGGACAAAGGTTTCATCTATACCTCCACCCTCCACCATCCTATCGTAT
174077_489	AAATACATATAAAAACATTCATTGTGTGATAAGAAAAGGTTCATATAGTGTTAAAAGAACATAGCTTACAGCAGAGCTACTGTAATGGGCTGGCCCAGTA[T/C]TGCGCTAGCTAGAGGCTAGACGGTGCTACGTCTCGCAACGGACAAGACATAGCACTCGCGGACCTTTAGCCCCGATCCAATTCCACGCCTTAAGCGCCAG
1748807_121	AAGGGTTTTGTAGGGTGTGCTATAAGCAGGAGAAAGGATCAAGGGAAAAATAGCAAGCAAAAATATGGTTGCTATACAAAACATCAAGTTGGACCAGAAT[A/G]AAAGTGAGGTTAATTCACTCAAATTTTTCAAAGAACATCACTGGATTTTTGCATAAAATTGATACATATGCTACTACTAACATCCCATANNNNNNNNNNN
1752138_192	CCGACCGTCATCAAACGTTAAGCGTGCGGNNNNNNNNNNNNNNNNNNNNNNNNNNNNNNNNCCGAGACTCATCTCCGGTCAATAAACTCATAATACCGAC[T/C]GAGACACATTTCTCCGATTTGAGTTCGTGCTTATCACGTTGAAGCTTTTTCACATAAGCATTTCAGCCCCAAACTTTAAGAAACGACAACTTGGGCTTCT
1769249_295	CACAACCAACCAACCCAAAGCTCGGCTCCGCCACCGTTGCCAGCGACGCTCACGCGAGCCGAGCTCTTTTCCCCCGCCAACAATACCCTCCGTAGAAGCT[T/C]GGAGTTACAGGTCTGCGCCACCAGACTCGGCGAGTGATCCGGCGAATGGGGCGCATTTAAAGGGCGCAGGTTCCGCCCGGAATGGCGAGGTGGGACTAAT
17714_240	ACGCCACGCAAAAACGCGTACCTCCGGGGGAGCAGGGCACCCCCACACTCAGATGTCCATGGGTGAGTTAACACGAATAAAATCAGAGCTCGAGTAAGGA[T/C]AGCTAGCAGCAAATAAGTTCCACAAGATAAACTTATGCACCCATATGACAGATGGCATAGCACGTTAGCAGTACACGTTGCATTCACATTTTCGGCTACA
17714_522	AATTGGAATTTACAGTCAACTCTCAAAACTGCAACTTCGAAAAACTACGGCGTTCAATTTTAATCATCTCTAATACAGCTGCCTATCTAGTACGCAAGAC[A/G]AGAGGTTACAAGAGCTGTGGGGGTCCAGAAGAGGCTGCGCGATCCGCGGTCTGGCTTTGGGCTCAGGGTTCGGAACTGCGCGATCTGATCCGCGCTAGGA
1771421_303	AGCGGCGTGGTTTGGGCCTCCTCTTCTCCGGCNNNNNNNNNNNNNNNNNNNNNGTCTTCGGAGCCGTAATCGAGCATGCTAGTTAGGTCCTCGACAGTGG[T/C]TATGAAGTGGGCGGTGGGTGGGAAGCAAAATTATACATCATCAGCCTCCAGTTTGAACCGGATAGTATTCCCGAAGGCGAGCGCCGGAAAATGTCTGCGG
1777575_114	CATGGATTGATATACTTTAGGTCATCCACTTGAGGGAAANNNNNNNNNNNNNNNCAAAACTCTGCACTTGGAGGCCCAATTCGAGTCTACAAGAAGTGTA[C/G]TAGACATCAAGAGGCGCCGGGGCATGAGCCCGTACAATGTCAGACGACCCCTCATATGYCCTATGAACAAGAACAATCCTCGTATCTAAACCCCACAAAT
177810_155	TCAAGTCATATCATGTCAGCTGGGTGGGCTCCAGGAACCACAAGTCACTACCGCCATAAGCAGAAGTCCTATCATGCCAGAGCCACCAGCAGCAACAGCA[A/C]CAACTGCAAGAGAGCATTTACTTCCTCCCCATCTCGAATCTCTAGCAATATGTGACTGTGCTGGCATGTTGGGTGGGACTCTCCGTCTGCCTGCACCCCT
17837_532	GATTTAGTGAGCTATTTTGAGGAATTTCGCACAAGGGGGATGGTTGATTGTCGCTCATGGAACATAGTTATCACTCAGTTCTGCAATGAAGGGAACATTA[A/G]AAGAGCATCTGAGCTTATTGGTAGAATGACAGTTTCTTCTTTTACAGCTGATGACAGTACTTATTCTTCTGTTGTATCTTGTTACTGTCGGTTAGGGTTG
1785020_332	GACCTACATAGTAGATCTTGGAAAAGTTCCAACAATCATATCTGCCTGGAATTCAGATCTGGTTGGTAACATAATTCACCAGACTCATCAAGTCCAGAAA[C/G]AAAAATGAAAGTTTGCAACACAAACCGACGAGATGGCATTGCGAGATTCCCAGGGGATGGACTATGGTAGCAAGCTCCAAAACATGAGTTGGTTCTGCTA
1785185_228	AAGAACTTCACTTAGCCATAGGAGTTTGATGGTGGGTCTACGATATAGCCCCTTGTATGTGGGCGTTTATTCGATTACGGTTGCGCTACATAGGTGACCG[A/G]AAAATGGTCCTTCGTATTACACGGAAAAAATCACAAAAGATGTTAATAAGTCGCCGAGTGGTTGACCANNNNNNNNNNNNNNNNNNNNNNNNNNNNNNNN
178595_214	ACACGCGAAAGATAGATGTGATCCGCACAACCAAGGGGTGAGCTCTAATAAGTGGAACCACGGGAATGCTATTATTGTGCGGATACTAGAGAGACGCTAG[A/C]TCGGTTGCTCTAATGGGCTATATACGCTAGTGCACCAACCTAATAGAGAACCGGATCGTCTACTATTCCAAGTATTCTTATGTATGTATGAACCAAGATG
1793967_123	GCCTCTTTTTTATAGAATTAGTTTTTTATACATAGGAGCACGTGTAGAGACGGGCTCCTGCAGATCCCACTCCTTCACTTTGTTAATGCCGCTCTCTCCT[T/C]CACATAAGGCTAGTCATAGTGGGAGTAACTTAGCAAGTAATATAACACACTTCAAGAAATGTTTGCTTATGTGGCATATAGTTAATGAGGGAGAGGTGTT
1798078_435	CAACTGAAAGATTCTACGGAAGGATTGTAGAGATCTAGGAGCTTGACTACGCTGGAATGCATGATGCGACGATGTTCCATGTCAAATGGGCTAAGGACGT[C/G]GTAAGAGAAAACAAGTATTTCACTACCATGTCTATAGCACACGCGAAGAGCGCTACCGTGAACGTTAACGTCATCGCCAAAACTGAGCCATACACGCTAA
1801849_323	CCTACTTCTGCTTTGTGATGGATTGGCCTTGAGGGGCTGAGGATGAACTAGTATAGTGGCAAACAACCTCCGGAAGAGAGGTGTTCTTGGGCTTGGTGTG[A/T]GGATGGTAGGAATGATCCCCCCTCTATGGTGGTGGCTNNNNNNTATTTATAGTGGCCTTGGTCGTCTTCCAAAATGAAGGCGGGACAGCTGGTACRTGCT
181260_428	TCTGGGATACTAATTCGAAAATTGAGGTCAAAGCCTTTACAGTATGAAGTTAGTCAGAAAAGGAGAAGTTTGTACTTGTCTTTCTAAAGGTTTGAAAACT[T/C]GAGTAAAAACCATGCTCCTGAGCCGGTTTTTAACTGAAACAATTTTCTATTTCAGATGTTATCRCTATTAAGGTAACATGAAAGTTGTAGACATCTAAGC
1819568_180	TATTTTGACAATAGAGAGAGTGAATTCCGTTGCACGCTTAAAGGGTAATCTCTTTCCGTTCTTGTGTAGCTTTCCATTATTTGTAGATGACCTAAATAGT[T/C]GCGTAACCTAGGTGTCTCCCGTTCGAAAGGGTTGTATCTATAAATATGCAAGTCCTTACACATCCTCTACACATCCTCGACACATCCTCGGGTGGGACTC
1820348_111	AAGCCGAGGACAAGCGCCCACAATCCGCTTCACGAGCCCGAAGTAACTGCTCGGAATTGGCTCCGCCGGCCACAGCGGACAATCATGTCCTTCATGGCTA[C/G]TTCGGCCGCCTGATGTAGTTCGACCAGCTGCTTCAGCTGATCGATAAAGGGCACCGGATAATTTGGTGCCAAATACTGCGACCANNNATCCCTCTCCGCA
182399_2253	CGAACTCTAAATATAGCCGGAAGATATATAATTCCTTTTTCCTCTGTATATCTACTCTTTAGGGAACCATAGCATTTCAAAATGAAAACGCTAACAGCAT[A/G]TGGCATGCGGTAGGTGACACAAAGAAGCATACCAGCATTGCATTTATTTGGACACAAACATGTACATACAGAAAACTAGACAGCGTCCATTACCCAAGTA
18336_348	CGATTGTCCTGCAGATAAGTCTGAACGGCAGGCTCTGGTTGTACTGCACTTGACGTGGCATAATCAGATGATAAATTGTATTCGGTGTTGTTTGTAACAT[C/G]CAGTAAATCAGCTCTTCCCACATCAGACTGTTGTGCTGATGTAATATCAGGATGATTCTCCGCATTACTATCTGGTGCAGAAGCAATGTATTCGTTGGCT
1833984_199	CTTCTCGCTCTTCATACATGCGGACTCGAGGTGAGTCATGAATAATATCGTAGGGTAAAACAGCCTCTGCGCCGTACACCATCAAGAAAGTTGTGTATCT[C/G]GTCGTCCGGTTAGGCGTAGTCTGCAGCCCCCAGAGCACGGAATCGAGTTCCTCAACCCAACCTTTTTCTGACTTCTACATGGAGCGCACCAGTCTGGGTT
183710_3221	CTTTGTTCAGCTATGTAATAACTACTTATTAAGATGTATGCACAAATACATTTAATGTCCAAACTTATTAATAATTGCTTGACCATTATTTTTTCATGCT[A/T]GCTTGTTCTGCACTTCTGGAGCGATGAAGATTGCATCAATATCCTGGCGCAATGCAAGAAGGCCATTCCGTCCCGCGAAATGGGGGGAAAGGTTATTGTC
1838604_117	GGGCGGGACGACCATTTACGTACCCATCTCTTCGTCGTCCGCCAGCGGACGGCAAAGACGTGGGGTTGTTGGGTCGTTATGGTTTAGACCTCCACTGGAC[C/G]CCACCCTATCTTTGCCGTCCACCAGCTGACGACAAAGAAACTTTGCCGTCAGCTGGCGGACGACAAAGAACTAGCTGATGGCGAAGGACCTCTTTGCCGT
1844030_101	CCCTCACCATTAAAGGTGGGCATGGCTCTCACCACTTGCTCCCAGTCGTCGCGAAGGAACAGGGTTGCGGGAGCACCCTCCGGCTTCACCACGTCTCCCC[A/C]GACCAAGGAATGGAGAGTCACGGCTAGATCTTTGTCAGAGAGGGCCTCAGAGCTTAGGCGAAGGGCGTCACCTGCCTCCCCAAGCCTCCACAATGGGAGA
1847778_192	TCTTTGTCGCTCTAGGTTATAGATTGTTACATGATGAACGTCATCCAACATAATTATCCATCACTGATCCAATGCCTTCGTCTTTCACATATTGATCTTT[T/G]CTAAGTTACGTTCGTTATTGCTGCTGTCACAATCACTATAAAACTGCTACTGCTACTGTTACTATTGCTACTGTTACCACTGCTATCGAACTATCATATT
1850285_289	GGGAACAACTGCTTGGCCCTATATAGGCGGGCCGTGATCTAAATAGTTACTCTAATCCTGTGATTAGAATAGTGTTGTCTTGAAAGTTTGCAGTCGTCGG[T/C]TTCAGTCCCACGCATATAGTGCGGAGGTGTTCGCAAAAGCGCGTCTTCACACTTGATCCAACGTCTTGGTTCATTAAGGAGGTGGTAGCACGACGCAAGA
1851756_439	CTTAAACTTCTAGCAACAAAATTTTTGGACTTCACCTTTTTACTCCTTTTTTTCTCATACGAAACACTCACATGTTGTACGTGAACTTCTGTCTGTTGTC[A/G]TTTTGAATTTCTCTCGGTTACGTGAAAATATATGAGTTTTTTATTGTCATTGAACCGCTGTACCTTTTTTATTAGAACTTCATTTGTGTATTTTTTTAAA
18666_105	GTTTCCTTGTTTTCTTCGCTCACGAAATCCAAAGCCAAAGGAGGCCATAAAAGCCAATGGAAACCAAAAGAGACCATCCCACTTCACACTCCACAAGCTC[C/G]GCCGCCTCCTCTCCTCTCCTGTATGCTCGCCGCCGGCGATGCCCAGCCCGCTGAAGCGCCCCTCCCTCGGCCGCCTGCTCGCCGCCCTCCGCTCGCCGTC
1881301_424	TGTAAAGGCCTTCTTGGTGGGATTTCTTCTTGCGCTTTGAAGCTATCTCGATTATTAGATGATATCGTAGCTCGATGAGGATTCGAATGAGTGGAGATGC[T/C]AGCCAATGTGCCTCTCTCAGGGGCCGGAGAGTGAACCCCAAAAGGATTTACCTCTTCTTCCTCCATAGCAACCTCTTCAGCTTCCTCTCTCCTTATATCC
1904435_105	TATTTAAAATATTTAGTTCGCAGTTATATAAATTTCAAAAAGGGCATTTATAATAGGTTTAGCTGNNGTTTTATTTATTTTAGTGCATTTGAAATGTTTA[T/C]CAAAGTTTGGTTTCTCCACCATAATTAACTATGCAATATTTGTCACCCCTAGAACATTTTAGTTTTAGTTTTAGTTTTTTTTTTGAAAACTTTTATTGTT
191495_129	GGCTTCCCCCTTTAAGTGGTCCGACCATGTCAAGCCCCCATACCGCAAAAGACCAAGTAATGGGGATTGGTTTGTAGGGCGGTATGCAGCATATGGCTTT[T/G]ATTGGCGAAAAGCTGGCATCCTACACAACGTTGGACGAGGTCTTGTGCATCTGCTCGGGTCGTAGGCCANAAAAAAATGGTACGGAAGGCCTTACTTACA
1926102_280	TCAAACGCCGAGAACCAGCAGGCACGTTACCCAGCCACACACCCCTATGGACCAGCCGCTCACAGGACCTACAAAGCATATAGACCGACCAAAGAAGGGC[T/G]GAACGAACACAGCTCCACACGGACATCGGCCTGATAGGACCAGCTGGACGGAACGAACACAACAACACACCGAGACCGGCCTAATAGAACTAACTAACCG
1928611_308	TCTTAAGTTGAACTTTCTGGTTAGATTCTCTTATTTGAGTTTTACCCGTGCATTGTTGCTTGATTGCTTATTTTATGTTTGTTTGTTTGCGATAGAGTAC[C/G]CGTAGTACGAAGCGTGCTACTACGAGTCTCTTGGTTTCACGGATCATCAGCAAGGCAANNNNNACTTTGATCATACCTCTTTACTACTCAGTCTTATTGC
193895_168	TTCATCACGAAGTTGATGGAGGAGTGCCAATGTTGTTGGGGTCGATTGTTGGAGTAGGGCCTGCCGCACTGTCGTCCAAGTCTTCATTTTCATCGGTCAC[A/G]CGCGAGGAAGAATATGAGCTGGGCACCAAGGGAGGAACTTCGACTTTCTTGAATTTCTTCGTCGGAGTCTTAGACCAGCTGAAGTCCTTCTTGAATCCCA
1940796_268	CGATATTTAGCAAATAAATACACGTTTTAAATAGGAATCTCGCTTATAGGCGGATTTTTTGCACTCGGGTCGTGATGAACTAGCGTTTTTTGCAGTTTTA[T/C]TGTCTGAGTTGTTTGACCTGAACTTCCCCTTGTGCTAGGWNNNACTTCCGCCAACATTGCCCAAATGAGGCTTGCTATATACCGTTGGAAAGTTATGGAC
194251_133	CCCATAGCCTCCGAGCATGCTGGGTACTCCGACAAGTAGCAAAAAGTGGAGAGGCCATTCTCACCACAACTGCAGAGAGATACTCACTGGATAAGGACAA[A/G]TTTAACGTCCTAACAGTCTTTGAGACCTTTTCTTCTAACAATCGGCGCAAACGGGCGCTCCGCGACCTTGCCGAAGTCCATCAAGTTACTGCATTGAGCC
194572_1261	GAAAAAAGACATCTGACCGTAATGGCATTATGCTACAGATTAAAATCAACCTGAACCTACTGTCTGAAAGAAACTTATTTAATAAAAATAAATCAATCGG[A/C]AGTTAAGCCACACTCTGTGCACGTACAACCAGTGATTTGGAGGCAGTACGAGCAGCTGAACTAGCATGATGAACTGAACTGAACTGAACTAGCATTACTA
195_1700	ATCATGCTTGTTGGCATCTAAACAGTTATGAGCTGCAGTTAGCTACCCCATCCCATGTGGCTCCTTCATTTTATATAGCTAATGCCGAATCTTGAGAATA[T/C]AAGACAATCATGCCTGCCTTTTGTGACACCCTCAGGAGTTTAATAGTGGATAACTAGATCTTCAACTACCAGATCATGTGATAGCTTCAGGTCTCCAGCC
195_1807	ATCATGCCTGCCTTTTGTGACACCCTCAGGAGTTTAATAGTGGATAACTAGATCTTCAACTACCAGATCATGTGATAGCTTCAGGTCTCCAGCCCCTGCG[A/T]CACGCTTAACCATAAGATATCCTCTTCATGCTATGCAGATTTCACTCCGTCGCGCGGCAGCACTCCGGTCCATCAACCCAGGGCGCAGACCGTGATGAGC
195_735	GAATTTCAGTAGGTAGTGATGATGATCTATTCGTCTCAACAGACAGCGACTTTTATCAGCGCAGACCGGTTCTGAATTCAACTGCACACACCCAAAAAAC[A/G]GAGACTTGTTCAGGATTCAGCGGCTACCGAGATCTTCCTGTGGAAATTCTTGTCATAACTTATTTATCCAGTTCTTGAAAAATTCAGGCACTTGCCCAAA
1957105_340	ATTATTCTGGAAACGTCTAGGAATTTTCGGGGATAAAAACCGGAAATGTTCCGGAGCTGCCGAAACCGGTTTGGTTGCTACCGGTTTGGTTGCTTTTTTG[A/G]TTGCTTTTCGCAGATGAAAATCACTAATCCGGAATTGTTTGGGAACGCGTCGAAAATTATTTTAGTGGGTACTAATGTTCTAAGCCCACATAAATATTTC
196000_127	CCGTTTGCTTTTGAACCTAGACCTGACATTCACCTGGATTTTGTGGGCTGAGGATGAAATGGTTAGTGTGGAGGAAAGAGACACATGGAGAGATCTTTTT[T/C]TGAAGATGAAATAAAACAGGCTATAACGAGCTCCTATGCTAGTGGTGCTCCGGGCCCTGATGGCCTTTCCTTTTTATTCTACCAAACCTTCTGGGATTTG
197702_142	AAACACCCTCCTAAGAAACCCTAAACCACAGGAGATCAGCCCTAATGGCCTTCTAGAAGGTGGTCTGACTTGGCGACCAAATTTCTGTACAGAAACTTGT[C/G]AGCTATGCCGAGTCACTTCTGGTCGACCTGGGTATGATCCATCACSTCCCCTAGACTAAACACTGCACGGTCGAGTGCGTAGACAAGGTTTGGCCGCTCC
20117_419	TCATTGCGATGTTCAATACACTATAACAAGCACTTAAATCCTTCACCCTAACTGCAATTAGCCAAATCATCCATTTGCATTGTCAGCCACCACGAAGAAA[A/T]TCAGGACAAAAATTCATAATAGGCCTTCTTACTGAAAAGATAACTGTGGGTTTTCCTCTTGTTTAACAAAGTAGTCAAGCACTCAACTAAGGCAGACCCA
2019563_120	AACAACTATATTATTNNNNNTAGGGCATATTTCCTTCACTTAGCACTTTGGATGGCAAAGAGAATGATGGTAGGCATTTATAAGGGAAGACAATAATTGA[T/G]AAATTCTCGCATCAACTCGGTGGATTGTTAGGCAATGGAGAGGCCTTCCAATCGATATCGATGCGAGGAGTAGGGATTGCCATGCAACAGATGCACTAGA
20301_136	ACTCTTGGGACGCCGCCTTCCCGGACACAAACCTTCAGTCGCGCCCCCGCACCACCTCGGATCACGTGCCGCTCCTTGTCACTGCTTCTACCAAAATTCC[T/C]AAACCGTCGCGTTTTTTCTTTGAAAATGCCTGGCTCCTTGATCAATCCTTCCTCCCTACCACTCTCCTCGCCTGGTCGGGTAYGGTCCGTGGCTCTGGCG
204349_224	TGTCTTAATGTGTTCCAAAGCTTATGTGAGCAAGATGCTATCCTACAGAGCGATCTTTGGAGGAGAACACCTATATGAGCCCGATTGCCAGTCACAGTCT[A/G]TGAGATTGGGGTGATCTCTAGTAAACTTATGAAWAGGCCAGGTGTGTGACTTATATGCTCCACCCGAGGGGTCAGCCTTCGGCAGCCTAGTACTAGTAAG
2049889_124	ATGCTCTGATTGTGTGTGGCATGGCAGATAATGCGGATGGGAAAATTATTGCTTCTATCATCAATTAGTTTAGTTCTTTTTCTGAGCAAACCCCTAATTA[A/G]AATAAATCTGCCATACTTCTTAGTAAGTATACTGGCGAAAATCTGAGCAACCAAATTAAAATTATTTCCTGTAGCGACCCGACCTCATATGGTCAAGTCT
205130_1230	TGCCTCGGGAGAGCTCAATGGCCGAGGGATTTGATTAGGCGGTCCGGGATTCGATCTGCCCCCCTCTCTAAGGTGGAGACTATCCTATTTTTATAGTAAC[A/C]TTGGTCCTCTTCCCTCACGGTTTAGGCGGGAAGGGATACCACAGCGGCCAATTTTGAAGGGGGACATAAGTACAGCCTATCCTGACTAAAGGTGGTCTTC
2055700_138	CGTGTGCGATCGGGCGAGGCATCGAAGCCCAATCGTTTCCGCTCGTATGTACATCCCACATAGTGAAACCCAGAAAAACGTTTTCGTTCTATGAATATCA[C/G]ACACAATTTTTTATGTGGAAACGTTTGTGCAAGGTGGCCTAATGCAACAGTTCTCTGCCGGAAGCCGTGTGTGATTGTTAATTGATCCAACACGCCTACT
2068069_267	ATTCTACGACTTTATGATCCAAACTAACCCCTATGATTCTATTATTTTAGTACATAGAATATGCGTTTCTACGATCTTGATATGAAGATTCTACGATTTG[T/C]GATCCTACCGTTGGAGCTCCGATCCGATTCAAAATCGTGATTCTGACAACCTTGAAAGCACCTCCGCGTTCAACACACGNNNNNNNNNNNNNNNNNNNNN
2070967_208	CCCCCACCTATATATATGAGAGGAGGGAGAGGTGCGACAGACACCACGATCACCAAGCCGTGTGTGGCACCCCGTATCCCTCTAGTTCTAGTTCCTCCTC[T/C]GTCCACGTCCATTGTGCTTGGTGAAGCACTGCGGATAGTTTCACCACCTTCGTCATCATGCCATCATGATGCCAGAACCCATCTACTACTTCGCCTCTCT
2079437_139	TAGCAAAGATCATCATATAATATCACTAATACATCTCGAATAATAGCTYMTCTAGGTTCAGCGGGCCGCGGTGGACACCCAAATAGGAGGAACCATCACC[A/G]GATCATAGCTCCGGTGAGATCCCCAAAGAATCTGCCAGGTATTGGAGAACCGGCCGTTCGCTAACGCAACCATGTAGTGCTRGACGTGTGCGTTCTCCTC
2088086_133	AGTTTCTTGCTTGTTCTTTGTTTGCTCACAGGAAATAGACCCTCCTGGTCAGGTTGATCATGCTCTAGCGTGGTCAATAACCCTTAGGAAGTTGGTTTAG[T/C]GGTTGCTAAGGCGCGACGTCTTCGCACGTTCGTAGTCAGATTGTCAAAGTCGACTCCCGTAGAAACGATAGTGATCTCATCGAAAAATTGGGACAGCTTC
2093685_181	GCTCTCTTTTCGCTTTTTTTTATATCTTTAAAGCTTTCGTGTGGCTAGACCGCACACTCACAACGCACTCACCTTCAAGTATGTACGTCCATTATACCTG[A/G]GGGCTTCTTGTACAGAAGCTTATTATAATTATTTTCCGAGCATCAAGMTCACGGCATATRTGTCTTTTCTCCGTGTGTACCTTTTCTCCGCCATTATATG
2097983_171	CGTGTTGGAAAATCCTGATATATATATATATCAATTGGATGTAAGTTAGCATGAANNNNNNNNNNNNNCATCACCCAAAGGTGAATACATTGGGAGGCAA[T/C]ACTATAAGCCCCTATCTTTCTCAGTGTCCGATTAAAACTCCGTAACCATTAGTATTGCNTGAGTGTCAGCAATTATAGAAGACTATATGATAGNTGAGTA
209987_4406	GAGGATGAGGGGAGAAATCTCACCGACTGTAAACCCAGAATCCATTGATCCTTCCAGAATAGAACCATCAAACCATCACCCACGCTGATCTTGACGAGAC[A/T]GTTGAACACAATTCTGGCCTTTGCATCCTCTGCCATAGGAATGCCTTGCCAAGGTATGGATGGGTCTGACCTACGTAACCATTCCCACTTCACCTTTAGC
211279_3664	ATGCACAGAACCATCGTATTCATGTCATCATTACCAGAAAACCAACACTTTACAATTCGTTGCATTTTGCACCGTGCCGAAAAATTGACAGTGGTAAAAA[A/T]CACCGACGCTAAATAATAAGGGCTTTGATGATGTCAGTAATTGGTCGGCCCCAAACATCAGGCTGAGTTGGTAAAAGAAGATGCCACATAGATAAAAAAA
2127529_198	TTNNNNNNCGAAGACTACTTTTGTCAGGATAGCGCGTACTAGTTGTCTCCCTTCAAATCCGGCCATTGTAGGATCCCTTCCCGTCAAATATTTGCGAAGA[A/G]GACCGGGGCCCCTATAAATAGGACTAGCCACCACCATAAAAAAGGGGGGATGTTGGATTGGACTCATTCCGTCAAGGCCAACTCACAAGCTCCTCGAGCT
21393_835	TCAGAACTGGAGACAAAATAAACTAACATACACATGATAGTACAATCTGTACCTTAAAATTCGCCAAAGAGGAGTTACGAAGGCCACATGACTGGCTCCC[A/G]CTGTCCCAATAGCAAATCATGGTGGTTTTAAGCTTTTTTTATGGAAACAAAAGGCATAGGTCTTTTCTTCCATTGATTTCTTTTTTGCGTATCATCGACT
216874_210	TCTGAACAAACTACCAGAAATAGTCCTAAGAAGTTAATTACTACTCCTAGAACTCAAGAAAAGGCTCTTCAGTTCACACGCAAAAAAAAAAAGGTCTTCA[T/G]TTACCGTCTCCAACGTCTTTCAACCTCCGCCTCGATGATGTAGCGGTCGTCCCTGATAGAATCATGGAGTTGGACGCAGAGCACCTTGCCAAGATAGCAG
2169570_133	ACGTGTTAGTGAAGAGGCAAGCCGAAGCGCATTCCGTTTGCGTGAGTCGTGTGCAGAACCGATTGTGTGAGCGGTGCAATGCAACCGTGACAAGCGTGTT[T/G]TGAGTGTACCGCCTTTTTTTCTTTTAAAATTGGTGCTTCGCCCCCTCAAAAAAATAACTTGGTGCTTCGCGCGATCCATCGATACTACTACTAGTAATCT
217462_122	ATACATTAGTACCGGCTTAAATTCAAACCGGCACTAATATGCTTCACGTATGACCCTTTTTCTACTAGTGGTGGTCGTGTCTTTTCTTGAGTAGCTACCT[T/C]AAATTGATACTACAAGTCCGTCGGCCGATCATCATCAAACGCCCCTTAAAGCAGCTTGTTCTGAAGCCGGCGAGCCTACGATTGTCTTGGCCCCCGGGAG
218164_988	CGTTCCAGAAAGTCGTCTCTGAGAGCAGAAAGTTTTGCACAAACATCTTTCCTTCTAGGTCTGTCCTTCGGAGATTCCACAGTACATGACAGCCCCAGAG[A/C]AACCAACGGGACAATATATCTCTGCATCCATGCTTCTACGCACCCTTGATGCTCCTCATGCGCCATATGAGGATCTAGCATCTCCGCAACTAGGTCAGGG
2185158_155	NTATAACATCACCTCACTTTGGAGAAACTTGTTATCTCATGTGATATGATCATATGCATGGGTGCATGTTAGTGATTTTCCATGCTGTTGGAAATGAACA[A/C]ACTTGTGATGATAATCATCCTCATGTGCCTTGCATGCACACCGACAGGAACCCGGGAAAACCTCTGCCTTGGGTAGGTATGAGTTTGACGCCGGACTCTG
21861_215	ACCTCCTCGTATGCTTCCTCAAGCTTTCTCTTCTCACTTCTATAAAATAGCAAAAAAATGTAACAAGCCCTGGTGGCAGAACAGCAAGACAAACTTGGAA[A/C]CAAAAATTAACACCACACCAGCAAGCCTAACCTCTCACGCTCCAGCTCCGTTCTGAGCTCAGCTATTTTTTTCTGGTTTTGCTCATATTCTTTCTCAGAG
218994_1177	TGCTAAGAGCAAGCAATGGACCACGCAACAGGTGCCATGGGCAGCCTGCTCCCCAAGCTCGGCGAACTCCTTAAGGAGGAGTACAAACTGCAGAGAAGCG[A/T]CAAGGATGATATCAAACATCTCGAGAGAGAGCTGGAGAGCATGCACGCCGCCCTCAGCAAGGTCGGGGACGTGCCGCGGGACCAGCTCGACGAACAAGTC
219561_446	GTTGATCCCGCGCCAGGGGATGACTATTCCCTCCCATGCGTGCGCGCTCGTGCTCCAGCCCTCCCCTTTGCTGGAATTTTATCTATTTTGAGCCTAGCCC[A/G]GTAGCAGTTTCAGAAATTCCTAATAAATCCTAGAGGCCCACGCAGCCCATTCATGCAAGCCAAGAGGTGGAACAAAAGTTGGACCTCTTTATAAGGGAAG
2200694_115	AGCCCCACGTGTGTGGTATGAGCACCTTACCGAGTTATTGCAAGATCATGGGTTTGAAATTGGGAAAATAAATCCCACTCTTTTTGCTAAGAGGGTCAAA[C/G]GGGATTTGTTCATATGACAACTATATGTTGATGATATCATATTTGGTTCTCCTAACAAATCTTTCAATGATGAGTTTGCTGCACTGATGACCAAGAAGTT
2229501_247	CAGCATCTCGTGACAGTGGATTCATCATGCTGAGCATCTAACTCATGTTGGGCTCAGGCTTCTGAAATATGCTCCCCAATGCATTGCGGTGAAGCTGACA[A/G]MAAGGTTCATAGAGTTCACCTGGAGTGGGCAGGGAAGTAAGCTCAATGATATCTTGGGCTTTGGCTTCATGGTGTACATCACCGGTCATCCACTCAAGGA
2236593_131	GTACATCCTACTTTTGATTGTATTGATATGGGGGATAGTACATAGTACAGGCTTCTATCATGAGATTGTATGATTCTAATGATCCCGAATATGATCTATC[T/G]ACTAGCCTGGCCTTGGCTTATATAATGTACCGGAGACCTAGGATAATAGGAGTCCTCGTCTTGTGCGCCAAGTTTTATGGAATCTTCCTTGTATACGTCA
2241083_160	TCAAGAGGAGCAGTTTTAGAACTTGAGTAAGTTGAATGTATATATCAGTGCTACCTTCCCAAAGAAGCTGCAAGGATTACTATGTGATGTTGGGAACCCA[A/T]GGCGTAACAGCAATCGAGGATATCTTGCCTAAAAAAGCTGCAAGGATAGCTTGCATAGAAATACTCCCTCCGTTCCAAAATTCTTGCCTTAGTTTTGTCT
2241276_107	TCTTATTGATTGCAATAAACAAAAGGTCACTTCTCATATCAATGGTAATGAGCATACGGNNNNNNNTCCGAAGAAACAATTCCAAGTGAACGCTATTAAT[A/G]TTATTGAAAAATCTTCGATGCTCACTATTGGAAGTTTTCAACTACCTCTACCTATTGCAAAAAATAAATATGATGTACTCATTGTTGGGGACATGAATAT
2243898_192	TAGAGGTTGGAGTAGCAGAAGGTATCACTCTGGGCTTCACTTTGGATACAGGAGGACGTGCATCAGAAATTTGTGACACTCTGAAGCCATCAAAACGTGT[A/C]GATCGAGTCCTGCGCCTAACCTCAGTAGTCACCACAGGGGCTTTGAGCTTTGAGCGCCGAGTACGGGCTGCCGAGGTTCCCGGCGCATCAGACAAGACTT
22619_107	GCTCTGGATGACGTTTCCATTTGGTGAGTAGCGTTGGAGATGCCCTTATTCACTGATTGACTTTATTACATATTAAGTTATGCCGTAATATGGTCGAAGG[A/G]TACGTAGACTCGGATTCTTTGGAGTTTTGGATAGCTGAAGACTTTATTACGTGTTAAGTTATGTCGTAATATGGTCGAAGGGTACGTAGACTCGGATTCT
226451_653	ATCAACTTTCATAAGAGTGAGTTGTTCTGCTTTGGTAGGGCTAAAGATGAGCAGGAGGCCTACAAACAATTGTTCGGGTGTGAGTTGGGACAGTTACCTT[T/G]CTCATACTTAGGGATTCCTATCCACCATCGTAGGCTAACGAACAGAGAATGGAAGTGCATTGAAGACCGCTTTGAGAAGAAACTGAGCTGCTGGAAGGGC
2277388_104	AGGGTGGGGCGGTGCGGCCTATGCGGCAGCACAACTGACCACGGGAGGCAGGAGTAGGCAGTCCCATCGGTGCTGGTTTGGGCGGTGGAGCAAGAAAATC[A/G]AATATTGAAGAAGCATAACGGCCGTTGGATTAACATCCCACGGTCGCTGCTGCTAGAATCGTTTGTGGACTAATTTGACAAAGCCTTTCATACACGTCAA
22782_174	TTTGTAGATGGGTAAGCGACATGGTTTCAGAAGTGCGGCGGCCGGGCAGATTAAGCACTTTAGTCATTGCTAAGCAGCTAGCACGCAACTAGTGCTGTGA[T/C]GTAGAGTAGATTCAGAATGGCAGCATCGAGACTTTCCTTTCTTTCACTTGGCTCTGAAATTTCTGTCAATGATGCATTGCAGACAGACATACAGCTTACA
2298059_137	AAAGATATAANNNNNNNNNNNNGAGTATTCTAATAAATTCTGATTCATCTGTGTCCCTCCCAAAACGTGTGTACAGCAAGGATGGTTGTGGACTAAAAAA[A/C]GAAGACTCAAATCATAGAAGACGCTCCAANNNNNNNNNNNNNNNNNNNNNNNNNNNNNNNNNNNNCTCAAGTAAAGTTACCGATAGAAGAAAACGAAAGA
2303095_169	CTGATGCATATAAGGCCAAACTNNNNNNNNNNNNNNNNNNNNAAGGTATTCGGTCTTTATAATATATGTCGAGCTAAGCAATGTCCTTGAAAATGAGCCC[A/C]AAGTGTACATGTACGTGCAATATTCTGACGTGGCCACATGCCAATAACGTCAGCATCCTTCTCGGTTGTACTGAGAATCCGAAGGATGTGAACAACAAGA
232328_126	ATGGAAATCATATAAAGGGATCATTTACTAGTCTTTGGTCTATTTTGCAGAAATGTGCGCAAAGGCACTGTAACCGACAAGATTCCTTCTAGGTGGCAAT[T/C]GAGAAGAGTGAAGAAAAGAAGAGGAGGACGGCTAATGTGTAAAGTTTGCAGATCAGGGAGGGGATCAAAATCCCTAGATCGCCTCCATTCCCCATCGGGC
2330179_298	GTAGTAAACCTTTTACCGTACGATATGGTAATACATCACCACTCTAGTGTAACCTTTGAGAGACTCCTTTTAGGGCATACGTATAGCAGAGCCCTTATCT[T/C]AAAAGTGCAAAACCTTCCTCCTCCTACCCTACTTTCTTAATTTTCTAAAGGACTAAACATTTCTTCACCTAGCATACCCTCTAAAACTTAATCCCTTAAA
233798_114	TCCTGCCGAGTGTAGTTGATATGTATCGGTACAGAGTTGCTCCTAGAGTTGTATGGAGGAAGAAGGAAGGCTGTCCAAGGCTTAGGCTACTCCCTCTCCT[T/C]AGGTGTTGCTTGCTAGGTGTGTGTGACTGAGTGAGTGTCTTTCGTGCTAGTCGCCCGTATGCATGAGGGCTCCTGGGGGGTTTTATAGGTCAACCCCCCA
2349568_125	TACACATAGTAGTAGCGTTCTTGTTTAAACCGCGCTACCGCTATGTCTATTGTAGCAGCGCATTTACGTAGAAAGGGACTACTGCTAACGAAAAGAAAAT[A/T]AATCGAACAACAAATAGAAAAGTAAATGAAAATGAAATAAATAGAAAAAGGAGAAAGGAACAAAAATAAAATGTAAAGAAAAATAGATGAGAAAGGGAAA
237058_1006	GAGAAAATACTTTCACCTTCAAAGAAATGTGTTCTTGTTCAGGACAATGTCCACGCAACTTTCATGATAAAACAACTATACAAATAAAAAGTCACTGCTA[T/C]AAAATGATGCTTACACTGGCTGGGTTGAAGAATGTGCGACCAACACCAAAATATAGGCCCAAGAGATCATAAGCCTGAAAAAGGTAAATGGAAGTCATGC
2378597_164	TAAGCATATCTACCATTAGCATAAGAAGCCAAGGTTTCATTATCATTAAATCTACAAGAAAAGGGAAGGTGTCGGGCCTTGATCCTAGAGCAACAAGTAT[A/G]TTCATATCTCTGGCATAAATTCCAAGCATACCAATGCAATATATAAATTTGATCCCATAATAGTTTCCCTTTTTGAGTCAAGCGAATCCCTAAAGTATTC
241596_4503	ACATGTGCAAAAATTAAAAGGCCTATCTTCTGCACAAGAATTAACAGAAATTGCTAGCCCAATATCTGCAGTATGTTCAGGTCCTAGCGTGTAGTCATGT[T/C]TTAATCAAGAGCAGAACTCATTCTCTGTTCATCTAATTTCCAATGTTCACACACATTATGGTACTAAATAATGCTAAACAGCCCCAGTGATGTTACATAT
241852_208	CACTACAGAAGACAGTAAAACAACCAAAAAATTTGTGCTTTTTTCATTTGCTACAAAAGTAAAATTAGCAAATAGACAATTTTTTTGCCTTTGTGTGATT[T/C]TTTAATTTGCTACAAAAGCAAACAAAGCAAAGTATTTTTTTGTGATTTTTTCCTTTCCTTAAAAGGACAATAAATAGACCAAACAAACGGAAAGCTCTTG
242663_117	ATTTCTATACTTTCCTAGCGCAGGTAACAATCTTTGAATTGACAAACTGAAGTTTTGTAGTTTTTCCGGTGGACCCTGAAAGGGAGGTGAAGAACATTTG[A/G]CCAAGTTCTTTTGCCAGAATCTAGGGATTCTCCCAGAATCCGACCCCTACCCAGCTTCTCCCAGAATCTTTGAGCCTCATTTATTTTACAATCATATCTA
242672_141	CGGCGATGGCGTCGTCGCAGGCGAATCTGGACAAGATGCAGCTCCGCCAGAGCTACCGCAACCTCTGGCACACCGACCTCCCCAACGCCATCCAGGCCGA[T/C]TTCCCCTGTAAGTAGAAAATCGCCGGTGCCGCCCCCGCCGCCGTCTCTCTCTCTCTCTCTCCCTCGTCGATTCCCGCTGGGTTGATCCCGTCTCTGACCC
24371_610	GGAGGTGCCGGGCAGCTATGGCATGCCGTTCGTCTCGGCCATCCGCGACCGCCTCGACTTCTACTACTTCCAGGGCCGGGACAAGTACTTCGAGTCCCGC[A/G]TCGAGAAGTACGGCTCCACCGTCGTCCGCATCAACGTCCCGCCGGGCCCCTTCATGGCGCGCGACCCGCGGGTGGTCGCCGTGCTCGACGCCAAGAGCTT
244954_485	AATATCAATGTCTCTTTTTATATAGGTATTGGATTCAAAAGTGTGTTCCTGATATCAAGCCAGCCCCATATATTCAGTAATGGGTATCAAATCAAGTTTA[A/G]TGAGAAGCCGTGTCCAGAATGCAATATTGGATACATTGTCCCGGAGTGGGTTGAGTCCAGGCCTAGCCTTTCAGATATCAAACAGATATATGGGTCTACC
245148_2603	AGATACATGGCTAGGGGACGCGTCACTGGCCTTGCAATACCCACTCCTCTATCATATTGTGCAGCGGAAAGATGTCTATGCTGCCTCTGTGATGGGTCAG[A/G]TACTGTTGAATGTTACAGTTTTTGAGGACAACTGATCGGGACAAATGGACTGATTGCTAACAGATTTCATATATACCTATTTTCAATAGTGCCTGAACAA
245303_1585	TTTGTCCTAGAAAAGAAAGATGATGCATGTGATAAATCTATGCAAATTTACAGGGGATGAAGCAAACAGGATTAAAATGCTTACTCTTTGGCACGTCATT[A/G]GAAAGCCGCTTCAAGTCCTGTTCGATATTCAAAGGGTCTACAACATTCTCAAGAGTTTTGGTACGACTCTTGGAAGTCTTTGGCACATCACTGGAAAGCC
245592_194	ATGTCGGGCCGGACTTGGGCTATTGGCAGACACCTATAGATCTTCCAAGCGAGCCTATTGCCTCTGCACGTACGAGAGGTTCCTCATGATTCTAAAAAAA[A/T]AGATTCCTCGTTCGCCTGCCCACCTTCGTCTTAGCGACAGCGGCACCGCCAGACTGGCCACTACTGCCTGGTATTTGTGGTAATGAGCGAAGGAAGTTAA
2455933_209	TGATGATTGATCTATGGATAAAACAAAACGGTGTCATATGCTTCATATTTGCAATCTATTTTTTATAGAATTCAAGTTCTATTGAGAAAATTCCTCCGTA[A/C]AAAAAATGTGCCTATTGAGTTCAAAATTCCATCAATTATTCGTTGATTGATTAATCCATTTAATAGTCTGAATCACCGATTAATCGCTACTTCCAGGCCG
245714_1334	CATCCATTGCTATAGAGGATGTCCGGAGGGAGGTGAAAATTTTGAAGGCTTTAGCAGGGCACAAGAACCTGGTTCAGTTTTATGATGCATATGAGGACAA[T/C]GAAAATGTCTACATAGTCATGGAGTAAGTTCCAGTACCTTGATAGTTACAATGTGTTTTGACTTCAATTTTACATAGTATGAGGAATTGAGGATGCTCTC
245729_154	CCCAAACCTGTGAGTTTCTGTGAAGCTGAGGGTAGAGATCCTTGCTGGGGTTTTGACAGTGAGGAGAAGTTTGTAGGTTGGTTTCAGGGCTATATACTTT[A/T]CATCATTAAAGGTTAGAGAAGCTGGAAGAATATTCTTAATGATTATGGCTCCTCTAATCTTATAAAATAAGCAACCCACAGTCCCCTTACGATACAACAC
245878_6463	TGAGATACAACTCTGTAACCAACAATTTTACCTTCCTATCTGACAAAGTAAACAAGATCTATTCGACCTTTGCAACTTTTCTTTGCTCGATTTGGCCAGT[T/C]AATTCACATTGCATCTCAGTCCAACTGGTTGGGACCAGCGTACCACCTAGGGCAAACAAAACAAGGGTAGCTGCATTAGCACAATTCTGCCTGATCATAC
246014_1117	AGCTGATTCTGGAGGTTGCCCGGACACCTGAAGGCTATGGGCTCGCTGCTGCACTGCTCGATGAGCTCGGTGAGAGACCAGACTTTGACCTGCGACAGCA[C/G]GACTGCACAGCTGTCATGAAGGTCTGCATAAAGCTCAGGCGGTACGCAGCCGTGGAGAGCCTGTTCAGCTGGTTCAGAGGGTCTGGCGGGAACCCAACTG
2460277_127	TGAGGGGACCGATGCTCATTGTCGGCGGGGCAATGAAGAATGAAGCGCTAGGCGAGGGGGGCTAGAGCAAGAAGCTGGGGGAGGCTAGAGCTAGCGATCA[A/G]GGAGGGGGGAGGTTGATGGTGGCCGAAAGGGAGATAATGAGGTAGAGCAGGGAGTGGAAGACTATGAATAACAGGATCATCATGAGGCTTGGGGGACTTA
2460392_1503	CTGCACTCCAAAAACACCCAAGCTCGTCCCGCTGCCATGCCTGGCCTTGGCATCGCGGCCCATCGTGTCGGTCGACGAGCACACCGTCGAGCCCTTCTCT[A/G]TACTCAGCACCTTCTTCTTCTACACTCACTCCTCCTATCTCACCTCCCTCTCTCCTATGCAGATCGCTGGAACAGCTTGATCTTGGTTGGCTAACACGCC
2460613_1263	CGCGCGCACCAGCACAGCAGCTATGGTGTGCTCCTGCTCGCTTTCTCGCTACCTTCCTCAGCTGAGCCGAGCCGCCCTTTTCTATTTATAATTCTCTCCT[T/C]CCCCCTACAAGAATCGAGAGCCAGGATAAAGTCAATCATCATTCAGCCTCATCCCGTTGCGCGTGCGTGCGTGCGTGTTGCCTCCCTCCTGTGATTGGGT
2460691_1230	CGAGAGGCCTATCTACGGTCACTGGTTCCGGTACCGTAAGTATTTCGGAGAGTTGGCATACGTACGATATGAGCGGTATTTGACCGTAGGTGGGCTCTTC[A/G]AGCGTCTTCAGTGACCATAAATTGAGGGTTCCACAATACTACAGTAACCAAAGTGTGCTCATGGAACAAGTTTTGAGTACCATAAATGCCTTTTACTCTA
2460696_918	CGCGCTCGCCATGGCCTACCTTGACATGGTCACATGGGCTGGTGAGCAAGGCGCACGAGGTAGTTGTAGCCACAGAGTCCGGGAGTAACAGTAACACCAA[A/T]AATCCATATGTTTCGATCTACCACCATGTACGTCGGTGGTTCTAAAATGAAACTACATTTGTGCTGGACTACCAAAATAAATAAATAAATGTACGTCTCC
2460795_2102	CAACATCAGTAGAATACATACGTTGATCGGTACAATGACCATAGATGACACGTCATAACAAATATAGTTACCGTAATTTTCCCTTAGTTTGCTGAATTCA[C/G]CGACTCAAGCGATTGTATCATCAGATAAAGCTCAATGACAGTAGTTGAATTTCAATCTTTAAGTTATGTTTTTATGTATGCATATGCATAGTTGCATACA
2461142_1399	CTACAAATGCCCCATCCATATCCGCAGGCATCATGACATCACCGAGCTGTTTGAACCAAAAAAAGTTCAGGCTACTGCTTGACTGAAGCACAATAAATTG[T/C]TGGTGAGATTATGGTGAACTCCTGCTTCCGCATACTAGCTAGCTCTTGTTTAGTAATCCTGGTCATGAGTTGTTACATGGTAATAATTGTAATGCGAATA
2461199_10697	TATCATTTATCTATGCAGATAACCCGGCTACACAAAAGTTGCATCCGAACGCACAAGTATATGATGAGCAGGATTGAACAAAACAGCAGTCAGTGTACCC[T/G]CACCTTGGCGTGGACTTGATACCACTGCCGCTTCTGGTTCGCCATAGCCTCAATGTTCACCGTAGTGCGCAGCAACTGCTCCCTGGGGCTCCTCTCGGCG
2461568_188	GCCAAGTGCATCGGTCTTCCGGAATATCGTTAGATGGTTGCTTCAAGATGACTCTTGCCCTTGGTCACTACTCGCTTGACCCACTGTTTCTCGAGGAGGA[A/T]TCTGCAGGTTTAGGAAGATTTATTCCAGACGTGGCTTTCAAACTGACAAATAACTCACAAGAGAGTGGAAGATATAATACCGCGTGAGGGCCGCTTTCCC
2461668_1193	AGAAATACGACAAGCACCAACTGACTGGCACACACCACATTTTCCTCTTGTCTCACTCTCGACTCACTCCAACTACTAAATCAAACTAGCACACCAACTC[C/G]ACCTTGAATCTTAAAAAGAGCAGCGTCTAGGAAGAAAAACAAAGCATTCTCAAATCTCAATCTTTGCAGGAATCCAAGCCACCCTTCTTTTGGCATGGAG
2461672_2842	TGCTTGTTGCCATTTGAAGATGCTGCGATAAAATCATTGCATGATTGGCTAACTTGATTCAATATAATTAAGTCTTATAAGAGGGGGGCATAACCCCCCA[T/C]CATAGGATTTACATGAGTCCAACTCACATTGAGGGACTCTTTACTCCCCCACTCTTGATCGCCACCCAACAACATTTTTTGCACCATGTATTGAGATTTG
2461672_308	AACAAGATCTCCCCCTTAAAAATGCGAACGATATTTTTACTAAGTGAGTGCTAGGAGTCAAATGTGTTGGTATGTGGTAATCCAACAAGGAAAAAAGGAC[T/C]AAAAAACAAGAACGAAGGAAATCCAAAGAGTCGGACCACCCAAATTTAGAATTGGCATTTGTGAGTTTTAAAGCCATAGTCAATTGAATGGCCAATTTCT
2461721_103	GGGGGGGCTTTTGATTAAAAAATGGAATTGCTAACAGAAGATCAAACATATAGTACTAAAACAGCATTAGCACCACATATCTGCACAAAGACTAATTTTG[T/C]TTTGCATCTCGAAGATACATGCTTTTTTGGCTTATAAACTAGTTCAATGCATAGCTGATTAAATATATTGTTAAGATGTGCCAATGAGGTTATAGTGCTG
2461984_669	AAACCCCACTCGGACGCGCGGACGGACATTTCAGTAAGTGACCGGCCATGAAAATGTTACCTAGGCGGGCGTTACAAACGGGTTCAAATGCACGCGCTGA[T/C]AGACAGCTATCATATCCATCCCAAATATAGGGCGAAAATAGAGAGGTCCGGACGCATCTACCATATCAAACCCAACAGCCTGACCCCATCACAATTGCCG
2462036_1404	TCATTATCCTTTAAAACCAGAAGAAATATGGTCCTATTTTGTATTCTTGTGACAACCACTTCGACATAGCTGACACTAAACTTCCTAGTTATGCAACGTT[A/G]CGCCTAATCTTCTTTTGCACTGATGTAATAATATCCTTGCATGACTGCAACCTTAGACATATCTCAAGGGTAGAGCGCTGCATACCTTTGTGTTACAACA
2462078_285	GTGCATGGAGCATTTTGTTTGCACATACAATTCTCATGAATTTTAAGTGCGTGATAATTTTCTTTTCGGTCGCAACGTAGCAACGTATGGGCATGTTTAC[T/C]TTTTATGGGCATGTTTGCTACTAATCAACGTGTGGGCTACTGTTTGGCATTCAAAGATCGATGTACATCCTCATCCATCATGTCTGCCTATACTGCTCAC
2462094_1189	TTAAAGAAATGAAAATGGGCTATCAGATTGAACCCAAAGCAGAACACTATGCATGCATGATCGATCTTTTGGGGAAAAGTGGACTTCTTGAAGAGGCACT[T/C]GAAGTTGCAAATGGTATGCCAATGGAAGCTGGCGAGGCCGGTTGGGGTGCTCTTTTGAATGCATGCAGAGTGCATGGCAATGTAGAGATTGGTGAATGTG
2462118_721	AATAATAAAAATGCACATAACCCAGCCACGCAAAAGATTATCAACAGACAGGCTAGAATCTTTAAGTTTATAACTGATTCAAATTTGGTGAGCTCACTCA[T/C]ATCGCTTAGGAATTGGAATGCCAATTGTGTCGAGTATGTCTCCTTGATGTACAAGAAAAGCCTCATTATCTGTACAAAAGAAAATACATTAGTTGGGGGC
2462186_202	CTTCGCGCTCTCGCACACCGTCCGTCGCGGGGACACCGTCCCCGGCGTCGCGCTCAAGTACTCCGTCCAGGTATCATCTGTCTATCTGTCCATCCTCCCC[A/G]TCTGAAGCTTATTCTTCAGGTATTGGTGTTAGCTGAATCCTACTTTGTGCTGCTCTGGTGCCTGACGAACCCATACTGAACTTGGTAGATTCCGTACTAG
2462233_1065	TTCGATCGTGTAATATAATTGACATGCTGGTCTTCAGGCTTTCTGCCTGTTTTTTTTTTTTTTGAATTATAATACTCCCCCTCTCTAAATGTAAGTCTTT[A/G]TAGAGGTTTCACTAGGTGGACTACATACAGAGCAAAATGAATGAATCGTCACTTAAAATGCATCTATATACATCCGTATGTAGTTCGTAGTAGAATCTCT
2462233_667	GGTGACACCGGTCCAGTTGCACACGTCCGGCGAGGAACCCCAGCCGGCGAGAACTCCGTTGGGGTCGCCGGACACGGCGGCGGCCTTGAAGGCCAAAAGC[A/G]CGGAGAGGTTGTCCTCCTTGGACATGCTGCTGGCGCTGGCTGCCTCATGGAAGAGGAAGAAGGAGAGGAGCAACRTGAACAGGAGGACCGTTGAGGTTGG
2462616_1572	AACGGCGTATGAGCGCTGAAATTATCGCCGGTTCGCCCCTGGCGACGTTATTTCAAGCCCCTGTGGGGCCAACGCTGGAGATGATCTTATTTGCGCATAC[C/G]CAAGGGATATACACGCCGTATGAAGATATTGATCACAAGCAGTAAAGAAAAGATCACGGTCTCTGTCTCATCTGTCACTCAGTCACTGTGTCACATGTAT
2462884_264	AGCCAAGTAAGAGCACTTCTCCATCGCGTCTGTCAAGCTTTGCCTGTCAATCCACGAGTTGAAACATTAACACCTTCCCTCTAAAACTATGAAACAGGTA[T/C]GAAGAAGCCCGGGAGGAGGAGAAGCTACGGAACCAGAAGGAAGACTTCAGCGACATGGTGGCGGAGGTATGTACGTCTTTATGTTTCGTACGAGCGGTTT
2463048_124	GGGGAGACCAGCGATGGGAAGCTCTGCTTGGCCTGTGCATCTGAACTCACTCTTGTTGTTTGCGTCTGGAGAGCCGATGGCGATGGTGTCGATAAATGGA[T/C]GCCGAACAGGACATTTGAGTTGGTGGACGATMTCGACAAGCTCCGTCTACAGTTTGTAGATCATTACCCACGACTGAAGGTTGTGGCCATCATCGGTGGC
2463160_9093	TAAATTGAGTACATCTTTCTATCTAGTATTCTATAGCATAATTCACATGTGGTTGATCTCTCATGCACAACTCAGGGAGGAAGATCTCGATTACGTGTGT[A/T]GTGACGAATCCAATGGAGCAAATCATGTCGTGAACCCTATGTGAACGTGTTGCAGAGGCCCTGCGACGGCTTGGCGTTGGCGTGGGCGTGGGCGTGGTCG
2463243_1669	TGATTCCAATCTTGTCTGCACACTCACAGTATTTAGTGCTTTTCCTAAGCACAGATGCTGCAGCTCGAGGGTCTCGAAAGAGAATAACAGATGCTGAACA[T/C]TCAAATAATGACAACACAAAGTAATACTAGATGATTTCTTATACATTTAACAAGCTCCCAAGATGCCAGGGAGAGTACATATGATTCTAGTTTTACAGTA
2463404_1000	TAATCAGCATGCTCGACTCAATTCGTTTCAGTAGTTGCACCTACCGGCACCACGCGGTGGTTGGGTAACCAGGTCAGCATTGCCTCTTCTATGTTATCGA[T/C]GACAGTGGGCGGCGGACTAGCAACCAACGACTAGTTCTCAAGCGCACTTACAGTTTGCTACAGCAAGGCCCACTGTTTGATTACTATACGGGCTGCTTTT
2463451_3260	AGGTCATCCAGCAGGAGCAGAACAGCTACAAGGATCCCATCATCGAATTCCTGGAGTGCCTGTATGTCAAGTATGATTTTGATGGTGCTCAGCAGAAGCT[T/C]GTTGAGTGCGAGCAGGTTATACTGAATGATCCTTTCCTGGGCAAGCGCGTCGAAGAGAGGAATGGTATTGCTGTTCCTCTGAGAGACGAGTTCCTTGAGA
2463540_915	CGGAGCAACGACCCCCTAAGCTATTATGGACCGATCTCGTCCCTGTCACTACTCACCCAGACTTTCGTTCTGTTCATCGTTGTAAGACATTTTTAATTTG[T/C]TGATAGTTGAACGTCATAAATTTTGGTTGAGCAGATCTGCATTTATACATAATTTTTTTAGACTTAAAATGTTCGCCCCAGATAGGTTCAATTCGGGGCC
2463565_316	CCAAGTAAACACAATGAATTATCATGATGGTTTAGAGCTGCTTCTGAAGAAGTCCCTCCAGCCGCACGAGCAAATAAGTGAATTCGAGAATGTTGGGTAT[A/G]AAATTGTAAAGAAATGTGACGGTCTTCCTCTAGCCATCAAGGTTGTTGCAGGTGTGCTATCTACCAAAAGAACAACTGCGGAATGGAAGAGTATCCGAGA
2463602_1085	TGTAGATTAGGAAATCAAAAAACAACAAACCATACGAAAACGTAATAAAGGTTAAGTCCCTCACTTGCGAAGCTCGAAGCCACTGGTGTTTGTATCCGCG[A/G]GTGGTGTGCATTGGATCCTACCGAATTGCACCGCCTAGTGCTATGGTAGGTGCCACTCGACAGCGTACATGCATATCAATGGGACCCTAGCCCGCCAGAT
2463611_614	TCGCTCTATCTTTCACAACACAGTACATCAGCACCGAGTTTCAACAACCATGCAAGCAATAGAGCAAAGCAATTGCATAGATCATGAGTTCACATCTCAC[A/G]ACAGTACTCTTCTGGGAGCACCAAACAGTTCATGGGAATTTAAGCACAACAAATTACAAGCAGATTGACACAATAATGTGGGAGACTTGCCGGTGTTGCA
2463661_2729	TGGTCGGCGATGTCTAGGGGCTCGGATGCCAGGGCAGCGGTCCTGGATGGTGGCTTCATGATTGGCTTTCCGGCAGGCTCCACCTCTCTTGATAGTGTGG[A/C]CGGGGGTGTAGTGACGGGAGGCTCTGATCTTTGCTCTCTGCTCTTGCAGCGCCCTGATCTGGTGTAGATGTATTGGCCCTCATTGCAGTGGTGACCAAGA
2463694_308	AGTGGTTTGTTCTAGATTTAATTTTTCTGTGAAACTAGATTTGTCATCTTGTGCAAGTTGTTAGATTGATGATTATGATGATGCTTGTGGAGAAGATACA[A/T]GAAGTGGTTGGTGCATATCATTCTTGTTAACATGTCAGGAAATACACCCGCAAAAAAAAAACATGTCAGGAAATACAATGGAGTTATTTTAAGTTATTTG
2463729_3779	ATGGGGCATTGATCAAGCTTCCACTTACCCAGATTTTTCTGGTCTCCTTCACCATTTTCATCTCTTCCTCGTTATAGCCATTTTCAACAATAGGTGCATT[A/G]TGCGAAAATATATTAAAAGCATACTGCAGAAGGAAACATACATTCAGCATGTCTCATGGCAGTAAGAAATCAACTCAACATGTGCACAAGGTATTGAAGT
2463742_1216	CCATCCCCTCGCCGGCGTCGATGTCAACAAGTTCGAACACTTTGAAGAAAGGTCTGAGGTTGGGTGACCATGGGGACCTCACCGCCGTCGCAAGCTTGCC[A/G]TGTAGCTCAAAAATGTAGCTGGCATCCACCCGGTTGGCCCAGACACTTGGGGGCTGCTGGTGCTCGGGGGTGACCACCAGCCGATCCACGGCTGTGACCA
2463995_1718	CGGTCGGTAAACTGAAAACGATGGCAGATGAACACTCCCAACGACTCGTCGGTTCGGAGCTTTGGACCATTCATCTGATAAGATTCTCACCGATCGAAAC[T/C]GCAAGGATAAAACGAAGCTAGCTAATGGAATGGAGAGCCGGTTGGTGTTGGTGGTGCTCTACTCACCTTCGCCGCAGCCGAGCTTGGGCCCCCGGACGGG
246409_2001	ATAAACACCAAATAGCTAAAGGCCAAGTATGCCATACAAGTCCATATCAATTCATACAACTCCAATCAATTTGTCCTTTTGTTTTGCACCGTAAGTTCTA[A/T]CAATTGCAAAGACTAAAAAACAATAGCTTTGGTCACTTCCATTTGGAGGATCTGCGTTGTATGGTTCAAAAGTCCAAACCTTGGCACCTTTTGTCTTAAC
2464239_1152	AACTGCATCTCCGTTTCATATATATGTGGCTGTTCCAGAATATCTCAGTAAGGATACTGAAGATAGAATGAAAAATTGGTGAAACACCGGTAATAACACT[T/G]AAGTACAGCAGAGGAAAAACGTCATGTCATAGCATAAGATGTAAAATCTCATACCAGCCAAGCACAGAGCTAACCTCAACATGTTAGGAGAGGCTAGGTG
2464239_787	CTGCGGCCTATCAGATTTTGCTCCACAAATAACAGATGTGATATATGTTATACATTGTACAGAAAAAATGGTCTTACAATAATTTGCAGTGTGTGTTCCT[T/C]TGCATGTTCATATGCAAGATATAAATACATGTTGTATTTTCTGCTACAATTCCCAAAGCGGAAGGGATGAAGAGCTAGCCAGAGTCATCAATTCATATCT
2464656_1053	GATCAATATTACTTGTTGCAGTCTTAGTACAACTGCAGTACAAATTTGCGCTAGGACTGTGACAAGTAATATGTATCGGAGGGAGTACTATAGCCCATTT[A/C]ATTCTCTTGTTGATGGTTTCAAGCTTCTAAATGATAGCTAAATAATTTGTGACATATATGGCATCCAAATACTTGAGAAATTCAGTTAGCTGTGCCTTTA
2464745_1871	ACATGCTTGATACCTTATCTAGAAAAAAAAAGTTATTTCCAAAGGTCCATTTTGTGCTGGGAAAGATTAACCTTGTTTCATGGAAGCAAAAACTTATATT[T/C]GAAGCATGGTTGTGTTTGATTTATGTCACGGGGCAAACTATCTCCAAAATAGGAAAAGGAAACCACGTGTGAAGCTAATTACAGCAGGCAACCATATATC
2464994_406	GCGCTCGTTGATCATCTTCATGCCGATCAACCACTTCTTGCCTTCATCATCCAAGAGGCTAGTGTCCCGTAACATGATCCCCAACTCCTCCATTTGTCTC[A/G]CAAGCATGAACCTCCCTCTCTCGAGCTCAATTCCTTGCAATGTCGCCTTCTTTTTTAGCTCCCATTTTACATGTTTCTCTTGCTTCTTCCTAGACAGATC
2465327_137	TTATATCGGAAGCATTTTCTCAGTGTAAACCGCCTCTAATTCATCCAATTTTCTGGCGGTTTTGCGTCTTGTACCACCTCCAATTGCTCGTCAACTCAAT[A/G]GAGGCGGTTTTACTTGTCTTAAGTGTATCAGCATGCTCATTAGAGGTGGCTGCTGGATTAATCATCAGAACCACCTCCATCGATCGCCTCTAATACTCAA
2465627_3151	GCGAGGATACTCTACCCATTGCATTGTGTTACATGTTCAATATTTGTGGATCTTGTAAATGTGTTTGGCTCTATAGCTATTGTATCTGCGATCGGATGCA[A/G]CTTTGGGCTAGCTAGCTAGATGTCATGTGCAATACGCCTGGTCATCTGCAGAGCCCCCACGAAGAGGGGCGGAATGCTCTGGGCATTGCGGAACACGTTC
246583_609	TCAACCATCGGCATCATGGTTCTGGAGTGACCCATCCCTATTGGCACAAATAATCCTAGTTCCGCCACTGACGAAACACCCAAACAATTCAAACGGAAAG[C/G]AGCCCAGCAACAGGGGAGAAGAATGGACCGAAAATTCCCCGCCGTGAAACCCAAGGATACAAATGAATATCCCCCTCGTGCAATCCCAGATCCCTGGGCG
2465982_1988	GACTAATAAACCTGGACGATGAGAGTAGCAAAACAAGCTAATTGAACTTTTGGTAACCGCAAACTTCATAATGGCACCCCGCAGAATGAACAATATAGAT[A/G]TTTTTCTTCTTCTTCATACTTCAATTGTTTGGCCGGGTTTATGTTGCTAGGAGAAAATACTCCTCAAGTGGATGAGCTACAATAATTTGGTTCATTTAAT
2466098_627	AAAAAACTGGCAGGAAATCGGATGGAATATAAGTTGATGTCAAGTGGTACAAAAATTCAGTCCCAATGCATTTAGACTGAAACATGGAATGTGAGCAAAT[T/G]AACATTCAGGGAACACACTATAATAATCATAACAATAACAAGTTCAACACCAAATATGTTCCATCAACAAATCTAAAGAGGAAGTTCAACAAGAACCACA
2466309_165	TTTTTTGAAGTGAGGATAACAATCCCACTTGGAGCACAAGAAGTGGTCTTTGGCTCTTGTACATGGTTACTACAATGTATCTGTAAGTTAACTGAGGTCC[A/G]GTGCAAAAAGCAAGTGCGAAGTYTGAAATATTGCAAGTGTTTGGTGACTAAAAMTGAAATTTCAATAATAAARTAAAAGAACAAGAGAGTAGTGGAAACG
246646_388	CCATCATCAACTGTATAAATGCTATTCTGTAGGTACACATGAATTGGAGGGGAAGGATAGAGGGAACATCAACACATGTGGAAGAATATTGCCAGCAAGT[T/C]AAGAAATGCATCAAAATTGCATCAGATTGCGTGGAGCATGACAAAGATAGAAGGCCCACTATAGAATCTATCATGCAGACGTTGGAACATATTGAAACGG
2466470_1293	ATGAGACCTTGTTAATTCTCATCTAGATGAGAAATAGCAAATCCGGAAGAAAATACCTCTTCCGTGTTTCTGGTTGGGGTTGCTTCTTGTGTATCATGGC[T/C]AAGTCCGCCATTGCTATTAGCTGAAATCGGTTCATTTTCATGGGATTCCTCCTGCTTAATATTTTACATCAACAGAAAAAGGCATTTCAGTTTTCCTATA
2466668_1131	TTATCTCTCTTCCTCAGAAAAAGAACAAAACTTCATTATTCAGCAGAACACAAGTCACCTGCCCGTCCACACCACATGCATAGCCACTTCGAGACTCAAC[A/G]CCTCAAATGTGCATTAAACAATCCCATCTTGAAGATATGTGCTGAATGAAATGCACTCAGAATCTCTCACCAAATCTGAAGAAGACGGTTCCAGCCCCAG
2466957_547	TCTGTTTTGTAGTACGTAGTACACTACCATCGATCCATCTATATATTTTTACACAAATCAAGCAAAAGCATGTGTACGTACGTAGCTTTCGTATACATCC[A/G]TATGCATGATTCTATCGATCACTTTGTCTTCGGTTAGTCAGCTGAACCAATCTTGCCGACATTGGTGGCGACATTAGTGGTCGTGGTCGTGGCATCCTTG
2467269_1417	TGTACAGTGCTCGTGGGCCTAAAGTGTTTAATAATTGGAAAAAGTGAGGATATTAGCCTGACGTGCTAGCTTCTTCCTGCCGCGGGGATTAGTTAGCCTG[T/C]GCAATTAATCAGCTTATTTCAGAAGCTCCTTCTGAGAAAATGGCAGGGCAACGAACAGAAACCACAAGCCCATTTCGTGTGCAGTCAAAGCAGCTCACCG
2467574_861	CCGCCGCCGCCCGCTAAAGGAAGGAGCCAGCACCGCCGGCCACCTCACCCAAATCCAAAGAAGAGAATAAATGGTCGCAGCCCCAATAGGAAAAGAAAGA[A/G]GGGGCACCGACATGTACACAGGAAGGCACACACAGCCACCACGAATCAATCCGAACCAACCAAAGAGTCGACACGACCGTATCAGACACATACAAACGGG
2467890_108	ATATATATATGTAAGATCGTTAGCACATTTACTGAAGTTTATGCGGCGTTTAAATTTCTCTCCTCATCTATTGGCATGATCATAACCAATCGTTGTAGTC[T/C]CATTACAGATGTCGGACGGATTGGTATTGGGATTTGTCATGATATCCGCTTCCCAGAACTGGCAATGCTGTATCGATCAAGAGGTATGCAATGCAAATTC
246798_1037	AGCGAGCTTACGCCGGCCGGAGATCAGCTTAACTACAGCAAACCATATTTGAGATACTAGCATCTTTCTTAGCCGGGCGACCGGCGACGAGCACAAGAAC[C/G]GTTAACGTTGGAGATCCCACGACTTCCAGCACTCCCAGGACCGCGGCTTGACGTTCTCCCTGACGCTCCGGCGGACGTGGCAGAGCACCCAGTACTGGTC
2468248_250	GTGTTTCTAGGTGCCACAGTACTCCTTGATATCCAATTATAATTTTGGTTTCTCAGGGACAAAGGAAGAGGATCGTCCAGTAACCCTACTTGGTGGAAGA[T/C]AGCCGCAGCATGGATATTCAACTCCATGAGATCGAAGTTATCACAAACAAATTTGCAAAGGAACAGAAAGTCGGCAGCGGTGGGTACGGAGATGTTTACA
246844_144	AGACTATCTTATCAACCATTGTACATGTCCTTATTTGGAAGTCAAATCAAACCCAGAAAACAGAGCCCGTCCCAAATTCTTCATCGACTGAACTCTTTTT[T/C]TTTTAAGCAATAGAGTTCATCGACTGAACTCTTGACATACAAGGACACGGAAGCACTTTATCCCTTTTACAAGAAAAAGAAAGAAAGACGCGAGAAAGTG
2468675_1372	TATCTTCAATGCAGAAGTTTTAGAAAACCCACAGGTATGTTAGATTGGGTAAAGTTGGGGGAGTACTAGGGAACTGGCCAACGATTCCACATTTTCTCAG[A/G]GATCTGCTTAACACAAAAACTGTAGTAAGTAATTATACTACTCAGGAAACTAAAATACAGTTCAGTACGACAGTTGCAGACATACAATATTGAAAGATTT
246876_124	TTTAACATTACTCCTCTGAATTCGGTCAGGTCGTTTTTTGGAACGTGGCTTGCCGGTATAGAGGCCGAAACAGCTAAATAAATTCGTGTAGGAGCATGTG[T/C]GTTGTTATGGGCAATTTGGAACTGCAGAAATGATTTGGCTTTTAACAGAACAACAACTATTCATTTTTTGCAGGTTGTATTCCTGGCTACTGCGCTAATC
2468834_175	CCCCCCCCGCCATTAATTTCGCATGGCCCGACAGATAAGGAACTGGAGCTGAGGCCAGATTGATTCCTAGGAACTCGATAAAAAAGTGATCAATTCAACG[A/G]CTGAACTCACCGTTGCTGGCACTCGGCGGCTGCCATGTCAGGAGGAAGCCATCCCTGATGAGCTYCTCGTAGTCTCCGGCATTCACCTCGCCGGACGCCC
2468884_3171	GCCGAAGGAAGAGAATGATGAGGAGGAACAGAAGTTGCTTGAGATGCAGCATGGGCGTGACATCAGTTCAACTGAAGAGCATTCCTCATAAACCTCATCG[T/C]TGAAGTTTGTTATTGATACTTCTCACTTCTGGCAACAGCTTGCGTGGACCATTGGAAAGAAATGTTTATCTACAGAGCATAGTTGAGATTAGAACCTTGC
246912_716	CCATCGAGGAGTGTCACATCCTCCTAGGCCTAGCATGTCCCGCCTCTTTGCGCTGCCATGGGGGATCACCACATCATCCTAGGCCCAGCCCCTCCCACCT[A/C]CTCTTGTTATCGTCGAGGAGTGTTGCATCATCCTATGCCCAACCCCTCCCACCTCCCCTCCRCCACCTCACCTTAATGCATGCTACCGCGCCCCCAATCG
2469144_259	ACCGGTTCTGTGCCTTTGCCAAGAGGCTTAACCTTTTCTGCTCAGCTGCCTGAAGTCTGGCTTCAAGGCGCTGTCCGTAATCTTCCTCTTGAGACGACCA[A/C]GATGGGCTCCGTGGCTTCTTCCTTGCTTTGCAGGATAACCAATCGTGGAATTGCTGCAGAGGAACAATTGAAAATGAGTTAATCTGATCAAGCATGTATC
246926_413	CACGGCCGCCGCTGGCCTTGGAGGTTGCGGAGGAGGTGGCCACTGCCGCGAGCCCCGGAAAGGAGCCGAGGTGAGCATAACCTACATTGCGTCGTTGTTT[A/G]CTCACGGTCGCTCCTGTGCTCGGATGCTCATGTTATGTAGGAGTACTAGTGTGAGTGTGCGCGACAGAAATGCCATGACTGGTTAGGAGAGAATTGCAGC
247056_569	TGGCAGCGCCCCGCATCCGAGCGTGGTGCTTTCAAAATTGGGCTCCATTTATTCCAAAGCCTGCAGCAAGCAGACAAACAGAGGGAGTGGTAGAGAGAGA[T/G]AGAGAGAGAGAGAGAGAGAGAACAGAGAGATGGGTTCCATGGCGCTCCTCCGTCCCTTGGCCTGCGTCCTCGTCCTCCTCTGCTCGTCGCTCGGGGCAGC
2470903_174	CTAGTTTCGCCCCGGGCCCCCGAAAACTCAGGACCGGCCCTGGCTTTGGCAGTTAGTGACACAAGTGTTATTTCTGTACTTGTTGTAGCGTCTGGTTGTG[A/G]CACACACTGACACACGGGAGCCTGAGGAGGCTGCTGAAGGATCATTTGCTAGAGCCAGAAGTTTGGTATGGGTTATTCCGTCTCGTACGAGTCCCTCGTT
247147_1792	GGTACTATTTCTGACGCTTAAAGGGACCTGTCGCGCAGTGTGGGTAATGCGTTTTAATTCGGTGCGGCAGGGCGTGGTTGCTGGTTGAGTTTATTAGTTC[A/G]ATCGTGGTGTATGTGCTTTTTGATCGAGTGGGCGTTTCCAATTATGCCTCTGCACACTTGAATGTACAAAAAATCATCGATGGGCGATGCACGTAGTACA
2472664_1196	ATTCCGATTCCGTCGGTTTGATGGTTTGATGGTTCTACACCATCTCTTTGCGTGGCGCCGGTCCGGGAAAACCCACCACAAACCCAACTCATCTCAACTG[T/C]GAAACAGAACTCGTCTTCTTCCTCTCCCCGATCCCCAATTCCCCAACACCTAACCCTAGCCCAAGAGCCGCCGGCGCGATGCTCCGCTCCCCCGGCCACT
2472812_1044	TTGGGACGGAACAGGGGAGAGCTGCCGGCGAAGATGGCAAGCATGAGGTCTTCAAGGATTGTGGATGAGAGCAAGCTCATCAAAATTGACTGAACCTCAG[T/G]ATTGAAGTGGAAATTGGAAGGTCGAAGGTTGCAAGATTGTTCTGGTGGCATACGGTCGAGAAGAAGGCGTACGCGTGACTAGGGTTGATAGCATTCTCAT
2473276_580	TTATTTTCTTTTCCAAGAAAAAATAATATTCGCACCACGGTCTGCAGGTGCCTGTACCTATTGTATGTATGTAAAACAAACTACGTATGATGATTCGGTA[A/T]GATTCGGCGTGGGTGGTAGCTAGGATTGGCAGCCCACTTATTCTATGATGTGTTTATAGACCACGCTCCAGCCCATAAATGTTCCCAAAGATGTTTAATG
2473420_239	ACTGGCAAGGGGACCGCCGGGCCGCGCCCAAGTACGTCCTGTCAAAGTACCTCTTCTGAACGACACGGGACGGCGCGCTTGTGGCTTCTAGATTTTGTGG[A/G]AAATTGTTACAGGGACGGAGTAAATTTCTTTGTGACGGTCATGAAATAAATTAATTTGGGTCACCTATTCATCGGTTGTCCGGAAAAAAAATTGCTATCA
2473543_1744	GAGATTAAGTTGTAGCCACCATCTTACAGGGGAAAGAAATGTCCAACCGAACGATGTTTAAGAAATGGTTAATGCCAAATCAAGTTAGCAATTAATGTAC[A/C]CTAAAGAGTGTACGTTTCGATCGAGATCCTAATTGCAACNNNNNNNNNNNNNNNNNNNNNNNNNNNNNNTATTTTAATACACACTGTAGGTTTCTATTGA
2474426_739	ATGAAATTGAACAAATCAAGAATAAAGGAAACATATCATGTCATAGTTTCGTTTATTAAGTTCACATTGTAAATAATGAGTAAAAAAATATCGAAGATGT[T/C]GCCTTTCGTTTTCAGTAGTTTCCCTTGAAATGTGAATCCATCATACATGGATATGGTTTCTATTAACACCCAATCTGAAACAAAGCTAACTATAATAAAT
2474852_135	GAGAGTGCGAGAGGGCGGCGGCTAGGGTTCCTGCAAGGGARGAATGGGAACAGGGAGCAGGCTGTCGCTCTCCCTCACCAGCAGCCAAGTCATGTTGACC[T/C]AAGATGTGACAAGACGAAAATRCCCRTGGGGGGCACTGAAATAAYAGGTGGTGGCACACCATAGCCTTGATCTGACGGCCCATATCGTTTCGTTTGAGAC
2475796_1013	ACGTCGGGGTCGACCTGCTGGGCACCAAGGTTGAGTTCACCGGCGTCACCAAGGCCACGTCCGGTCCTGAGAGCGCTGTTTAAAAATTAAAACCTGCACC[C/G]GTCATCGGATTAACGTACGGCAGCAGCTCTCTCACAGCAGCCATCGATCGTCCCCGTCAGCACGCACGTACGTACGTGCCTCGCTACTCCTAGAACGAGT
2476479_507	TGACGGGCGACGAGCCCCCGTGAGGGCTCCGCACATTCCGGCTTTCGTGGTGATCAGCCCGGACAACTACCCTCAGCGCAGCCCCCGCTCCAATCCCCAG[C/G]GTGACTCTATTATTCACTCCCAATCGATGGGCGTTGGGGTGTGTATTCTTTGCGCTGACCTTGCCAGGTTCGAAGGAGGAGACCGGCAATAGGAGGAGCC
247695_3397	TTTTCTTCTCACTCTTCTCAACTTCACTCTCTGTAGCAACATCATCATCGCCTTCCTTGCTCTTCTTCTTGTGCTTTTTCTTCTCGCTCTTCTCAACTTC[T/C]GCACTCTCTGGAGCAACATCATCACCGCCTTCCTTGCTCTTCTTTTTCTTTTTCTTCTCGCTGGCACCCTTCTCCTCATCAGACAGACTGCTCTTCTCCT
2477265_824	ACAGAGGAGGAAGAAGCCTGGATAGGGGGGTTAAATAGCCCGAGGGCGAAACCACACCCTCTGAAATCCACGGCCGAAAAGAACGGGACGTTCCACATTC[A/G]ATGGACGAGATCACAATCAGGAGATCGTCGGCACGTGTCGGCCTTTTCCAGTGAAATCTTGGTAACTGAACAAAATGCCGAAAGGTTTGAGGAAGCGCAA
2478552_116	CAACACCATCGGGACTGACTGGAGACACAGGCGTCGACACCTTCTGCTGTGGAGGTGTCGACCCAGACTCCATTGCTAATGCCGGGCTAGGAGTGAAAGG[A/T]GACGTCTTTTACTCCTCCTAGTGGGGTGGTGCATCGTGATGTCGACGGGTGGCGGTATCTCGGACATGGACGCTGGGGCGGCGGCCTTGGAGGTGGTCCA
2479763_338	CCTGGATGATGAGTCCTGCGTTGGTCTCGGTATTAAGAATTAGTAGCTGGCCTTGTCCAGAGAATCACTTATCGTTCAAAGAAATTGTTTCCAACATGAA[T/G]GATTCGTTGACCTGAAGTTTATTTCAACACTTTGATACAGGCCRCTTTAGCCTGCATGATGAGTCTTGTGTTGTTTTCAATATTAACAATAGCTAGCCCT
2479882_576	GACCAGAGGATGAACGAGGAGACGGCAAGGCAACAGGGTGCGCCCTGGGGGGTCGCGCCTTGTTGCCTTCTGGGCTCCTCGAAGCTCCGTCTGACCTAAT[T/C]CCACTTCTATAAATTCTCATTATTGGGAAACCAATAGAGACCCACCTGAAACCTTTTTTCCGCCGTCGCAAGCTTCTGTTCTTCCGCGATCCCATATGGA
248097_820	ATCCGAATTATCATTGGTTCCTGACTTATTATGCTCGTAGGTACTGGCATTGTTGATGTACATGGCAGAGATGAAGTGTTGAAATATATGGGAGATGCTC[A/G]TCTGTTAGCACATGTTAGTACTTTGTGATGACTGAAAAGGTGACATGATTTTATCTCCTGGGCGTGTTCATCAGGGATATTTGTGTCATTTTACAATATA
2483264_279	CCCCTTCGGGCGGCGTCGACGAGGCGGTCAGGTGGGAACGGCCTGTGTAGCGCCCAGGTCAGAGGAACAGGGAGGGGAGGTATCTGGTGCGGGGTGATGC[A/G]CCTGGTACAGTGGAGATGATGGCCCAAGTGCACAGGGGCTTTCTCCTCCTYCTTTTTCTCCTTCTTTGMTTTTYTGTTTTTTTTAATAAACAGGGATGGG
249569_176	CCACTCCCATGCCCGGTGCTCTCCAACAACTTGTCCTTTGCTTCGCACCCAGTGGTGCTACTTATGCACCAGAGCTACCAGGTTCCACAATTGTATCTAG[A/C]TCTGCTATATACTTCATCAAAAAAGCATGTGTYGTATGCGGACTTTGCAAAACTCCCTCATGTATACATTTACGCCGAGCTCCCCAGATCGCCCAAAGGG
2499997_521	AACTAGGACAACATAGTAAATTTGTATATCCATATTGTGTAAAACATTCTGATCAAAAGCACGTTTCTGTGGACTTATGAAATTCCAGAACTGAGCAGAA[A/C]GGTTTCGGTTTTTCAGCAAAATCAAATCAACTATCACCCANNNNNTCCCAAAGGTCTTACTTGGCATAAACTCTAATTAAAACAATAAAAAGCAATCATA
25_570	TCTATTGGTACGATAAGGTATCCGGCTTCTGGGGCAAGGTACGTGACTCAAGGTTTTGGCACGAGAATTAATCTGTTCGTTTGCTTTGTCTATCAGTCTT[A/G]TCCGTGATGTAAGGAACCTATTTTGGGTGGCCTCTATAACCCTATAGTATGATGTCACAATTGTGTTTTAGCCAATCAGTAGTGAATTCGTCTACATTTC
250230_1119	AGCGTGAAAAGCCACCACAAGATCGAGCTTGATGATGGACCAACAGCCCAAGTAGAAACGCCCTATGAAACCATCCGCCCCGGTGAATCCATCTTTCACT[T/C]ACTGGCCTTCACCCTCAATTCGCTCTACACGGTTATCATCCAAAGCAGATTTTCCGTCATCTTACTCAATTCGCTCTAGCCTTCACCCTCACCGGGAGCC
250626_649	AATACCTTCAACCGGAGGTCGCTGCGAGAAGCGGGTGTCGCTATGCCAGGGGAGGTGTTGGACGACCAGATTCTTTGTGCCGAAGCTCAAAAGCTTTCTT[A/C]TGCTCTTTAAATAGACCCAACTGATGCCTGCATATATAGCATAGCACATATAAGAACCATATGCTTCAAAAAAGTAGTCTGGCTATGGAGCAAATATCGA
2514657_219	CGCCTACGAGGAAACCTTGGAGTGTGACGTTGTTCCTATGTCCGTGTGCCATCTTCTCTTTGGAAGACTTTGGAAATTCGGCCGCGGCGTCATCCACAAC[A/G]GAAGAACTAACCGCTATAGCTTCAAGATGAAGGGCAAGGAGTACATGCTACGACCTATTTCACCTAGCCAAGTGATCGCCGACAAGCAAGCATCCACACA
2516912_170	CATAGTGGACAAGTACACCACTGCCGACTCCTCCATGAAGTCAGAGCTCCGAGTGGACGCTCCTAGGAAGGTGCTCCCTCCAGCTCCTTGAATGCCGGCT[A/G]GAGACAACAGTCAGTGCCAGCAGCCGAACAAAAACAARCATAAAGCCCCTCAGTCGGCTTCCACCAGCCGACAGGTGGCGACAGTCAAAGATCAACAACC
2531778_1135	AGGATGGTTGATGATTACGTTTGTTGCTGTTATTGCAGGAAAGGCCAAATATTATGTCTCCTAATAATGCCAAGTTAGCTTCTACAAAACAAGAAGTTAA[T/C]AAGGACATACGCAAGAACAGTGGCAGGCCACTCAGTCAGAACGGTTCTGCTGCAGTGAAGAAGCAAATGCCAAGGGACATAAAAAGGGAATCAGCAACTG
254846_441	ATGCCCAAAGGCTATGTGTTGGTTCCATATTCGGCGTAGTATGTATTGGATAGGGCTTGTCGAGCAATGCGTCTAGGACGGTTCTATGACCTACGGATTT[T/G]ATTCTTTTGTCAATGAGGTGATGATCATGTGGCCCGTGAGGGTACATCCTTTTTTCCCGTCYGGCGGGTTGCTTGAAGGCAGGAGGATCCCATCGGGCTT
2549279_111	GTACCGCTGCGGTACTAGGCCCCTACTGCGTCGATTCAAGGGGGTCGATTCTTGTGTCGGATTGTGCGGTACTTTGCAGCAGCAGTAGAGCGGCAGTACC[A/G]CTCGGGTCCCTTTCTCCCTGCCTTCCAGACTGCGCGACAGTACCGCCAGGGGGAGCGGTAGTACCGCTGCCTCATGCGGTAGTACCGCCCTCTACGGGGC
2555414_119	GAGGTAAACAGGTATCTTCCCAAATAATGATGCTCCTGTTATTGTTGTGCCTCATGAGAATGAATCAAAAATAATTTTGGATGATCATACACTTGATGAT[T/G]ATATTGCTTGTTTGTCTTATCACATGAATCAGGATCTTTGCCGTCTGCCATGGCTGATGGCAAAGCATGCCTGGCAGACGGCAAAGACCTTTGTCGTCAG
255978_421	ACCGGGTTTTCTACAGATCATGATTGAGTCGCTCCTTTTCTTTTCAGCCTGCTTCGTTTGTGGAGCTCTTGATCTTGCATTTCTTGTTCACCAACAATTA[A/T]TTTAGTCGATACCTTCACTGCCTTCGAAGATTATCATGTTCTTTTATCTTTAATGTGCACAGATCTAATTTTATACTGTGAGGTTTGGAGAAGAAAAGTA
2560751_362	TCCCGCGACAATTACTTTGGTACCTCCCATCCAAACCTATGGCAAGGCACACATCAGGTCTGGTACGCAGCATGGCATCCAAAAATTCTATATCATTTCC[A/G]ATTAGCAATATTCCATCCACATATATTATCATAAATKCTACAGAGCTCCCANNNNNNNNNNNGTAAATACATGCTTCACCATAAGTCTATATAAAAACCA
2562450_111	TAATGACTGATGGTGTATCACATTTTATTGTGCTTTTCGTAAAATGCTTGCTAANNNNNNNNNNNNNNATAGAATTGCATCTCCATACCACCCTCAGTCT[A/G]GTGGTCAAGTAGAATTGAGTAATAGAGAAATTAAATTGATCTTGCAAAATACTGTTAATAGATCTAGAAAGAATTGGTCCAAGAAACATGAGGATGCATT
256651_164	GTGCTCTTCTTACTATCCACATCAGCTGAGGCTAGTTTTGGCTTCACTTTCTCTTCATGTAGGAAGATCCTCTCTCGATCTGCTACAGGATACACCTCCA[C/G]TTTACATAACTCAGATATGGATGGTACTAGCTGTTGGGTGTTACCTCGTTTTCCAAGAGAATCAACACCCCCTTTCTCTGGCGCTGGACACTCTAAGCCG
267865_440	AGTGCTGTCCGGCCCATGATTGCATGGTAGGGGCTTCCCAGATTGACCACCTCGAACCAGATCGGCTCGCGACGGAAGTGATCCTTGTCGCCGAACAGGA[T/C]GTCTATCTTGAACTTGCCGATTGGAGAGCAGGAAAGGCCGGGTATAATGCTGTGCAAGATAGTCCGACTGGGCTGGAGTTGTTTCCCCTTGATGCACAGT
268363_1207	CGAGCAGGAGCTAGAATCATATTGCCATTTTTAAAAATTCTTTTGAGAATCAGTTGACTGAATAATTGTTACACCTGCACCATGATGTGCTGATAAAATT[A/T]GGATAATCAATCAAATTTCCAGTGATGATGCCCTAGCTGATCATGCTTCTTTATCACAATTATTTTCCTGACAGTAGTTGTGCATGCAGTACATGTTTTC
268363_219	GTCCTGGCAACACTTTTCTCTGGGAGCAATACAAACCCTGGGAGGCTCATCTGAACCTTGAGTCGTTTCTCTGAAATTTATGAACTTTGCTTGCTGAAAC[A/C]TCTGAACATTTCTGGAGTCTATCACCTGATTGATTCTTCACTTGGCAAAGCAGCAAGAGGGACATTGGCTGATGCTAGAATGAAAAGAATTTGTACTGGT
270376_244	GATCCTAAGTAGCTAATACGAGTTCCTGCATCATCACGAGGATTATTAAACCGGCAAAATGGGATATATGGAAAGCTTAAGTCAAAGAGCTTACCGAATA[T/C]AGCGACGGTCATGGCATGCACCTGCCTCTTCACGTTGGTCAGCTCATCAACRACTGGTTTAAGAGCTGCTTCTGCTATTTCAGCCCGTTACACCAAAGCG
279740_138	ACCTGCAACAATAGTTCTATGATTAGAGCTTATAGTTTATTGTCAACTACTTTACTAATGACACTTTTTTATTTATATTGCGAGCTGCTGGTGTTGCTTC[A/C]TGTTGGACATAGCTCGTTCTCCAGTCTCCACCTTCGATTTGTGACATAGATTGGTTTATTGTGATGTTGCTTTGAACAAGGAATGGGTGATGCTATCCCA
280225_643	TAATGACTACTTTGCAATCCAACTTCTCTTTTCGTTAATCGGGCTCATTAATACGCTTGCATGCGTGCAAGGAAGGAATGTGAAGAAAGTAGTGCAGTGT[T/C]ATTATGACTACATGCACGCAAGTATTAAATAAGTTGCAAGTACGACGAAACTTCATTAATTTTTGCCTCGATTACTATTAGTGGCCTTATATAGATGCAA
285010_391	ACAGCTTAGCTACACACTAACACTACATTGGTTTCATCTCAAGAATCAAATGACGGCGACAACGTGAGAAGCACCGGTGCTGAGAGTGTATTCTAGGGCG[C/G]CATAAACATAAATTGCTGAAATCCCATTCCATTGTGGCAAGTGACGGCTTGCAGACTACATAGAAGCACATAGATACACTGTCATTTCGTTGGCAGTTTC
285608_353	ACTCGTGCTTCGAGCGGCGAGCGCCAGCCGCCTGGGCGCGGGACGCCAGTCTCAGTTCTCGTGGGAAACGGCGGGCGACTGATGCATCACAGCTGAGGCC[A/G]CGCAGCTGTGAACGAGAGATATTTGATCGATCAGGCGAGATATCAGGCGAGACGCTGGACAATTGATTCCTGATGAATCGCTACTACCAAAACCAACGGG
286579_187	TGACAATGGTGTGACTCTATTTCTTCTGAATCGCACTCTCAGTCTGTATACACCAAGTGATGCTCACGAAATGAGATTCACTTAGTGCTTATGCCAGGAC[T/C]GAGAGGGTGGGTTACTTACATGGCGTAATCCCTTAGTYGCCCCTTGCTGCTGCTGCACCAACTGTCGTGGGCGTGCATCGACGACGAAGGCCCCTGCGAA
288999_1137	TGGAGCCCTTGCCGATCCTCTTGAGGTACGAGATCTTCAGCGCCGCGATCTCCGCCTCGGCTCGCTTCGCGTTGCGCACCATGCCCTTTATCTTGTTCGG[A/G]AGTTCTTCCAGGCTGACATGGTGAAAATGGTGGAACTTTTTAAGCATCTCCAATGGAGGAAACAGGGGTGGTGTGGTTCCTTCTACTMCTCCTATGTCTT
289098_651	ACTTTGTGGCATATGCTATTTGAGCTCTATATTTATTTATTTATTTTTGCTGTGGAGGGACGAGCGAGCCAGTCAAGTTGTTTTCGATGTGTCACAGTAG[A/G]ATGGAAGATATTGTTCCAAAAGATTCTCCTGTCAGGTGAATGGTGATCGAGTTATTTTACTTCATTGGAGTTTTGATTCTACATTCACTAAAGCTGCATC
290028_1139	TCATATTCAGATATTTTAAGTTGGCTAATTAGGGGTTCATGGGATGTGATAGGACACAAACAACTCAAAGTAGACAGGTATCTGTTATGGTATATACAAC[A/G]TTCGGACTTTTCTCTGATTCGCACGTATATCGCACTTGCATCTGAGTAAAAGTAGAGACACGATGAATGGAGTATATGCAGTGGTTACTTGCGAGGAAAA
290522_327	ACGAACAAGAAGAATCAAGTATCCATTCAACATGACATGAAATACATCCAGCAAAAACAACAAAAGCATCATATGTAACATTGACCTTACCATCACCATC[A/G]GATTTATTTTTAGGTTTACATGTACCGCNCCTCTTCTCCTTATTTTCCAACTTCCAACACTCATCAATGAGGTGACCCTCTTTCTTACATTACCTACATA
29645_1565	AATCAAGCCAGCTCAAAGGAGGAATCCTTCCGCTGTACCTGGACTCTCCATGTTCTACTTGAAAACCCACCTGGCGATTATCCTGACACCATGAGGGAGG[A/T]GGTTCTTAATGGATTCTGTGCAATATTCTCACATATTAGGAGGCAAGTAGTCTCTGACCAAGTCCTTTCGGCTCTCCTGTTGAACCCCCTTAATTTCCAA
299453_1248	CTGAGCATATCCGAGCAATGCCTTCAACAAGGTAACGATGTAAAAACATCACCATTGCCAGGTATAATCCAATCCATTTCGTACATTGATTTAGGGGAAC[T/C]TTTGCTCCACGTAAGCTTTTGACAGGCAAGAAATCACCTGAAACTTCCCGCCGCGTCGTCGCCCTAAAGGAATGCCGCCGCCCGTCCGCCACCATCGCCC
309888_2065	ATTTTTCGGAAGACTGATATAAGATGTAATAGAGATGAACTGATATATAAAGTTATCGCTGCAGGCGAGAGAAAAGTGTGTACCTACAGCCTGAGGAAGA[C/G]GCAAAGGTGTCTCAAAAATTGGGAGTCCGGCCGTGGTCCGCCACTACGCCGTTCCACTTTATCCGAACAGACCGACCAGTCAAGCTCCGACTACTTCGTC
310991_188	ACAGGCGTCCTACCGGTGATATGCGAAGACCACTCGACAAATCTCGGACCATTCCGAGAATGTTTTTCTCCCTCTCAAGAAATGAGATCTGAGAGGTGCG[A/G]CGGGTGCATGTGAGAATGTCGGATTCCAAAACGGACAAYCGTGAAAGTGATCGGATGCAAGAGACAAACATGAATGCAAAAGAGATGCACATGATGACAT
31255_268	TCATTCATTTATTTGCATGTGTTGTTAGGTCACACACTTGAGGAAGTAAGACTGGATCTCCTTGACTTCTAGGTATGGATGAAAATGGAATGGAAACTTT[T/C]CGTATTTCCAGAGGAAAGACGAAAATGAAGAAGAAATATGAAAACGAAAATGGAATTTTGCAAAGGAAGTGGAAGTGGAATTTTTTATACGGAAACGGAA
313211_191	GGCTTGGCCAAGCAGCGGGCCGCAGGCAGGCAAGTCTNNNNNCCCCCATTCCCAGAACGCCGACACAGTCCATGAAATCAGAGTAAGATCCATTTGATCT[A/G]TGCTGTTTATTGATTGTTTGAATCGTAYMTGTGGTKAGTGATTAATTGTTTGTTCTGTACAAATGATTTTTTCTTCTAATAATCCGACTTGGGTTAGCGT
315272_436	ACGGCCCCTCCTTGGCGGGTCATACCTAATAGTTATATCCCCAACACCGTGCAAGTGCACGGGTTGACGACTAGTGTTAATAACTTTGTTCCTGCTTTTT[T/C]AATACAACGAGATGCAAAGCTTTTGCGCTTTCTAAAAAAAATGTACTGCACAGTACTTAGAACTTGCCAAACCTATGAGAAATTCATTTTCAGTGCATAC
318954_143	CCGTTGTGGTTGTCGGCAGCGCCAGATCTGGCCACCTCTGCCTCCCCTGTTCGACGAGCTCCGCCCCGGCCGGATCTGGCCTGTTTCTTTGCGAGCCGCC[A/G]GATCTAGCGCCGTTAGGTAAGGGTGGCGGGSACTCRAAGACCGGGAGAAATCCCAAGCCGGCCTCGCTAGTTTTGGCGGCGGCGACGCTCGAGGGCGCCG
322769_189	GCCCATCGCTATAGCTAAAGCTGCAAGAGGGGGCCGAGAGCGTGGCCCATCAATAGCAGCGCTGGCTGGGAAATCCCGCGCTACTGCTAACGTACGCTTG[T/C]AGCGCTGGTGTTGTCCGGCGCTACTGCTAAATAGCAGTAGCGTGGGGTCTCTAACCAACGCTACTGCTAAATGTCTACCTATAAGCATTTTCCTAGTAGT
32704_165	GCACACACACACAAAAAAAACAGGGGCATCTATGTTAGTACATGTATTAGTGGCGTTCGCCACGGCACCAAACACCTTTGATTTTTGCAAAATATCGCAG[A/G]CGTTCCTGGAAACTGCCCGCATTGGCAGGGGTTCGGCCTCAGCGCCACAAATGATCCACATAATATCAGTGATGTTGTCTTGCTGCCGAACCTTTATGTT
32853_222	CTCATACTTTTCTGTTGCTTTTTAAACACAATGCCTCAATAGGATGGTCGATGTGGACTTCTGGGCAGATGAAATATGATATCTTTCGAACGTATAAAAT[A/C]TTCACCTGCAGTTTTGTGTCTCTTGGTAACAACCGAAGAGCCTGAGCACCATTTATTCTGTCCCACCGTTGGCTTAACAATTCAAGTGCTTCGTTCAACA
330521_225	CTTTCAGCGGTATAAGGTGATCTGTTTGGAGGACTAAATAGAACAATTGGCATCTTTGGAATGGTGCTCAAGGATAAGATCATAAATGTTCACTCGCACC[A/C]TAGAATCCTTGAAACCCTTAAGCCCTACCAAGCTACAAYATGGTCGGATCATGACCATGGGTCTTGACTCTATATAGAGAACACCTTGGACCATACTCAA
330546_284	GAAGTACCAGATCCGACTCGCTCCAGCAGCCCGGTTTGTAAAGCTTCCCGACCAGCTATAATCGCTCTCCAGGTAGCAGAGGTAGTAGCTGGCAGTGACT[T/G]CTTCAGAATTGACAATAACATCAGCCAGGAAGGAGGAGGATGGACAGGAGATGTTCCCCAAGACATTCGTCACCTTTTTGTTCAGAGTTATGATGCAGCA
331965_290	GTTTGCCATCCAAACAAGATTCCGTATTGAAACCTCAGTAAAATTCCATGAGCCAATTCATTTATCATCCAAACAACCGAATTTGTATTCGTGTCCATTA[T/C]AGTTTCCTTGCTGAATTGGAATTGAAACCAATTCAATACGGAGGTCTCCAATACAGACATCCAAACACAGCGTCATTGTAAGTTATATTTCCGCGATGCA
33483_170	TCAGATTGACTCCTGGTTCCTCTGTTTTGATCCGTATTACCCTGTCCGATGATGTTTTGGGCCGTGCCACATGGTAGGAGGAGATGGGATGATTTTCTAG[A/G]TTGACCGGGAGGGGGATTCTCACCCCCCTCTCGTTTGGATATTGGATTGATTTTTCTTAAGGTCTTAATGTGTTGGATGGGATATTGATGAGAATTTGCC
337012_419	GGCAAAGCCTAACTTTGCTGCCCGCTGACTCTTTTCTGTCTGCTTTCTGGTGGCTGATGGCAATGCCTACCTTTGCCGTCCACTAGCGGACGGAAAATCT[T/G]CTGATTCTAGTAGTGTATGTCATATCGCACACATACACATACTAGGGAGCTACATAGGTCACTTCACTAAATGATAGATCTACCTAGCTAGCTAGTTTGG
337856_306	TTGACAATGTGCAATACGTGGCATACAGTTGATCCATCAGACCTGTTTGTGATGGAATAAGTCGTGTGTGTTGTGGACAAAAGCTTGCTAGTGTACAACC[A/G]TTTTGTGATTGATGAATTCATCACCGACGGGTTCCCTAGTGTGGTCAGTGTTCATCTCATCATCATCTACTTCTTGTGCTAGTTCGATGTTTCTTATATG
339034_162	GCCCGCCGCCTGCGGGTGCACCCGGGAACGGCCATGGCGCTGGGTGGCCGTAGGTGGCGAGCGGCGCAGCCGGCGGGGGGCCGTATGCTCCCGCCATGTA[C/G]TGGTGGTACTGGTTCATGTGGAGACCTTGGACGKCTGTCACGAGCTGCTGCAACGTGTTGGTCATCTATTCCGGCGTGAATACGGYGRCTGGTGGCGGCG
345353_223	GTTGGGAGTTAGATGGTGGAGGCCGGTTGTGCCATTGAGATGCTGGATGAATCACGCTGCAAGTCGACGACGGGCAAAAGTAGTGACGCGCAGAAGAAGA[C/G]GATGGAAGCGAGAGGACCTCGGTTGGATTTGGCTGCTCGTCTGACGGCCTCGTCTGCGAGCAGCAGGATGCTGCTGAGATTCAGCTTGCCTGTAACGGGC
347367_365	TTGATGTAGTGAAGCTGATCCAGCTATGGATGGCAAATGGCTTTATCCCTGAACACAAGGAAGATAGTCTTGAAACCAGTGGACAACTTATTTTTGATGA[A/G]CTTGCTTCAAGGTCATTCTTTCTGGATATAGAGAAGAGTAAAGAAGACTGGGAGCATTATTCTGTAACTACATGCAAAATCCATGATCTTATGCATGATG
349317_353	GTCTTATCCGTGGGCATGCAAAGGAAGGTGCGCTGGAGGCTGCAAAGGAGATTCTTGCCATTATGACACGCCGTGGCGTCCCTACTGACCCCCACTCGCA[T/C]GCACTGCTTATTGATAGCTTCCTGAAGAAGAATGAGTCAGCTGATGCAAAGACAGCATTGGACAGCATGATGGAACATGGTCACTTACCAAGGCCAGCTC
350308_150	TATATTGAAGAATTGGAGCTACTTCTGTGTCACCCTAGATTATGACTGTTACGTGATGAACCGTATCTGGCATAATTATCCATCACCGATCCCATTCCTA[T/C]GAGTTGTCTATATACTCGTTTACGCTTATTTACTTGACGAGAGATAAGCTAAGGTTCATGTTCGCTAGGGATAGAAAAGCTCAATCAGTTGGACTTGACG
354744_735	CTCCAAATCGGAATCCATTGCTAGAAAGAAGAAGGGACACCTGTTTTCAGCTCCGGCGATACATCAAACAGTTGTCGGGCATGGTGAGAATAACAGTAGC[A/G]GATGGTACCTGGCGGGGCGGTCGGAGGACAGGGGTTGAACGGAGATGGAGGAGAAGCGGGGTGGAGGCCTGTCGGAGCGTTGAAGGTGACGGAGACGCAG
355071_2421	TCCCCAATGTCAGCAACTTGACAATACTTGGAGTTCACAGTATTGCGGTCGGTCCAGTTATTATGTGTATCCGTTTAGGCTCCTGGCCATTTCTCACCAA[C/G]TTAACTCTTGGGTCGTCTCCAGAAGACATACCCATGTTGTCTATAGACGCCCAGCAAAGCGAAAGTCAAAGACCTCTTGAAAAACTTGTGTGGTTGACTC
355142_616	TATAACCACCCATACATGTTCAATCAAGTTCAGGATTCCTAATCATGCACCACATATGGTCTTGCATCTTTAGATGTCGTTATGCAGAAGGCAAATCTCA[C/G]ATAGCTGTGAATCTTCACGGGCTGGAGCTGGAGGCCTGGAAGGTGCCTGGCCTATGTTTCTCCATCAAACCGGTGAGAGCGGCATCAAACTCCTTCTCGA
355237_2566	CTTCTTCTTGCTCTTGGCCTGCTTTGCCAAGAAAACTGACAGCCCAGTGAAGGCAAACTTCTTCCTCTTTCCTGAGAATTTCTTGTTAGCACTTGTATCA[T/C]TGCTATAAGTCAAGATTGCCTGCCTCCTGTTCAGGATCTGACCGAGGGAGATGCTAGAGGTTTCACTCGTACTCGTGTCGTCCGACACGCTCTTGTCGTA
355731_247	CGATCGTCCGTCAGGGCGCTGCGATTGTTATTTTTTATAGGGCTCTTGCAATACGCGCCGCGTGAATTTCACTTCACACGAATACATTGCGGTATACACC[A/T]GAGTAGGGGACCAGACGTCATTCAAGGCACATGCGGCATTCAATGGGTCAGACGAAAAACAAAGGCCCGGCCCCTATCTAACATCAAACAATTACTCCCG
35685_439	TACAATACATTGGGAACAATATGTATACTTGCATTGTTACGCCCTTATGGCTGTATAGACATACAGCCTAGATCTAGTCTGATCTCTTTGTTCTTACTCC[C/G]AGTGTGGAAAAACAGCTGCAGTTTTTGCTTGTGCGAGAGAACATGGGTTCAATGTAATTGAGGTATTTTCTTCAGCAGCTTTTCTTTCTAGAAACAACTC
358620_119	AGCCTGATTGTTCCGGCACAGAAAAACAGGGGTCAAGGGGATACATACCTCTGATGTAGAAGACGCAGGCGACATCGCAGTGCTGGACAAATGTTCTTGT[A/G]CCTCCGGCAAACTCGGCGCTTCTTCCTCCGGCGAACTCGGCGGCGACATTAGATGTTCCTCCAAAATTGATCTGATCGAGGACTTTCGCGCGAGCACGAC
361671_204	TGGTTGATTCATGCAAACCGTTACCAAGTCGGTGAGGATGAGTTGTGATTTCCCATGATGGTTTGTTCTTTTCCTACTTACACTTTTCTCCTATTGACCA[T/C]AACTTGTCACTCGGTGCCGATTCCATCCAAAAYAATAAGGTGTGCATCAAGGTCGTTCCCTCGCGATAGCCACGTGGGCGCAAAGGATTGACGAGGGCCG
362932_183	CCAAATCATGTTGCTCATCAGCTGGAGATTCAATTTATCATATGAAACCTCTTTGTACCGATGACTCCAGAAGGCTCTTCTATAAAAGAGTATTTGCCGA[T/C]GAGAGTGGATGTCCAAATGAATTTGAACAAGAATCTGAAGATATATTGAAGAAATGTGGTGGGGTACCACTAGCCATCATTACTATCGCTAGTGCTTTGG
362932_279	CCGACGAGAGTGGATGTCCAAATGAATTTGAACAAGAATCTGAAGATATATTGAAGAAATGTGGTGGGGTACCACTAGCCATCATTACTATCGCTAGTGC[A/T]TTGGCTAGTGGCCAGCAAGTGAAACCAAAGCATGAGTGGGATATTCTACTCCAGTCCCTTGCTCCCGGACTAACAAAAGATAACAGTTTGGTTGAGATGC
371593_103	GAGGATCATCCTCAATGGTATTGTTGGTGGTCCAATTAAGCATGGCCAAGGCCTCCGGCAGGGTGACCCCATCTCCCCACTCCTATTTGTCATCGCCATT[C/G]ACCCGCTCCAAAGAATCCTAGATGTGGCCACGAGGAAGGGGCTCCTACACAAGCTCAGGGGAAGGGGGGCAATGCTGAGGACCTCTCTCGGTGGTTTTCT
372_1100	TGCTTTATTAAGAGAACCTTCCTTGCAGAACCCACAAACCAAAGCAGCACAAATAGTCTCATTCGGCTGGAGACCTAACTCAATCATCTCTGCCATAACC[A/G]ATTTGCCATCTGAGCTCCTCCCCACCCTGCAAAGGCAGGTTACTAGCGTACGGTAAGTATCAAAATCTGGCTTCACTCCTCTAGAGCTCATCTCAACCTT
37729_255	CACGGCGACTTCTTCGACGCCGTCTGGGCGGGCCACGACCTAACCACGCCCAATCTNNTCAGGTCAGTACAGTACAGTACAGTATGCAATTTGGGAATTT[T/C]TTTTTTGTGAAACTGAAATTGAGGAAATTTTGACACAAATAAATGTGGAGACTGAGTTGTTTGGACAATTAGTTAATCAGCACGTACACTAGAGACAATT
377508_121	GTGCGCCATTAGAATATAGTAATGGCGCACCACATGACAGGTGCGCCATTAGTGGCCATTCCATCTATAGCCCTTTTTGTATTAGTGTCCACAGTAGCCA[A/G]CTCCCACTGGAAATCCCTAGGARCTAACTCTTTGAGCCTTTGAACAATCYGTGCCTCCGACACGTCACCTCTGGCAATTTTGACTAACCCAGTCGTCAAA
377748_282	CTAGGCCATTTTTGTCAAATTCCTCGTATTTTTGCGAGTCCAAGACACCCCCCCCCCTGCCCAAATTGTTTGTCTAGCCCCTTTCTTTCCTCTCCCTTTC[A/C]TTTCTTTGCTATTTTTTTTTCTTCTGTTATGGAGAGAAGCCTAGCTGGCCACTTGGGCCTCCCAACCAGGCCGGCCCATTTGCTCCTGGAGGCCCAGTTG
384427_2035	CCAGCTCTCACAGGACGATGCACCGCCACAAAGAAAACTGGCAGAGCATGATTAATAAACGAACTGGAAAAGCAACAGAAGATAAACTGTTAGTGCTCCT[T/C]CCAACATCCATTTTAAGCTAAATTCCAGCTTCCAAGTCAGCCACCAGGCGTGATGTTAAAGATAGCGTGGCAAATCAAATCTCCAAAAGTGAGAGACCTA
38594_129	ATACGGTACTGTGCTGGCATGTTGGGTGGGACTCTCCGTCTGCCTGCACCCCTCARGAGACTGTACATTATTGGCAACAGTGGGYTRACATCGCTGGAGT[A/G]TCTGTCGGGAGAGCACCCCCCATCGCTGGAATACCTTGATCTTGAAAACTGCAGTAACCTGGCATCCCTGCCGAATGAGCCGCAAGTATACAGTTCTCTC
388270_501	CTAGTAACTCGCGCCACCTACAAGCTGAATCTTTGTGCTTACTGCAAGAAATACATCACCGGTCTGGTTGTTCGATTGTGAGTTAAGTATGAGATCCATA[T/G]GCATTGGTCTGTGTATGTTTTAGTTTATTTTGAGTGGTTTTGTGTACGTTGGCCCTACACAAAAATATCCAATCTCTCCTTATAAAAACCAACCCCGGGA
389876_148	GCCTTGCTCATTTTGGATGCGCCAAGTTCCTGTTCGAAAGTACGTCTACATGCACAAGTACCGTGGCATCAAAGACTTTGGATCGACAAGTCCCTCTCCA[A/G]CGTGTACATCTACACCGCCAAGACCGGACCGACAAGTACACCGACGTTGTGTGTACCACTACCGTCGCCGTGTACCACTACTTCCACTATCGTCGCGAGA
390561_307	CATAGAAAGTAGAAAACAAGCAAACTATGCATTGAAAACAGAATCTGTCAACAACAAACACTCTGTAGTAATCTGAACAAGGACAACGTAGACAATTTGT[A/G]TATCAATCGTCTGTAAAAAACAGATCAAAATCATGTTACAGTGAATTTTAGAAATTCCTGGACTGAGCACAAAAGTTTCTGTTTTNNNNNNNNNNNNNNN
394528_122	CCCCATATGTTTGGACTTAGATAACTCTTATACTAGGCTTGGTTGGAYTATAATTATGATTTTTGCTAGATTCCTTCGAAGATTGAAGCTGGAGGGGTGT[T/C]GTATGATCAACTTGAGATATAGCAGATTTATATGTGATTGGCATGAGTGTGGTTTTGGTGGACTATTGGATCACCTTGGATATCACTACTTGGATTCTAG
403268_6537	GTCAAGAACATTCTTTGGCCCCATTGCAGAAATTGCTGAACCAAGACATGCATTGAGCTGCAAAATAGAAGCATTTGAAGGTGAACCAGCAGATGACATT[A/C]AAGTTTACAGGCTACAGCTTTATATATTGACTATACGTCTATGCTCATAGGCCATAGCAAAATCTTAAGCGGCATAAGTTTTGGCAAGATCAAAGTGCAT
404_1152	AGTATAGTTGCAATTTTTTTATAGTTACTAATGGTATGTTTTTTGCCTTCATGTCAGCCATCCTGATTGCACGCTGGTTGTTAGCCATGATGATTATAGC[T/C]TAACTTCTAAGCTGCCAAGGGAGAGGACTTCCGTGGTCACAATACTACGAAATCCAGTTGATCGTGTGTTTAGCACGTATGAGTTCTCGGTGGAAGTTGC
405_1419	GAGCGTGCAGATCTTCACTGCATCTGGCTTGCAAAGATTCCTGGAGATTACAATTAGCATTACTTCTGAATGTAAATGATCTGATGTATTACATGGTACT[A/G]CTGCTGTGAGCATATTCATATGGCAAATTCTGGTTCAAATTCAAATGAGCCACAAAGGCTTCCGATGTTGCTACCATTTTGTGTGTGAATTCAGATTGAT
405_665	ATCTTACAGCTGGGAGGCGACCGGCCCAAAGCTGSCGCCGGTCGGCCGGCGCCCAGGGACATCACGTTTCTGGATTTATTAGTTGTAAGGCGTGCGCTGT[C/G]CGATCATTTTTTCCGTGGATGGAGCGACGTCCAAACGGCCAACCGACGGCCACTCACTTCGGCTAGCTCAGGCCAGCAGCACAAAACCAACAAGCGAGCG
410444_636	AACAACACAAAAATAAAATGACCCCCACTGGGCTAACGGGCCCAACAAGCCAAATCCACCCCCACCCCAGCTCTCCATGTCTCCTTCTTCCCTATTCATC[A/G]TAGACGCCGTGGACGCACGCGCCGCGTCCATGGCTTCGATTGCCAGGTGTCGGCCATCCCGCGACCCTCCCTGAGGGTAAGAGCAACACCCAGCTTCCAG
42475_119	GAAAAAAAGGATCAGGGGAATAAGCAGATCAACATGGGACAAGAAGGGGCCATGTACAAATCGGACGGTCGAGGAGAATACTGCCTACTTTTCCTGAAAC[A/G]TCGTTTTTAGGGAACCTCTGTTAGGCAAGCTGCAACCCCTCAAACCACACATAACTCACCGTCAGAAAACTTACTATGTCAGTCTCATACATATAGTCAG
425457_164	AGATGGACACACCAGAGAGTCAACCAGATACTGGAAGATATGTTGAGAGCCTGTNNNNNNGATTATGGATCTAGTTGGGATAACAATTTGCCTTACGCAG[A/C]GTTCTCATACAACAATACCTACCAAGCCAGTTTGAAGATGGCNNNNNNNNNNNCTCTGTATGGACGCAGATGCAGAACACGGTTGATGTGGGATGAGGTA
425588_303	CTTTCCTAGTCGCCTTTTTGAGGGCCGTTGGGGCGCGAGGAGGAGCTAGGGACGCTGGCCATGTTTAGGTGATTTCCTACAACAAGCTCTAAGGATTTCC[A/G]TGCGGTGGGGAATGGTTGCTAAGATCCAAACTCTTTATATAGGCGCCTTTCCCACCTGGTTGAGGGGTTCTTTGTAAAAACACCAAGACTGTTCACATTC
434856_454	ATCTAGCACCCGGTGTACTTCGTAAGCACGGTGTTACGGGACGCAAGGGCACGATATCCCATACCACAGCTCGCACTCTTAGTGGTCTCTCGCAAGCTGC[A/G]TCACTACTTCCAAGGCCACCCCATTAAGGTCGTCTCAGCTTACCTACTKGAGAGGGTGCTCAGGAGCCCCAACGCTGCGGGAAGAGTCGCCGAGTGGAAC
438935_333	AGCCAGTTCCTTTTTTAAATAAATTTTCTATGTAAAAAGCCGCGAACATGTCTAATATATGCTAAAGTTTGCTGAAATTTAGATGTGTTTAGCTCAACTT[T/C]GCCGAACGTTTTTTTTTTTAATTTAGACGCGTCTGGGGGCAGTCCTGGGGCCGGCGGCTTGGGGCCAGCTCGCCCCAGGGCATTTTTTTACACCGACTCA
440570_383	CATACACCACATGTGTCTAAACCTACTCTACAGGCTCAGAATCCAGCAAGTGCTATTTGAGAAAGCTTCTGATTGCTAATGCTATTAATGTAACCGAGAC[T/G]GACAGAACAGGTATTTAGTGCCAAGAAAAAACAATTTAGTACCAATAAGGCAACAGTTTGCTAGCAAGAGATCACTCTGAAGTCTGAACTCTGAACATAT
442461_276	ACAGAACCATGTTGAAGTCAATTCGGCCCTGAGGGGTACCCATGAGTTGATGTGTAGTCAGGTTGATCTGGAGGATACCCACAAGTTTTTCATGTGGCGC[A/G]GTCGGTCATTCTTAGCCCTTGCTGCAAGTCCGTGAGACGGGGCGACGGGACCACATATCGTTGATCATTGATCGTTACCACACACTCCTAAGACATTTAA
455114_1311	CTCGCGTGCCCTGTCTCTCCCGACATCATTACCATGCAATCTGTCTCTGCTGCGATTGTGCTCTCGGTCTCTATCCAGTGATGATTTCTTTGAAGGACTA[A/T]GGCTCCTACTTGGGCTGTGAGGCCGCTTCTTGGAAGAATCGCGTGCGTCAGCATACCTTCCTTTCCGGTCCGATGGTATTCTCTCTGCAAAACAGAAGTA
455114_585	TACCGGGACCTTTATCCAGATTAACCGAAATGTTAAGTGGGGGACTTGAGGCAGCAGTAGCACCTGCTAATTCTAAGCTGAATCCTACAGGGGTTAAACA[A/G]CAAGATTGCCAGAGCAAATCCATAGCAACTTGTCAAAGTTTATTAGTTGCAGCCCATGCCACGAACTGACAGCATTTCATTCAGTGTTGCTTGATCAAAG
455145_1232	ACTTTAGTTTGATTTTCACCTCTTTGGAGTCCCCTATAGAATTGCTTTGAAGAATGCTTCAGTGCCATCAAGCTCAAAATTGCACCAATGCAAAATTATC[T/C]AGATTAACATTTAAAGTGATGGATGGTTTCTAATCACGCACTTGTTTTTCTGCTTAAATGGCCCTTTTACTTCTAGAAATTGAAATATGTTGAAATATTA
471424_445	GATCAGCACGCACGCAGATGTGATCGAGCCCATCGTTTACTGCCGCCGCCGGCCAGTTGTGTCCTCGCCGTCGGTGGGAATTGATCGGTCCAGAAGGCGT[A/G]GCCTTGAAGCGACAATCATACCACAGTACGTAACGGCACGGCCGAACCCAACTAACGAGGCCAGTTGTACGTGCCCGTAGTGGCACGCCTAATTACAACT
482957_282	AGCCGCTGGAGGTTGTATCTGTCTGCCGCCACAAACAAGTCCTGCAGCCATTGCAGAAGAATTTCATCCTCTACCGCCTCTTCTTGTGTTTGTTCCACAA[C/G]TTCGGACATTTTATCCTCCAGTACTTCCTTTACTTGTCCTTGTTCCACAACTCCTGGCATTTCATCCTCCTCCATGCTGTTCTTGTTCTTCTCCATCTCA
489661_200	GCCGCGAGACATGGTTGACCAAGATGGGATTTGCCCCTCCTATTTGGAGAGATATTCTCTGGGCCCTCTCTAGTGATCAGATTCAGAAAGGATGGCCATG[A/C]GACTTGGGTTAAGTGTTAACCCAGTTAGGTAATCTGTATCACAGTTTCGAGAAGAGAGATTGATCTATCACAAGGGTGACAAGTACTCGCCTTGAGCTCG
49769_158	AATTTTGAATTTGAACTAATTCAGATTCTCCCATGAAGAAGGCCAGGCCTCGGAAATTGGTTAGTTTGTGCATTGGCGTCCTCGGTCAGCATCTTGAAGA[T/C]ATTATCAATGATATTTCTGAATTTACTGCCTTCTTCCCACCACACATAAAGGTACCTATTTACATCTATGGTTAGCAATTTTTTGCCTTAAGCCAAATAC
498004_142	TTCCATCGGTGTATTGCCGTCTGTATTTATTTTCATAATTCATTTAGAGTTTTACAAACTCTAGNNNATTGCATAAGTTATCTTGCAAGAAGGATGTTCA[A/T]ACGAGAACTTTTTATGTTCGATGTTATGAATAACACAAGGGCCATACTTTCATTATGAATGAGATGTATGTTACAAATATTGATAATAATACAATACCTC
5_1467	GGACGGCCGCTCCGTTTGAGGAATCTATGGCCGCCTGCAGCTTTTTCAACTGGGACTTCAGGCATATGACTCGCCCCTTGTTCCATTTTGGGTAATGGAA[T/C]GATGCCGACAGTGTGTCGTTGAGAAAGGAGTACACGACTTTTGAGATCGGCAGTCCTCTTGTGACGGTGCTTTTCTCCATTTCCCCCCTCCTGGCAGTAA
5_714	TACCAAAATTGTCTAAATAAACGTGTACTACAAGATGTTTAAACTTTTAAACACCAGCACTCCAGCAGCTTACATACAACAGATGAACAGATATCATGCA[C/G]TTCTACAAAACTCCTAGCGTCTACCTCTGCCAGAAATGCTTCGCTGAGACTCACCAGGAGGATGAGGTTGCTGCCATGTGTAATGTGTTTACAGTGCGGC
505288_1137	TGTCTTCTTCAAACAGGTCCCCGAATTCACCATCCACCTCTGACGAACCCTCTGCAACATTATCATCTTCCTCATCATCCTCATCACTGTCGCCATCAAC[T/C]GGAAAAACACCCTTCTTTCGAGCCCGTCTGATCTTCTTGCCCTCCCGGACAAGCTCCTCCAGCCGGTCCCTCCCAACCAGCATSCCATCCTCCATTAGRA
520382_140	TGGCCTCCCTCCGGATCCTGGGTCGCCACCATGGTGGCCTCCATACCTGTCCAAAATTCTTTAACGCGGGCAAGGGCTATCTGTGCACCATCTATGCACG[A/C]GGACCTTCTCATGGCATCAATMTGGGGCACGGCCCCAAGGAACTGTTGCACCAAGCTAAAGTAACTGTCCGACTTAGGCCCCTTTGGCCAAAGATGGTCT
571407_190	TGTTAGAACTCGAGGTAGCGAAGGCTGAGGAAGAAGCAAGCGTGGAAGTGAGAGACGGGTCTGCACCCCTTTATGAAGGTTGTATCGAACGCCTCCTCCT[A/C]GGCATTAAAACTTTCCTATTCCCAAGGAGTTGTACCCAAGAGGCGGTTGGGTTACCCACGTCCGTGTTGATAAGAATCCCTTAATAAGGGGACACGATCT
581900_131	GAGCAGGAACTCCACCGGCGAGGAGGCCGACGCCGGCGAGTCCATGGCCGCCCTCGATTCCCTCCCCTCCGGCAGAGAGAGAAGAAAAGAAAAGCGTTTG[A/G]CGAGCGATTAGGTGGGCGTTAGGTTAGGTGGAGGGAGGGAGGCGGCTCGACGAGAGGTGGAAATGGTCGCGAGCTCTATCGGATCGGAGAGAGAGAGAGA
601479_386	CTAAGGGCTCTCGTTTCCGTCTTTGCCAACTCTAATGTGTGAGGCCAAAGGTTTCCATTCCCCGACTTACTTTCACTGGTGCAGAAACCTTTATAGAGGA[T/C]CTCCATCCGTGGCATGTCAWACTACCAACAAGCCACCACTAACTTATTGCTGCTAGCGAGCACAGAATGAAGCAGGCCACATGTGGGTGGGACAAGTGTG
60648_2009	ACCGAGAAATCCTAGACTTCCCAATTACTATATCATACTGGGGCTGGGCTTTTGCGAGTTAAAAGATTTAACTGCACTAACTAACCCAACTGAAATCCTG[T/C]AAAAATATCCTCTTTGGTGTCTCAACCGGATCAGTATTGTACAACTATGCACTCGTTCACAGTTACATAGTGGCATCTTTGATCGTTTACTTGATATGCA
60665_166	CAATATTCTCCTATCTTTGTTGCATTAGTCACCACTTTGATTCAGGGATTCTTGTTTGCTGTGAACTGTGTGTTAGAAATTAAAAGTGGTTTCAATGGTG[C/G]AGACGATTCTGATTTCGAGAATGATTCTACTGAAGAAGCTGGTGAAAAGGATATGGATGATTCTTTCATGGAATCATATTCAGATGCTTTGAATGACGAG
60682_1478	GAGAAGGTAAGCAAAGCTGCTAATTGACCCACCAACTAAACCTGTCGCGGCTTGGCTTTACGGTATATGATACTCCCTCCATTCCACAATGTAGTGCGTC[A/G]GCGGCGCTTCCAGACATTTAAATTTGATCATAAATTTAACCAACAAGACTGAGTGCGGCGACAGCAGAAATTATACCATCGAATTTGTATTTTCGATATG
60713_1738	TTCCATATTTATTAGAAATGCTCCTTCGGTTCGTAGCCGATGATAATAAGTCTGTTGTTCTTGGTGTGGCTGGGGCAAGTTACAGGGACATGCTTATGAG[T/C]TGGGTGTGCCGCTTGCGCCGTCTCRGAGTCACMAAYTTTGTAGTCTGTGCTCTAGATCAAGAGACATACGAATTCTCCGTCTTGCAGGTAATGACGAACT
60720_3122	TACGTGGCATGCTACTCAAAGCTCCCAGTGCTGAGCCGTTTATGTGATGTAATTGAGTAGTAGCATGTCTTATACGCATCTTCTTTTTTCCTATCATTAC[C/G]GAAAAAGGCTTTTGCCCCGCTTCAAATATAAAGTACAGCGGATGCATTCCTCTGTTTCTCCTCTGTCAGATGTACGCCCGAAAATTGGCTAATGATATTT
60748_666	ACAAAGAAGAGATTTGATGTCGCAGAAAGGAAAACTATATGTAGTTCACACTTTAGTTCACCGTACATGGTTCTATCGTATATTATGCACTTTGCAAGAA[A/T]GCTACTAAACTAGCTGGGTCGACATACAGCGACCCATTTACCAAACAAAGTAGAGGAAGTTGAAGAAAATGAAGCACAAGAACAATAGTGCTACTACTCT
60764_180	TTATTGCCCATTAACCACATGACATGTTCTTACAGTTTTTTTTTTGGGTACAAATGCAATGCAATAGTGTGTAAATAAAGACAATTCTTGGTATTATATT[A/G]TGCTAATGAATGCCTCTGCAGGTGGATCTTGACAACATAGATATGAATGAGTTCCCAAAGGTAGAAAACCTTGATTTCATGGACTGCATATTGGAGGAAG
60772_681	GAGATACTCACTGGATATGTAGGACCTGGAGGTAAATAGTGGCACGCCTCTTGCTGCGCACAATCTTGCCTATTCATGTGCAGATGGCCATCGGTGTACA[T/G]AATAGTGTGATGCCATGTCAGGTGCTTCCCCGGTGTGTGCTTGTCCACCACGTGCTTCTTCTCCTCTGACCTGCAGGACCGTGCAGGATAAATATACAGA
60779_10119	AAAGGCTTGTGGTATCTGAAACACTTGTTGAGGAACATAAAACTTGTGAAAGCAAGTACAATGCCTGCACTGAAGAAAGGAAGAGATTTGAGAACCTTTT[A/G]ATGAAAGAAAGTCAGCAAACTAGTCAGCTTAAGGATGATCTTAGATCAGTAATGGAAGATTTTGAGGCAGTGAAAGATGAATTACGTAAGCAGTCCTCCT
60779_3627	GAGCATGCAGTACTTGTTTTCCGAGGTTAAGAAAAAGCGGGCAGATTTTCACGCCTGTACTCCACTTGTACCGGTGAAAAAGAAAAAGGAGTCGAGTGAG[A/T]GACAGACAGACATTACTGCCCAACCAGAAAACCTGGGAAGAAATAAGTTAATTTTTTTTGACTCGAAAAAAATTTTTTTGACTCGAAAATAAGTTAATGA
60799_2071	AGGGAACTGCACAAGCTTTGAGATTCTGTATGTTGCTTGCTAAGATTTTATCGTCGATGTATTGGTGCTCATTTGTCAAGATTTTTTATTGATTATAAAT[A/T]TCATTTATGGACCACAGGGACATTTCATATAACAAAATCTCTGGAGAAATACCTTACAACATAGGTTTCCTTCAAGTAGCTACACTGTAAGCCTTCCTGA
60799_3242	CATTTTGCTTGCATTACTTACTTAATTCATATTACAGCATTACTCTGTTTGAGCAGAGTCTAATGAATTGTTCTTGTTTCAAATATGAAATAACAGGAAT[T/C]TATCCTCGAACAATTTTAAAGGCCATATCCCATCTGAACTTGGTCATATCATCAATTTGGACACACTGTAAGGAGGCCCTTGTATCTATATTTGGTTAAA
60805_13973	CAACCACTATGCTTCTACATCCAGATCAAGGACGAGGAGGATATCGCCTTGCTCATCATCCCACAGGTGTTCAGGACGGTGATGAAGCAGTGGTTGGTCC[A/G]GAAGCCTCTTCGCGTTGTCAGACTCTCGGCGAACAAGTGGTGCGAGTTGTAAGTGTAGGTCCAGACCTTCTAGGACCAGATGGTCCTTGGGAGGGGTTGG
60805_626	AAAATCATCACCTTCATCTTCGAGATCTATGGTGTCGGAGATGCTCAATCTTGACCTCCTCGATGTTGTTTCATAATCTTTTCTCCCCACTTCTCATTTT[A/G]CGCCCTATTCCCATTTCTTTTGTTCATATGCTTCTATAGATCTTGAATGTAGATGTCACACACAGTAAGTGGCACTCAACTTGGAGGATTGTTGTTCACT
60813_519	GAAAGCTCGTACGCTCACCTTCATCTCAGCATGTGTGCATGTGCCGTGTTCTATTCTCTCTGCCCTACTACCTTGTTTTTTCACGTCGATATATATAAAG[A/G]TCCAAAGATTGGACGGAGCGCTAAGCCCKRGTCACCCCGAGCTACCCCTCTCCCGCTTGATCAGTTCATTCTCGCAGCAGTACCACGGGCGGGCCGCTGT
60817_352	TATATACAATATCAAATATATAACATACGAAAATGTATTTCATGATTTATTAATAGTATCCGTAATTTGTTAATTGAATCAGACCTGAATTATTTTATGA[A/G]CTACAAGGAGCAAGAGAATATGCCGACACAAATAGTYCTGCATGTGTTGCCTAAAAACCCGGTAATGTTACCCCRCAAACGTGAGCTGAGAGGGGAGTGG
60836_1160	CTCCTGCTTCTCTCGACTTTGGGATACGGGCCAAGCTCCACACGAATTTCATCAACTCGAACATCGCATAAGCACTAACCGATAATCGATATTCAGTCTT[T/C]CCGCTGCTAGCCAACGATTTTCCGCCTCCAYMCGTCCCACCTCTGCTTTCCCCAAGATCACATTATTTAATTCGTCATCCTGAAGGTCCATATGCTTCAA
60842_150	TCCCCTTATTATTCTAAATAAAAGGAACTGATGTTTGTCCATACTTCTTGTGAAATTCACGCTGGCGCTTTCTTTGTAGAAAATGATCAAGCGCACGCTT[A/C]GCAAGAAGAAATACACCAAAAGCTGCAAATCCCATGGAAGCAAGTTGGTATAACCTGTTGTACAAAGACATGCAATTAGCAGCAAGATCGCTAAATAAAT
60842_1670	TAGTGCCACAATTACCAACAACAAACCCATCTACTAATAACAGAAACAACAAATCAGTAGCTACCGTTTCCTCGACTATTACACCTCTCATACCACTTTG[T/C]TGGCATATAAGTGGTGTATCTGAACTAACTCGCCCAGAAACTGCCACTACAAGTGGCAGGACTTTACTTGCAGTGTCCAAGATAGCAGCTGTTCAAGAGA
60847_810	GACTAACTGGATAACTAACAGGGATGGTCCACCTGTCGGGTACATGTGGCGCGGGCAAACTGCTGTGCGGAGACGGACGTTGGCACTAAATCTTCTTCCT[C/G]CCACACCCTTTCCCCCATCCTCGACGGAACCACCGCGGAAAAGGAGGGGGTTGGGCTGCTGGAATCCCACGACGGCGACTGATGGTCTCTGCAGTCCACA
60852_597	TGTATTCTCCAATTCTTTGTACAATGCTATGGATTCCTTGTGCCGCCTATTGGCATCGTATGCCATTGCAAGCCAAATTTGAATCTGGAAGTGAGGGCAG[A/G]CAGTAGATGTCACTAAGGCACCTATACAGGATCTTTCATCATAGTTTACAGCCATGATCAAGGTTCATTGAAATCAGTGAACTGGACCGGGTGACACAGG
60859_1121	TGAAAGCAGATAAGATATCACAAACACTCATTGATAAAATTTCATCAGGAGAATTGCTGTTCTTCAAACTTAAAGCATCAGCCATTCATCATTTACTGAT[A/C]CATACTTGTGAATAACCGTTTGCTTTACCAAATTCAGATGGAAAGTTGCAAACATAGAAATAATAAAGCACTGCAAACATCAAGCAACATAACGAATCAA
60865_343	CACTGATGAAGAATGATTAATTCTAAGCAATGTAATACATGTGCAAGATGTATCTTCAGGCCGTATACAAAATGTTAGGGTAGAGGAAGCACACAACTTT[T/G]CCCCGATATGATTTCTTTTTTTTTTGGGAATACTCGAGGGATTTTAGAATACACATAGTCCATTATGACACATTTCAGCATGTTTCAAAAAAAAAAAAAA
60877_1337	TGTTCGCATTGTCAGAGAACGCTAGACAGTACATTTGTTATTTGTATAGTTTACCCAAACCAAATGTTTCTGAACTTTTTCTCTACTTGTGCTCAATTTA[A/C]CCCATGACACACAGTTGCATCAACTGTAAAAAAATTAGTARACGGCACCCAGTAAGAGGATTTGATAAGAAAACTGATCTGTTGTTTTTCTGTTCGTACA
60880_126	ATTTGAGATGGCTAGAAAGACAATTATTTCGGAACGGAGGGATTAGAAGGCAGCGGAGGTGCATGTCCGGTTTTTACGATTTGGCTGTTGTTGGAGGATG[T/C]TGGAGTTGCTCGTAGCTGATGGCCAAGCCACCGCATAGTNAGTAGTACAATGCTACAGGGAGATCAGATCAGCGACTGAAAACTGACGCAAAATGCAGCG
60889_814	TCTTTCCGGGCTGGAATGTGTGCCGGACAGCGGTCCGGTCACGAAGTACAAGGTAACAGGAGCAACGAATAGGAGAACAACTGGGTGTTGGGATTTACGA[A/C]AAGGCATGTACAATGCTGGTAACGCACAATCAAAGAATATCTCTGGTGTATTTCTCGGAGGTCTAGCTATCTGAAATTTTTCAGGAGGTGGGAGGAAGGA
60928_1526	ACTGAATAAAAAATATCATTGGAGCTAATTCATGGTGGAGGCTTTTAGCAAGTGATGCACAAGTAACATGCGAGCCAATAAGGTAAAGCATATGCCAAAT[A/G]TTTTGGTTTATTACATAATAGCAATCTTGGCTCCATCTAAAAGGCCATCACAACTCGTCGGCCAGTTGATCTTTGCCAAAGATCAGTCGGGTTACAAGCC
61017_205	GGCTTACTTATAGCGAGTCACATAGAAGTATCCATAGAGGGAGGGGGAGGGAGAGGGAGGTTGGAGCCCCAGGGGATCTCATTAGAGACTATGAAGACAC[A/G]AGTTTCCCCAGGTTAAGCCCCCTCCCCGATGGATTATTAATATTTTTTCTCATATAGGGTGAATATACACCCAGGAAGGGTATTTCCCCTCGACAGGATT
61035_1674	TACCACTCCACCTAGTTTAGTTGCCACTATGTCATATCCATTTCCATAGTTATTATCCGTGACCTTGTTTGATGCATGTAATTGCATCAGCACTTCTGTT[A/G]TATTTTCTCATTAGTACTTTCGATTTCTCACCATTGGATGTTCTTATGAATAGGACCCTGATGACACTTTGAAGCGTAAGACTTTTGAGCTTCTTTATAA
61043_165	CTGTGTTCAAAAAAAAAAGAGAAACAGCTAACCAGAACTTTTTTTTAGTACCCTTCATTTAAGTAGAAAATGCCACAGACAAATCTGAGAAGCTAAAAAG[A/C]TTGTTGTAATGGGGAAACTCAGCCAAAAAAAGTGTATTTCATTATTGGACGTCAACAGTTCTTTAGTCTTACTTGCAATAGAAAGAAAGGAAATACATAG
61051_150	CACTGCGCCTCGCTCGGCCTTGGTGCTTCTTGGGCCGAGCCCTAGCCACTCCGCGCTCCCTCCCGATCATCCTTCCCCTCTCGCTCTCAGTAAGTAAGCT[A/C]CCAAAACTTTCCAAATCCCTCTCCTTTCCCGAACCGCCCGTCGTTCTGCTCCTGCGCCGCGGGTTTTAATTTCCTTCCCGTTCCTCCCCGTCCAAGCTCA
61058_6469	TACCAAACCCAAGGACATCGGATGCTAGTACAAAGTACACTGGTAATTACCATGTTGCAAGCAAGCAAACCTCATAGTACTACTACTTCACCGCGTGAGC[A/G]GTGACACAAATAAGCGCGTGACATGTCCGTTATGTACTCCCTCCGTTCTAAATTATTTGTCGAAGGAATTGATGTATCTAGACCTATTTTAATTCTAGAT
61081_135	ACGAGAGGCACAAACCCTAACTTTYTTTCTTAGAGGAGGAGGAGGAGGCGGYGGAGCCCTGGCTCTAGTATGTGGTTACTAATGCTTGCTAGTGGAGTTT[C/G]TCCGAACATAAGATATGATACTCAACTTTTAWAAACAGTAGCCACACATTTCATTAATCATAGAGATTGCAACACGCAAATASGTGGAACCCACACGAGA
61109_280	AAATGCAGTCCATTGTGGCAATCCAGTCCAAAAGATCCAACTACTCGTTTGGTATCCCCCATCGCCAAAAAACTACTGTACTATCCATCTCCATTCCCTC[A/C]GCGTCAATGGTAGGCCAGGAMGTCGCCGACGCCGTCAAGGACCAGGCCGCGCTCTGCCTGCTCCTCCTCCGCCACCTCGGAAGCCTCGACGAGGGGGGAA
61121_1221	CGCCACGGCGCCACTTCCCAACCACCGCCCGCGACGAGCGAGCCCGGGCGCGCCCACGGTGAAATCCACCCGGTCGATACGCCGATGGATTTGGACCCCC[A/G]TGCTAGTGGAATTTACCACTACTAATCTACTGCCAATCAATCTCCCACGCTGCGCATGCACTGCAAATTGCGGGCGCGCCATGTGCGGGCTATCTCGGGT
61164_2829	TACTTGAATGGCTATAGTGTTTCGGTTGCTATAGTACACTGTTGTCTATGACCCAACAGAGAGTGCGCCAGTGCAACGTGTGTCTTGTTTGACGCAACAC[A/G]TGTCACATAGGAGCTCCTAATTCGAAGTGAATGGTAGCAATCACACAGAGGTAACGTGTATTTTTTATCTCTCGTTTCTTGTGGTTTTGTTGAATTTTTT
61182_2105	ACTCAACTACTTGGTAGGCTTCGTACCCAGGGATCTGTATGATACTGCCTCACTTGTGAAATATTGTTTTCACTGCTACCTTGCCATCCTTGTACTCAAA[T/G]TGTCAATGTGCCACTAGTTGAGCCTACCAGCTTTTGATTCAATACGCGGTGGCAAAGATATCCAGTCGTCTAGTTCTAGGACTTATATAGTACTTATGGC
61195_1158	TGATGCAATGCAATGTGTTATTGCTAAATGCAGCATGTTGTGCAGTGTCATTTACTGTTGGCAAACACAGTATTAACAATAGGCCGTGGGTCGTTGTTTT[A/T]AAATTATCTGATGTATCCCACTGCCACTATAGCCCTGAAATAACGGACRCAGGACAATGACCTCTACACAACGGCTGCCTGTAGTAGTTTACTGCTTGGT
61216_1186	GCAAGAACACTCTGTACAATCTTTGTACCCATTCCTTTGTAAAATCCGTGCAATCCCTCGTAGCGAATCATCTTCAATATTGCATCTAATGTACCTGGTA[A/T]ATACAAGCGGTCAATCTCACGCCACTTTTGAACAGAGGTGACAGGAGTAGATGCACAAGCATAAAACTAGGATACAGCAGATCGTGCACAATCAGAGCAC
61233_3405	CCTTCCAGAGAGGGGAGCTCATAGATTCATATGTGGAAGACCTGTAAATTTGCAGAGTCAAACTGCCTCACTGAAGGGCAGCCTGTCTAGAAATCCAGCA[T/G]TTTCACATGCATATCATACATTTGGCATTAATTAAACACTGAATTCCAGAGTTTCCAAACAGGGCCTGAATGTTGCATTATTTTCCACTTATAAGAGCAT
61241_206	TTCATAAATTTGTATCATGTCTGTATACTTGGGTAGTTCAAAAGCTAGGCGCACTTTTACAAAATAAGATGGTTCTTGATCTTATAGGTTTTCCCTTTTT[A/C]AACAGGATGTAAACAAACCAGGATCGCAGATTTGGCATCCGGACGACGAGGAGCATATTGACAGGGGCACGAGGGTAGGACTGAGGGGAGGTSTAKGGGG
61335_345	TGAGGTGGCAGGAGTGTCTAGGCGTGACCAGACAGCCTCATATTGCCCTCAGATTTAAGACGTGTTTGAGATAGGGTCTGTCTAGGACACATCTAGATGT[C/G]ACATAGTTATGTCACATCTAAGTTGATGTTCACTTTATTTATGGTTTAATTTTTTTTGTTTTTGTTTTTTTGTTTCTTGTTGTTGCATTATGTATTTATG
61370_549	TCATCACAGTATCCAACTTCACTACCATACACAGAAGACAGCACTGAACTTGAGATGAAAAACCAAATGATATAATATATGCAACATCAACCAACCACAG[A/G]TCTTTTACCAAAAATCCAACAATTGATGATAAATATACAAACACATACAGCAGCAGCATCAACAGCCTTACCTTATTCTTACCAGTCCCCTCTTTCCTCT
61382_1524	GAGTGGGCTTCAGCCTTCACTAAACAGATTCGTTCGCACTCCGATCTGCACGGCACCCGTCATGGCGCACAAAATCTGCACCAGTGACGTGTGGGCTAGT[A/C]GTTGTTCCCTATGGATCTGATGTTGGGCGGCCGCAGCTTCAACGTCGTCCATGGCTGACCCGACGTGGTTACCTGAGTCAGATCTGGTGGTGATTTAGAC
61406_1031	AATTAGAAGCACCATCTCGCCATTAACCATGTCTTGATTGCACAATGTAGGCAGCTTTCAACAGGTTTGGAGCGTTGCTACACCCAACAACATATGGCCA[T/C]GCTAGCTTTGCCACCAGAACTAGTTTCAATACAGTGCACACTAGGATGCCTTATACAGCACATGCCGTCATCGCAGGGCCGCATTGCATTGTCGGTTCCG
61429_674	CATTGGCCATTGTGTGTGTGTGTGTGTGTGTNNNNNNNNNNNNNNNNNNNTGTGTGTGTGTGTGTGTGTGAAAGACTTGCTTGGCTGTAGTGAAGAAACC[T/C]CACACCCGATGCTATTAGAGGATAGTTGGACGCAAGTAGCGGAACTAAAGTAAATTGAATACAATAGCTACATTCACACAAATGATATATTGGTCTATGC
61437_797	CCCGCCAACTCCTAATCCTCCCCTCCAACAACCAGATTGCAATAATAGGCGGCCAATATTTATTTAAACAAACTAGATAAAACAAGAAACACGTCTAGAT[A/T]AAAAACCCTCGGGTTAAAGCCACCACAACAAAGGCTCCAAACRAACAYCAGGTCTCCAGTCGTCGTCTCCTCSGGAAGCCGACCAGCAAACGATTGCGTT
61535_212	TGAAGTACTGTTTTATACAGGCCAACAGAGTAAACGTTGGGGACTGAGATGGGCCAATCGCAGGATAGATCCTGGATGCATCTCGTCTCGTCTCGTCGTC[A/G]ACCATCCTAGCCGTAGTACTACGTGTTCAACTGSCCCGACCGGGCAAAGCTACCGCCAGCCGGGCAAATCTCACGCGCCGACGTGCCAGCGCCCGCACCG
61535_2370	TGAAGCAAGAAACAAAAATCAGCCCACTCGGTACGCTACTGGTGTTGGGTCCCAGTGTCCCACTCACCAAATGTTTTTTAGCGGGTCCCACCACCAATTT[T/G]TTTTTTTGAGAAATGTCCCAYCCACCAAATGGGAAATGGCCATTGGTGGACAGCCAAGAAAAATAAATGGCACAAATGGGCAGCCCAGCAAAGCCCATGA
61573_582	TTCAAGCTATTCAGTCCGGGAGGAGGAGGAAGAGCTGCATGCATTTTGGCTTTCATGTTCTCACAAATGAGTCTCCATGGCGTTCATTGCGCAGCTGTTG[A/G]GATTTCTGCCAAAAATGCTGCTCTGGAGAAACACAAAATCCAGTGTTATTGCGAAAGCTATCTTGCTGGCAACTAGGCCCCCCCTGTAGGCCTTCACAGC
61725_138	ACCCTCAGGCGGCGCTTTTAGACGCTCCCTGGGGGGCCAACGGCTGAAGATGCCCTAAGAAACTGCAGTTGGATTATAGTCTAATCACGTGAAAAACTAG[T/G]GAGGTGATTGATTTGCTTCGAAGTTGCTAGGTTTGAATTCCTACCTGTCTTSCGTTGATCTGCTATTGTCTTTGCGTGGRAAGTGACCCATACATACAGT
61732_193	TATATTGGTACTTTATAATGCCTCTTTCTTTCCGACGTTTTAATTTGCGGAAATTGATTTCTATATATTCTTCTTTGTAGGTAGCAGGAAAGAAAATTCT[T/C]GCAGATCTGCACGAGAGGAGGGAGAGATGGCTTTCTTCAACATGTATCGGCACACCTGGGCTATCATCGTCGTTGGTATCTTAGGTTCATGCGCACATTC
61761_461	TGATTTCGTAGTCTATGGGTACATATAACGGGATTACCGAATCTCAGTCTGACTTAACCGAGTCTCAGTATATTATACGAAAATCCATGTGGAAATTTCT[T/C]TTTCTTTTTCTTTTTTTAATATGTTGTGTCACTTGACTGAAACTTTAAGCCTTGTTCGACCGAGATCTAGCCACAATCCTATAATAGCATCTCAGCTTCC
61770_10262	GTCGTCAAGCATGCCAGCAGAGAGCGGTTCAATGTCTGCGAACAATCCAAGAGCAGGGGAGGTAAGGGAAATCATTGCATCTTACGGTCATACTGTATGG[T/G]CTTAACGCCAAGCGCACCAATCCTTTTCAACTCTCTTGTTGTAATGCAGGCTGTCGAGTACGGGAGGCAACCGCCCGTGCCGTCATCCACCCTGGTTGAG
61778_2574	CCTTATGGCTGCTCTGTGAGCTTGTGTGATATGTTTAGGTTGCAGTTGGTAGCTGTATGATCCTATTTTGACTGTTGATTGTGTTGTGTGGAGTTGCTGT[T/G]GGCTACAGGCTCTTTTCGAAGTCATGACTAGCCATTTCTGCTTTGTGTCTGTGCAGATCATTTATGACAAGGAAACAGGCAAGAGCTGTGGTTACGGGTT
61808_123	TGTTRCAAATGCTAGAGATAGCATACCCCCTCCCAGGGTTACCACAACAATGGCAACAGGCAGGGTTAGAAGAAGAGGTGTGACAGAAGACATTCCTGAA[T/G]ATGTCCCTGAAGCAAGCTACCAGGTAGCTGAAAATGCAAGAGGGTGAAAGGGGAGAGCAATTGGAAGAGGCACGGGAAATGTCACGGGAGTAGGCAAAGC
61808_3137	GTTGTGAGCAGAGTAAGGCCACAGTGAGGCATGGAAGTTGACATCTACTTTCTTCCAGCCCACTCTCTGCAACCCACGAATCATCTCCTCTGTTTTGGAA[C/G]AAAGAACTGATTTACATATGTGCAAAAGGGAATAAATCTAGTGCACATAGGTAGCAGAGAATTCCTACTTGCCTTCCATCATCTGGTGATATTCATTGGT
61828_7521	TGGCCCAAATAAACACCACGAGGACCTTTTTCCCACTGTCCTGCCCGGCGCACGTCATCAGGAGTTCAGGACCATGACACTTTTTCCGAAAGAAGCTACT[T/C]CCGGTTGAAAATGGGCCAATATTTTGGCAGCTACAGAATTAAGATACCCACATTTACCAAGTACTACTTCCATCCAACTATGACATACTGCAATATTTGT
61834_1433	CCGGAAGCTGAGCCGCGCGGAGACGGAGCGTGAGATCCTGCAGCTGCTGGACCACCCCTTCCTCCCCACCCTCTACGCCCACTTCGAGACCGACAAGTTC[A/G]CCTGCCTCGTCATGGAGTTCTGCCCCGGCGGCGACCTCCACGCCCTCCGCCAGCGCCAGCCCGGCAAGCTCTTCCCGGAGCACGCCGCAAGGTACGGTTT
61860_300	CATCAAGAAACTAATCCAGAGGCACACAAATTTATGCGGTGCATCTCAAAACCCCTACAGAGCTACTTCAGCCATCAAGTCTTAGAACAGATATGCCAGA[A/G]AAGTGGTAAGAACATGGATTTGCCATCAAAGCATCTTAAAGAAGGGCTGATAGGCATATGAGGTGCCAACTTTGAAAATGACACAAGAACAGGAACCAAG
61866_1072	AGGAGCTTACATCCTTGATATAAAACTTCTCTTTTGAGCTCAGGGAAGGCTGCACCCACTCACAAGTATGTACAGAAAGCATTTCATTTTCCTGCTCAGA[A/G]AAAAACCCTGCTTCTTGTGCTGTAAAGGACAATCCAATAAGTTTGCAGTAATTAGATAATTTATACTCCCTCCATAAACTAATATAAGAGTGTTTAGATC
61895_844	TGGTCTTTTTCTTTTCCGGATGGTACATGGTTTGACTTCCTATTTGAGAAAACTCCGTACTTTTGCATCGACTGTGTAGGCTTGTTCATGTGAATGGTGT[A/T]GGGAAAACTAATTATGGCGCATCTTTGTTGTTTGACATGGATGCAAATAGGCAAAGTTTTGTTTGTGTCGAAATCTAAAACAACGTATGTATGCTAGTAT
61931_4566	TGTATCAAAGGAATGCGACACTAACGTCACAAATGACCTGAAGGGACTGATTTTGAAGCGCTTGTCCAATGTGAAGAATTGGATGCAAAAAAAATGCATT[T/C]TCCGAGGCACAAATATGAACCTTCAGCTTGTTAATTTCTGTGTGCCAAACAAATTGGTGTAGCCAGTTTACAGAAATTAGATATGAAAGGCTTTTTATCT
61964_613	CGAGGCAATGGGCCGAGGTGAGCGAGCGCGAGCTTCACTGGACGACCCATGTGAGTTTTGTACTAGCAATTTCACTATTTTAATGTGGAATATAATCCCC[T/C]GACGGGCTCACACAATCACCATTGATTGACACCAAAGCCAAAACACGTAAGGAAAGACGCTAGAACAAGTTCACTCTCCTTTCAGAACAAATACCGTCTC
61971_3811	GGTCTAGGATTACTTGGTTATTATTAGGAAAACGAACTCGGGTCAAGATTTTCTCTGAGCATTGGACTTCCAATCGGAAACACACACTGACTGGATCGAC[A/G]GCGAGTATCCATTCCATGTTTTATGTTGTTTTTTACCACAACAACATATGTACTCCATATATAAAAGACAAAGACAAAACAAATATAAACTTCCCTCAAT
61981_2265	AACTTTATTAATTACCGTGATACATACATATATATGTAGCCATATATAATATAGAAAACCAATGGGAATCAAAAGAATGGATTGAACCAGAAAAACCACA[T/C]GATTATTGAAGAAATCCGCACACCGCCAGGGGCAAAGGTTCTCTTCTTCGTTGGATGACCTTCGTGCATGCATATGCTCGTACCGACGACGTACTAYGTA
61988_1110	TTTTTGGATTGTATTTGTTGCTTACCGTGCTGTTTGCTGGGGGTTGTCCTGTTAAGGAGGTCATTCAAGAATTCTGTTAAAGTATCTCGTAGGTGTCTGG[C/G]TAGGCCTTCTTTTTGTGGAAGTTTGGCATCATGCTTTTGCATTCCCCTCTTTAGAATATAAAGACAATGCACTGCATAGGGATAAACTGTTGGATCTTTT
61995_5459	GAGAAGCTGAGCAGGGACGCCGACCAGGCAGAGGACTTGCTGGATGAGGTCCACTACTTCCAGATCCATGACAGGCTCCACGGCACCAGCTACGCCACCA[A/C]CCAAGATGGTAGTGATGATGATGCTGTTGCCGGTGCACCACGCCGCGTCACCAACTCTGCTAGTGCTGATGGTGATACGCTGCATTTCGACATAGTGTCC
62024_625	CTTGCAGCACCCAGACTGCATGATAGTGCATAGTTCCATTAGTAATTTTAGCAGCAAAGCTATTAGTTAGAACTACAACTTGTATTGAAGTAGCAGAGGT[A/G]CAGGAGCACTGAAGATGCTCTGAGCTAGAGATTTAGTAGACCTAGTTTGTTTAGTTTATCTGAAAATGGGTCCAAACTTTGTCCTCAAGTCACATTCTTT
62065_304	CCAAATTCGAGTTTACACTCTACTAGTACGTACACATAGAAAATAAAAGTGCATCGATTTCTATCATCTAAATAAAATACAGTATAAATGAACGAAGTTT[A/G]TCACAAGTTTTTCAGAAATTCCAATTCCACCAAGAAACCAAACAATTTGCTGTCCGTGTGAACACGCTGACCACGCGACGTGAGAAACGAGTCCACCCTT
62078_3365	GCTACGCTCGCTGTTCACAGCAAGTGGTAGTCTTTTATACTTACAATTCTCTTTTTTTATAAAGCTATGATACGCAATTTACGTACTCTAAGGAAAATTA[A/G]CAGCGCGTCATTGTCGTTGTCGTGAGTCATGCCAGAGAGAGATTTCATGGGGTTGCCATCTGCAGAGGTGCATGAGTAGCAGAGCCAGACGCTTGGAAGC
62108_7293	ATGGAGGGGCACACACACCCTGATCAAGAGAAACTGAAATCAACTGTTCCATGGCATACATGCATGGAGGCAGCTGCTTCTACGCATATCCCTAACATGG[A/G]CATTTGTCCAAATCCAAGCTTACAAAGAAAAAACTATCATAGAACGCAGAGAGCCGAACCTCATCAACAGGTTCAACTCACGCGCGTGCTCCAAAGCCAC
62172_483	CTATATTTTCTACGTCAATAAAAATCAAATCACACTGATATCCGATGGCGATTTAATAAAGATAAAGACTGAAGTCCCATTCTCCCCGAGAAAGTAAAAA[A/G]GGTTGGGTTGGCGGGTCTCCCAAAAGTTGAACCTCGCCTTCTCGAAGAATCCGGCTAGGGCTGACGGCCACGGCCCGGCGCCTCCAACCTCCTCTAGCGG
62179_277	TACTGTAGATGTGAAATTGGAGTATCAACAATACCTGCTCCTGTGATGGTAGATCACTATGAACCCGGTGAGCTAGGTAGCAATTCAAAAGAATCCATCC[A/G]ATTCCCCTGGCGCTCGAGACAAAGAAGAGGTGCCAAAAGGAAGTCTTTGGAGAGCCAGCAGCCTTCTTTTCTTGTCCAGACTGCAGTTTTTGTGGCGGTA
62245_172	TGGTGGCTCTGTACTGGAGGCGTGGCACGCATTGGAGGAGGTTTACACCGCGCTGTAATCAGCCGGATGTTTTTAAACATTTTGGGAAACAAATTCCACC[A/G]AGCTGAACAAGGCGGACACTGATAAAGGTTAAATAACATCGAGCATCGAAATCTTGAGATCATCCAGGAAGTCAACAAATGCTGCCGCTGAGGACCCACC
62250_453	GTGCCACAGCATATCAGATCAAGATCAGAACGAATATTGCGTGCGCATTTACTCCTATCCCGATACGTGTGTACGTACGTACTCCTACTAGACTAGCTCG[T/G]GGCCTCTCTTCTCACACGGGCACGGGCACGTACCCTCCAGTCTATAAATCTTTCGGCGGCGCGGTGGCGTCCATACATACGCGAGTGCAAAATCCCCAAC
62252_1666	TGAAACACCACTACATTTAAGGTAACGAGGCTGGCGCTGGACCATGTCATTGACCCTGAGAGGACTGAATGTATTTCACATTACTCCCTTCAACGTAATT[C/G]TGTTTTCTTGCCCAGTTACACATAAATGAGCAAATATCGGGTCTCCTTGCTGAAATCTTTTTTGGAAATACCGTAAGTGAATTAGAGAAGGGCCTCTGAT
62260_1056	TATTGTTTGTAGAAATAGAAGATGAAGAGACGCTGCTGAGATTTCATATTTGTACCAATGATAATTATATTTTGGGAGGCACAGATTTCATATTAGTACC[A/G]ATGATAATTGTATTTTGGGAGGCACATATTTCATATTTGTATTGACGGTAGAAAAGAGTAGCAAATAAATCATAAAATTATTGAGCAACTGAACCATATT
62278_7905	CAGTGTTGTGTCTTGTCGCTTGCTGAGACCCCCTTCTTGTTGTTTCCATGTTCAGTAAAACTGAAGTCATGAACCTGCTGGAGAGTGCTGGCTTCTCTCG[T/C]TCTAATCCATACTATATTGTCCAGCAGGGAAAGGTAAATATTGTTTTCATCTGATTGTTCCTGTGATGTGTCCAAAATCCAAATATGATATTAACAAAGT
62287_1967	TTTCCTTTTCTGCTTACTTTCATGAAGTCTAGGACTTCGTAACGAAAGAATGTTAAAATTGCAGGCTATTTAAACTGATTTTTGAAGAGTTCACCGTTCG[C/G]TTTATTGAAAGTAAAGCTCCAGCGATCGAATCTGTTGGACTGCAGAAATGTCTTGCCTTCAGCACAGATGGTGCTAAATTTGCTATTGGTGGTGAGGTAT
62309_158	GAGTAAAATCTTAAATTGCAATAATGCACATGGGTGCACACACACTTGTTTCACTAGACCACTTTCTATTTAAACAAAGTTCAATATATTTTGAAATTTA[A/G]TTTGAAGAAATGTCAATTCGTGTGATGTCCCCGTGTATTTTCTTGGCATAAAAATGAGAGATTCACATTCACTTCCACCAACAAATATCGCACACCTATC
62317_120	ACACATCATCTTTTTTGCTTATGTGGCATGTATGTTACTACCTATGTTACTCCCACTATGACCAGCCTAAGTGTAGTTTGCCATGTGGTGGGTATGATGC[A/T]ATTGCAGACCATCTAGTTTACAAAACCAACTTAAAAGTCCATCAGTCTAGGTCTATATAGTGTTCTGGTTTTGGTAACCCAATCTACTGATTACGTAAAC
62319_199	CCTTTAATCTTTGTCAGAAAAATTATAAACTTTTCTAGGAGGCAAGTAGATTTCGCCTTCGCGACAAGTTTGAGTTCGATATCATATAGAGATGAATGCA[T/C]CGGCGGTGTTTTAACTTGCCACGCATGTTCATTCTGAACCACCTTATTACACACGAGCCAAGTTTTGGCACCAGCTTCTTTTTTTGATATTCTTCTAAAA
62340_1328	TAAATCCCCCTCAAACCCCTTCAATCCACTCGGATTCACACACAACCGAACAAGGCCTTAAGCATAAATACGGGCAACCAAACAACCGATCCTAAAATGA[T/C]ATTGATGTAATACAGGCAACTAAACAACATGCAGATATTGATTTGTTGATTGTTTTTGTTAAATCAGACTGGGTTGAGACGTGGCTAAAATGCACACCCT
62367_3086	TGATGCAAGTTGTCCAGATGTTCCCATACAGGCCTCGTCTAGAGCAGCTGTTCAGGGAGCTTAAATCTGCCTAGTATGAAGCCCAAGAAATCTTGGATGC[T/C]GTCGAGTATCACTGTCTGAAGAGCAAACTGCAGTCCTCTATGGACAAGTTCTGGTCTTCTATGGCCAAGTTCTTCTCCCTAAAAAACGTGGTACTTTTGT
62393_897	ATTGTTAGCCTTCCTGTTTACCTCTTTTTTATTCAGTTTTCCTTTGCATTTTTCATCCAAGAGCTACTGAAGAAAATTGGCTAATCTCAAGTGAATTGTG[T/C]TCCAGATTTTCAGGCAGTTCTGTGAGTTTCAATGTCTTCCACAAGAAAAGTGAGAAATGTAAACAAGCGCTATGCCAAAATTAATGAAGATTGGCCGGAA
62398_102	ATTTAGGAACGGAGGAAGTAGTATTGTAATAGTTATTACTCGTTCAAAAAACACATTACTAAAGAGTAATCAATGCTTAAAAATACTGAAGTACAAATTT[A/T]CCTGTCAAACATACTCTGGAAGATGCACCAATTTAAGGTCCATTCTAGGGCTTTTGGAAGTATCACATGATTTCTCCTGTCATGTACATGAGATTTGACA
62404_10976	ATATTGCATGATAAATGTCAGTAAAATAATAGAATGCCACTTACATTTGAGCTCCAATGCTTAATGTTACGAAGGGGTGGTGAGTGCTGCTTAGTATCAG[C/G]CCCCCATTTTTTGATTTCATCCTGCAGCAGTACCAACAAAAAAAGTAGGGAATGTTATACACCTAAAAGAAAAATTATTTGACAAACATATTCCAACCAC
62404_1818	TGCGCTCCCTCCAACTGAATTTCACGTCAGGCGGGAGTGCGTGACACAGCTGCGATGCATATTCAGGCACACGCATCTCTCCTCCTCTAAAAAGAAGTTG[T/C]AGATGAAAATTTTCAAAATCAATTGCGACTGATTTGTCTTTAAATTTGCATCGGTACGTACGTACGTACAACATCTTCTCCCATGCATCCAGTAACTTCC
62411_3192	CTATGCCCACTCGCTCCAAAAGTGAAGTAAGTAGTATAATTGACAAAACTTCATCTCCCAGCCTGCCACGCGAGTGCGTGCGCTTGTTAATTGCAAGCTG[T/C]TTTCTGGAACGACTGCATTTTTTTCCCATATCAATAAATTGCGAACACTTGAATGTGTCTTTGTTCATTACTCCTTCCGTCCACCATGTTGTTTAATCAG
62473_8759	CGCCATTCCAGATTGTGACGATTTTTCCTGGAACAACGAACGATCGAGTGAGGTAGATCTCCCCGCAGTAGCTTCTTTTTGAATCCCAGAACCAAGACGG[A/G]CACTGTTTGCCCTTCGATGGACGCGTGAAGAGCTCCCGGAAGTTTTACTAGCATTGCCCGAAGCAGCAGTAGAACTTCTCGCATCCTCCTTCCAAGGAGA
62479_3069	GTGCAAACATATGACCACATGTATTTATGGTTACAACATGTTAGTGTTTAATTTTTTAGTGGTGCATGTATTCCAACATGTACATCTATTATTTTCTTTC[A/G]AAGGGCACAAGTACTCACAAAATTGTGTGCAACTCACCCATACAAGAGAAAAATTCTTTTTTTCATCACATAAATATATAAACGAATTATGCATGTTCAA
62493_191	AATAAAAGCTCGCCATTCAAGGAGATTAACTTCTGAACGCAGAATTTTAGTTTCATGGTCTTAATTGTAACTAACAGCAGATTTCATGTGCAGAAGCTAC[A/G]AATAAGATGAAACCAAAATAACATGTGGTGCTGGTGTTTCTGTTTGGATAATGCAAAGTTGCGAACCACGCTGATTGAACAGAAGAATAGATGATTAAAT
62500_195	CGGACAACGCATAAGTGGGCTGATCTGGATCTTCGCATGTAGCCTGGCGCGTACGGTTGCTCATATTTTATTACACGCACAGTGCAAAAGTAATAAAATT[T/C]AGTGCGAATAGAGTTTATTTTTTGCCGAACAGCACAGTGAAATAGTACCAGTACAGTAGCTCTTAAAAAAAATATTCAACCGACTTTTTTTGAATCGAAT
62517_1036	TAGGTAGCTTTTTGTCACTGCAGGAGCAAAGAAGATTCGGATTAGAATGTTGATAGAATGTTGACAAGAGGTCCACTAAATAACAAATAAATAGCTATTT[A/G]CAAATTGGCGCAACAGTTTCGCTGCAGCAATACTACACTCGATGTGCCACCATGACTCCTGCTAGGTTGCTATACATTCTAAACTCGTTATTTAATCAAG
62562_409	TTCTTAGGATCACCCCAAGGACGTTGAGTACCTCAACAAGCCCATCCAGAACTACTCTTGGGTGTAGACCATCCTCTCCCGGGGTCTGACTACGGGCAAG[T/C]ATGCCATGGGATCTAGTGAGCCTCTCGATAAACCAATCGTTGAGTATACAAACACGTGGAGACCATCATCCTTGATAACCCTGACAAGCCTCTTATCACA
62565_10209	CATATCAAAATTAGTTCTGCCATATATGAGCAACACCTCATAGCAAATCAAGATGAAAACAACATACATCAGCAACAGCTCATAGCAAATCTACCTGAAA[A/T]TTTTGCAAAATCAAAATCAGAGGAGCTCCTAGCTGATGCTCGGGCTCACGGCCAGGGAGGAGGGGAGGGGGAGCGGGGGTCCTTCGCCGGACTAGCACGT
62565_1394	CTATACATGAGTTTCTCTCTTCATGCTCCTCATAGACTCAAGAGTGCCCTCGGTTTCCTTCATGCTCCTCACTGACCGAGCATCATATGCATGCAAAAAA[A/T]TAACAATTGAAGTTCCATTGATCGCTAGAAGAACATGTACTATACTGAATATGATGACCACAATGCAAATAAAACAAAACAAAAAGGTTGAAGCAATCAA
62567_1224	ACGTAATGCGCGATGGTGGACCCCTAGGAGGACGGAGAGGGTAACAGATGGTCCGTGGGACCAGGTGCTGCCTTGTACCTGGATGATGGTACATAATTTT[T/C]CCCCGTGCACCGATTCATTGCGTGCAGCTCCTGCGTTTACCTCTSTGTTCTGCTAGTGTGTGTGATCCATGCCGACGCGACGRCGACGGCTGCGGCAGAC
62574_660	GCTGCATGGTCATAGCAGGGATAGTATGTTGTGAATTGATTTTTGCCAGCATCATCAACATCAATAGCTTCTTCGGTCAGCAGCAGCAGCTTCGTCGCCA[A/T]TCTCTTGCAGATACTCCCATACATGACTGAGCTATGCGAGGCGTAACTTATGTCATGTTTACTCTACTATAGTATGAGCTGGTGGTGGTAGTTAGTATTA
62600_20059	CTATTTGCATATATCTGAACTTYCTTGGGACATCATTTTTTCTTTCTTCAGTAATAACTTTGAAAGTATGAGCATCACAAAAATGCAGTTTAGTTGGGCT[C/G]GAATTCAGGCCTTCTTTCCAGAAGGTGTCATAACACTTATAACATGAATCTACCTCATTGGCTTGTCTGCATAATCATGAAGGTTTTTCATTGCTGAGCT
62639_774	TGTCTAAAGAGGCCAGCACATTCCGGAACCATAACTACTACAGTAAAAAAATTAAAATCAAAAGGGTTAAATGGACTAGCTTTATAGCTATGACCTGTAG[A/G]CTCACGCTTCAGATATGACCTGTAGACAGAGAATTCAGAATGCGCCGCCGCGGAGGCACAGCAACGGCAGATGGATACGCTAGACAATACTCCCTCTGTT
62643_292	ATTGACACTTTGAACGTCAACAATGCCCAAGCACTACACATTTGTAGCCAAGGAACTTCTCAGTCTGCACTCACAATCTCTAACGATGAGTGTTTACAAA[T/C]TGAAAACAAAACCTAAACAACTCGAATAGTGAGAGGTGTTTGCCACAAAATCGAACGATCTATCTTTGCTATTAATAGCAATATCACAAGTGTAACAACA
62689_3764	AATCTACGGAATTTCGCTCACAACATGGCAACATCATACTTAAAACCATTATTGTCGCTTTATCAGTAACCGTTAGTGAAACAAAATAAGAAGGCGACAT[A/T]ATAAAAAGCATAAATTGTCATTCTGGATACAATATTTTTTCCTCCTTTCCATAAATACAGTTGGAGATATGTTTGCTACAGATAGTACACAGATGTTCAT
62690_1369	AGTGCCAAGATAAAGCCTTGATGAGTTCTGCTAACCACCACAGTTTCGCTAGTGCTGACAGTGCTGTTTTCTTTAGCTGCCTGTGTTCAGCAGAGTTAAG[A/C]CTCCAGACTGTTTATAGTGCAGTCCAGGCCACTATCTTGTCCATTCGTCTTGTTGGAGGGGAGTCATCTTTTGAATATGGAGGTCAAGTTTCATGTTCAT
62693_4477	GTTGGACCTTTTTTGTCCCACTTACAAGTCTACCGTCGACTCGCAAGTGGGGCCTGATCTTTTCTTCTCAGTTGCAGGTCCACCCTTGACTCGCAACTTG[A/G]GCTCGACCTTATTTTGTCCTAGTTGCAAGTCCACTTTCAACTCGCCACTAGGGCCTAACCTTTTTTTTTCCTTAGTTGCAGGTCCAACCTCGACTCGCGG
62749_1114	TTCCACTCACCCACCACCAATCTAGTTGCTAATGTCGAGGACTTAACCAGAGTTTTAGCCATCTTCTCCAAGGAGGTGACCGACATGGATGAAGACGTCA[T/C]CGAAACTTCAGACACCACTCCACCACCAGCTGTCAATCATACCGGCAGGTGGGCCGCGACCTCCACCTATGATGTCTACATGGTAGATAACCGCAAGGAC
62816_251	GTTGAACTACTTTTATGGTTTCTGTTCTGAACACTTTTTTCGTCCAAAACTGTAAGACGCAATATTTTTGCAGGTTTGACCATTTATACGGGGTCTGCTA[A/G]CGATGCTCTGAGTTGCTTCGGCAAACCGCGGGCCTAGGTGCGCGCATTTGATCGATTGCTAAAGGGCTAGAAGGAGCGGACACGCAGCCTTATGCCAAAC
62829_421	TGTCACTTTTTTTGTCATTCTTGGTTAATCAGGTGTGGAAAACAGTGAGCCACTTAGGTGATAAGCCGATGATATGTTTACTTTTTAACCTAGGGTCTGT[A/G]GTGACCTGGAAGAACAGTTTTGCATACATAAGGCTCAAAGCACAGAAATTCGATAGTAGAAATCAGCTTTTCTTCTGCTCTGGCATACCTATATAGGCTA
62836_10088	TTGACCGACCGCCTCCTCCCCCCTCCCGCCATTCAGGGAAGGAAGAAGCATGGCGGATCAAGCACACGGAGCGGGGGAAGAAAGAGAGGAAGGAATGGAA[T/G]GGATCAGGAAGAAGCAAAAGAGGAGGCCAGGTCAGGATTGCATCTTCACTTTGTTGTTGGGATTATGGGTTTTCTTCAGGTGATCTTTTTCTCTGCTGCG
62848_196	TTCCACCGCCACCTTCTAGTTCCCGGTTTGGATAGGCATATAAGGTTGAAAATGATCGGGATTGGAAAGAGCAGGGTACAAACTTCGAGGATTTAGAGGT[A/T]AGGGTTCATTTGCCTCGAGCTCTACAACTRCAAGGTTTATTTTAGACTTCACTCTTTCAACCTTGACCCGACTCGGGCGGCGGCCACCCTGCCACCCTGC
62870_134	TTGTATAAGACATGAAGAAAGCAGTAGCAATGAACCTCATCCCCACACTCCTTGAACATATGCCCAATATGGCCACAAATAGCGCACCAGTCTGTTAGTC[A/T]TTGAAACTTGATTCGGAAGATTTCTCTGACGACCTCCTTGTTCCTCTTTACCACCAAAGAAACTGCGTTCCTGAGGGGTTTTGTTACATCTATCCTGATC
62888_5109	TTTGACATCAGCGTGATAATGTGCCAAATCTAAAGCCCAAGTTATGTTATGTACTATAAAGTGTTGAATTTGTTATTTTTGTTTTCTGAGCTGTGTTTCG[A/T]AATCTGACTTGAAATTTTGTGACAACCTATATTGATGTTGTGTGAGTGTGCTAACTTTTTTCCAGAATTTTTTGAACATTTGAAAAGCACAATATCAGTT
62891_611	ACAACATCCTTATGCTGCCTGATGCTCTGCACAATTCTTCCATCACTGAGAGAAATTATCTGGAAACTGTTTTCCCAATTTCCACATAAAATCAAATACT[T/C]GTCGCTGTTAATTTGCATAGTTGCTAAGAGCTGTCTTCCAAATTTGACGTTCTCAGCCAGGAAAGTGCCAATTTTACGAGGGGAGATAACATCTGAACCA
62910_8631	CTAACTAGCCCAAAATTTAAAGTGCGCCAGAACTGGTTGATTGTTTACTTGCGTTGTGATTTTTCTGGGAAGCATTTTGCATAACAAAGCAAACACAAAC[A/G]CATAGCACATCCAAGTGGCATTCAGATTTCACGACATCGCAAATTCGCAATACGCCCGTGCATAACGACCAGTAGCACAGATCAACAGGGTAGAAAACCC
62940_2107	GATCAGATGTTGCTTCTAGCGATTCTGGATCATTCCTTGCAGACAGTTTGTATGGAAGTACACGGCAGTCTTTTTTCAGAAAGAATCAACCTGGTTGTGG[T/C]GATGTTGCAAGCATTCTGTCTTGTAAAAAGAAGCCTGCTTTTGCTAAAGAATTAAAAAGATTGCTAGTGCTTCAGGAGATAGTGTGTTTAAAGAGCAATA
62942_349	TAATCTATCTTTCCATCAAAGAATGTTCTCATTCTAGCCATGAAGATAATATGATGTCTCAAACTTTCCTTTGGATGAAAATTTTGAATTTCTTTCTCCG[T/C]GGGAAACATTTATGGATTTATTGATGGCCTCTTGGCCAGAGTGTGCTGATCACTGTTGAGGATGCAGTTTTGATCTAGTTTGGGCTTGCTCTAGTTCTTC
62960_6740	GGGCATGAGATTTTGCTAAACATGGGCAAGTATTGAAGCACAAGCACATGGAGAGGGAAAATAATGGTGGACAAGAGATGACGCTGATTTGGGAGAAAAA[T/C]ATTAATCTGCCTAAGCTTAATTTCTTTATGACTTCTCAAACCAACACAAAAATTTCAAATGCCGAAAAGGGGGCAAATGTTAAATCCCTAGCTGCCGCTA
62965_10622	AAAAAAGTACACAATATAAGTTACGCGAAAACTACTGGCTGCTGTAGCTCACCTAGAGTGGTACACACCTGGTGGCATTGGTCAAGGTACTAGCGCACAT[A/C]ATGATGATCGTACTCTTGTTACTGTCACTGTGGTCACTAGAATGTCCCAGGCAGATCTACTACAGATGGCCTACAACAATCAAAAGCATAGGTCATGGTT
62971_1037	TGTCTGCCTTGATAGAGCCTACTTGTCTCACCTCGCCGAGCAAGGAACAACACGACCAGCTCGAGTGAGCTCGTCTCCACGCAAACACAAGCTCCTCTCC[A/G]ACGCGTGCGTCGGAGTAGTAGCACRCGCGRCCAGCTCGCCACACCGTTGCRTCCTTCCCATGGTGCAGAGATGAGAGAGGAAGGAGCTTCAGGTGGTTGC
62971_655	ACGCGGCCAACTGGTCATGTCCCCATTCGACTCTCTTCACAACCACAATCCTCAAACCTTGCTACCCAAATCCATGCACAACGATCATACAACACAAATT[T/C]AACGTACAAAGCTAGTGCAGGGCAAAACAAATTTCGGTGAACAATTTAAAAATCTATTTTATTGTAGTAGGGATATCAACCTATATGAAGGAAATGAACT
62983_1337	AAGACCTCAAGATGTCGGAACATTCTGAGAGCAAGGCTGAAAAGCTCATGGGCAACATCATGGATACCATTGCTGACAGGCTCCCCAAGCAGAAGTCTGA[T/C]AATATCATGAGCAACATCATGGATACCATTTCTGACAAGCTCCCTAAGCAGAGGTCTGGCCGTTTCGATCCAGGCTCAGTCGCTGATGTGAAGAACAAGA
63021_932	AAGATCATTACGGTAATACGTACAAAATAATTTTTCACGGTTATGTATCTCAACTTCTCCCTGATAGGCTTTATTTATACCAGAATTATAAATTCGGTCC[T/C]GTATTCATGTCCTCGGCCTTGCTCGAGGATGGAGACGAGGTAGCTGTCTGAGGTGCCACCTCTTGACCACAGCGCCCCGTCACTCAGCCTGTCACTAACC
63036_149	GATCCAGGAGTCCACGACACCGGAAAGCTCGTTGACTCCTATGCACGCGACATCACCGAAATGGGGAAACAGCTCCAGCAAACTTATTCTTGCCGCAACG[T/C]CGTGACTACCACCTCCGCAGCGCCGCMAAGAACACATACCCAAGTATCTACACGCAGAACCATAGATCCGGGGCTCCCCCACTCTCCCATCACCAGAGTG
63036_8589	TTTATACTAAATATGGATCCTTTTTGCAAAGAAAAAAAGAATCACTCAAGGGGAGGGCGCTAGAGCTCTTGCTAGTTATAGCTCCCGAGACGCTCACGAG[A/T]TGAGTCTTGAGGAGTCGCGTTACGACTTGRTCCGACGTCGGCCAAGAGGTTGAGAGWACGTTATGTGGATCACGTTACAGCCTGAAATTGTCCAACCCCA
63045_927	ATTTATATTTAGGAACAGAGATAGTATAGTGAGGCTCAATACAACATTGAACGCATTACGTCAATCCTTCCTTCCTACCCCTTCCCCTTGTAACAAAACT[C/G]TTTGCACGGAATTGTAAACATTTGAAAGCAGAGCAATCGTAAAGGCACTTGCTTACCCGAAAGCAGGAGCAGACCAAGTGCAAAACGCGATGCAATGGGA
63054_1194	GAGATATTGTTCTTCATCTTTTAACCGCCATTCTTTACTCTTTTTTAACCCGAGTGTGAGTGAAATTGAACAACGATGGTCATTGGAGTGATTGATTGTG[T/C]ATGTTATTGTCCCTTTTATCCTTTGCGGCCCGTTTGAATGTTGATATTGAAGGAAAGAATTGGACTGAATATCTCTGTTTGGATGGTCACAACATTCATA
63066_3851	ACCCCAACTTCGCCACCGAACAGCGGGCACTCTACGAGGCGCCCATGCTCAAGCAGCCGCTTGCAACGCAGAGGCGGTGTAAATGGACACGGAGGCGACG[A/C]TGGTGATCGAGGATGAGAACGCCGCCAGTTGCGCATTCTACACACCACCATCGAACTTTCAGGGGCGCATGTGGTAAGAGGACAATGCCGTACACGTCCA
63075_1213	AGGAGCTCAAGGATGTTATAAGGACCGTACCTGAAGTCGGAGGGCTGATCGGACATGAAGATGCTGACAAGCTTATGACTGTAAAAGAGTATCATGGTGG[T/C]AATGATGTAAAATCCAGTCTGCAATCAGCATTCGCTAAGCTAATGACAGCAAGTAAAGAAGCAGTTTCTGAAGCAGTTAATAAATTGAAGGGTCGCCTGA
63091_1409	TTTGAACCACGCAGACATGAATATCGAATCAACTGTCAAAAAACATATTCAAGTCTAGTATGATATCTTAAGGAAAGATGAGAATTAATGGGGTAACCAT[T/G]AAGTATCACATAAAGCTTATATTCCAAGTAGCAGTTCAAAAGTATATGCAGCAGTAATAGCATGTGAATCAACATCATCATCGTTTCTCTCCATGCAACA
63114_1034	CCGATGTCCATACTGCAAAAAAAAAAAAAACACCCCATCATTATTAGACAACTTTTGCACCTTAATTTAGTTTGGGGCCTCGCTGTAGCTAGCTTACCAT[T/G]GAAAGGACACGTCTTGGCCGTAGTACTCATCACTCAGATGCATCCCCATGGCGTCCACCGTGTTAGTCTGCTGCGCCGCCGTGGCCCCATCGTCGACTCC
63135_1951	TCTGGATAGATGGTTTACCCAGGAATATGATATTTGCCACTTCAAGGCCTAATATATTTCATGCAGTAGTATATGTACTTTTGTGTTTCTTGCCCTTCAC[A/T]TTTTTAACGTATTGTATTTTTTCCAACTTGCTGTTCTGAACTGAAGTGTATCTAAGAAAAAGGTTATGTACCGTACAGAATATCCTACATATGCAAGTGC
63219_382	CAGCAGCAGCAGAAGCTGAATAGCAAACATACATAGGCAGCGTTGTCTAGCAGGGTTGGCTGACACGAACTCATATAATTTATTAGCAGGGAACACTGGC[C/G]CCGTGAACATCCATTTTAACAATCCAATGGACTAATCGCGGCCCGTATAGAAGCGTATCTGAGATGGGCTACGATTATTATTTTGAGCAGATGGCAGTCA
63256_1280	ATCGGGTAGATCCGCAGCGGCGCGAATCATCGGTCTCCGTAGCCCACACACATCTGAAGGTGACTTATGCAGCGACCGCAGCTTTGCCATTCTTAGCTGC[T/C]TCTCCCTCGGCCTTCTTAGCTTCCCTGTCCTGATCTTTCTTCTGTGCCCTTATCATTGCACGTCTTGCCCGGGGGCGCATCTCACGCACTTGGCGTGGCG
63264_10900	CTACGGTGTTAGTCCGGCTCTAAAGGTATAATTAATACCTAATCTAAATGGTCGTCGGCGCCCGATCCCCTGTCCGGCCATGAGCCCTGATAATAGAAGC[T/C]TTTCCTTCTCCAGCTTCAACTCGGCGCTCTCCAGCTCCGCATCTGTAACCTTCGCCTCCGGATCCCCGGAACAGAAGTTGTCTGCCTCCACGTCGCCACC
63312_296	GATGATGCTTTCAGTAACCGGTTACTGTCAACCACATAACTCTAATGAAATATTAAAAAATAAAAACATAACTCGATGAAAAGCGTCGTCCGTATATACA[A/T]GAAAATGTCGTCCCGATGTATATACATGAAAAATGTCCACACTATATTTATGACAACGGGTGTACCACATGAAAAATCTATATATCTATATATACGATAT
63392_1126	TTATATATTTCATTTCACGTGATTAGTTGTAAAACACACACTCTTTTTAATTTTTATTCGTAGCAGTACTTCGATGTAGTCCACCCGTGGAAGATTCTGA[C/G]GAACTGATGAATGATTTGAACCTCACTAACGATCTAGTCAAGTTTGTAAGAATAATCCGACAGAGGTTCCAGGCTGCTGCTTTGAATGGTACCCAATATA
63407_114	CACACGACAAAATCAGCTAGGGAGATTAGAGTGGCCAGGTAACTTAAAGTGAGTTTAGCAATAGGAGCATCTTTTTGCATCAGATTCTTTTCGAAGGGGG[A/G]CAGGACAAGGGATTGTGCCGCCGACGCTCTGCCTCTGCATCAGAGATATTTCAAGTGATGTTTTTTCCAGGACTTCGTACAGAACAGAGCATGAATAATT
63408_316	TCTCTCTCTCTCTCTCTTGCTGCTGCTGCTGCTTGGACCGTACGTACTACCGTTCCGTTCCAATACGCATACCACTACCACCGTCTTCTCTCTCTCTACA[A/G]CGTTCTCTTTCTCTCTCCTCTCCCATGGAGCCTCATGCCCATCTCTCTCTCTCTCTCTCTCNNNNTCTCTCACACACACACACACACAGAGTCTCCACAT
63435_3116	TCCATCCTATACCTATTAATTATTGCGGATTTAGTACACGAACAGAGACTGCAGTTTCAGTAACAGGGTTGTACTCGACGGAGACTCCGTGACACTGAAA[A/T]ATTACCGGAGGACAAATCATGCTATCAGCGTGTTATCCCACTGAATACATTATTCCACTTCAATCTCTTTATTGAACACAATTACATCTGAACACTCCAA
63444_10145	TATATTTAGATACTAATGTGCCAGCGTGGCTTCGCCGTTGACGTTTGTATAAATCGCGACCTTCTTGGCTTGGCCTGGCTGAATATGTCTGAATCAGTGT[A/G]GTTTGTGGTTTATCTATGCTTGAAAACGCTAGCTAGCTATTATTTTCCAAGACATAATGTGGCTCAGTGTTTCCATTGCCGTGTAATTTGCTTGGCCGCA
63455_1286	AAATATTTGAGAACAAAGCAAAAGATCCGCCGCCTCGCTAATCGTCGGATTTGATGGATTGAGCGATCGAGTGTCACTTTTTATCATTGCAACACAGGTC[C/G]TGTTGCGGGAAATTTCTGCAACACGGGTCATGTTGCAGAAATTTTTGCAAGATATTTTTTGCCAGATGTCTTGTTTCAGTTTTTTTTTTTGCAACAGAGG
63465_1074	CACCGTCATCATGCGGGCGCGCCTACATGCATGCACGCGGCATGTCGACCGGCCTAAAGCTAACAAGTTTTTTGTTTAGGGGTTGAGATGAGGGAGGAGT[A/G]AAGTTGAGAAGTTTGTTCTCTGTTCGCGCTCAGTGCTCGGTAGAAAATCATATCCTAGGCGACGCAAAGCGGTCGCCGCCGGTCCCGCCATCGCCGGTTA
63521_1008	GTATTTTGTTTGTGAGCAATTCTGGTAAACTTGTATCTAAACCTGATTTTTCATCAAGCTAGAATGCAAGATAGATGCAGCCATTCTCCCAGAACCATGA[T/C]AACATTCTCCAACAATGAAGATACATGCAACCATGGCTGCTCTGGAAGGATGTTTCAAGTAGCTCGATACAAATTACAAGTTCATCAGCACATGTCAAAC
63521_826	TATCAATTTATAGGACAAGTATTTCCGGGCGGAGGGAGTATCTTTTATTGCCCATTTTCTTTCTCCTAAGGGATTGAAGACTTTCTTCCCCTATACTGAC[A/C]GAAGCAGATAGGAAGCAGGCCTGGGTACACATGGTAATAGAACCCACCCACTGGAGATCATTCAATCAGGCGTTTTCGATGGTATTTTGTTTGTGAGCAA
63548_1062	AAATTGAGATTTTGCAGCATCGCAGGTACGTGATTTCGATCTCGAACTACTTGTATATCGACATACTAATATCTTCCGCATATACATCAACACAGACATA[A/T]ACATTTAGGAACAATCAAATCCAAAGAAGCAGAGACCTATATATAATATAAACCCTACTGCCCAAGCAAAATTCAATTTCCATCCAAAAACAACACCCAA
63580_10354	AAGCAATGGAGCTGTTGTAGCGGGTTCAAGTATCTGGCCCAATAGAAGAGACATGGGCTTACTTTAAACCTCCTTTCCCATGGGTCAGGCGTCTCTCCCA[A/T]GTGCTTACTTTAAGAAGAGCGCCCCACCACTGGCAAGGAGATCATATTCCGCTTTATGTGAAGGATATCCCCAATGGGACACCCAAGGAGGGAAGCTCCC
63592_1310	TGGCAAATGCTTTAAGAAGAATCAGCGACGGCGTCAGCGCACTTCGCCGCCTGTTGGCATCGGCAGGGCTTCGACGCCATCCGCACCCGGTTCTCTGAGA[A/T]CAAGCAGAAAGTGTTAGGAATCTGAAAAGAAATCAACATCTTGCGATACATCAGTCTGACCGTCTGCTTACCTCCTGTGATAATCAACTTCTCAACCCGT
63613_2081	TTACAACACGGTAAGAATCAAATGAAGAGCAAGTGTTGTAAAACTCAACAGAAAAACCATCCTGCAAAGACCTGCAACTATTAACTCTCGATGTATACTC[T/C]CCCTTTTTGTCAACAAGTGTCAAAAGGTATCAAAGAAGATGAGGCAAAGTAATCGTCCGAAGAAGAAGAATATCCGGAATAGCTCGATGAAGATGGAGCT
63638_1612	AGCTTCCTTCATCACCACTCCAGAATACAGTTTATACAAACACCAGTGCATCAGAAAATACCAAATGGGTGCCATATAATGCAACACCCGCAAAACCTCT[T/C]GTCGTCCCGTATAACGATATCCTACGCAAAATGAATGAGAAATGGAGAAGAAAGCAGCTTTAAGCCACAGTGAAGCTACTAATCAATTTACAATTTCCCT
63657_137	CGCCGGTGATACTGGGTGGTAGCTGTTCTTGTCTTTTGATCTGGATGTTTGTCGAGTGCTTGTGTTTGTTGGTGTTGATATGATTGTATCGTCTGGTCCT[A/G]TGATTCGTGATGCTCGAATGAAATAGCAATGAGAAGTTCAGTTATAATGTGATGGTGATTCTGCCCTCCAGTTCTACTGTTTGCCACTTCATTCCTCTGT
63667_1343	GCAAAGCAAGAGCGAGTGCGAGTCGTGTCCAAACCAGACGTGGACTACTTGTTGAGTACGGAAATTTTTAAGGACTATTTTGCAAAATTCCTACTCGTGT[T/C]ATTTACTTCCTCCGTAAAGAAATATAAGAGTGTTTAGATAACTACTTTAGTGATCTACMCGCTCTTATATTTATTTATATTTATTTACAGAGGGAGTATT
63698_3118	TTAGTGGCTCATGACGTCACCCCCGTCGAATAAGCAATTGATGATGTCATGGACGAGGATGATGACCCTCTTCGGTTTTCTCAATACCGGCTATGACGAT[A/G]AAGGATTGGTGGCTCAGCAGTATGACTCAGGCTATGAGCGTGATGAGTTGATGACTGATTTGTCGGTGCAGGAACATCTTAAGGCTAGTTGCAAGAAGTC
63712_139	TCTAGGGCATATTTCCAACACTGACAAGGTGGTGGTGGTGGTGGCGGCGTCGAATAATGGTGTCAGAGCCTGTTCCCCGTCTCGACAAGGACACATGTGG[T/C]GGCATCGACGAGATTCCGGCGTTGTCTGCTCCCCRATCTGTCGATTCAGTGGCCGATGTGTTCTCCAGGCGTYTTCTTCGCAACGGAGGGACGTCGGATG
63736_1545	ACTCGACCCCATGGCATCAGATTCAAAACTCAGGAAGTCAGTGTCTTCTTGAGCCCGTGTTCCCCCTTGGGGCCATGTCTACTCCTCTTCCAGCCAAAAT[T/G]TGATCTTGTTATACCATCAATAGATCATAAATAGACAAACTTAAGAAAGAAAAGCCACCTGTTTTTTGCTCCGTCTATATGTTTACGATGGTGGGCCAGC
63772_4912	GAATGATTTTTCCAAGACTTTTTAGTCTGTGTCTTTTCTTTTCTGGTGAGCCCGTCAAGTACACAGATATACTACTATATATAATGCCGCTTTGGGTCCT[T/C]CTCTTGCTGAAGAAAAACAAAATAATCAACCAATATATTTCCTCGCAAAAAAAAAAAAAACCCTATCATATTCATATCCAAGCACACCTATTCTTTGGCC
63829_10001	ATGGCTGGACCAGTACTTCACTGCTGTGGTGGCACAATGGCTGGAATTGTACTTCGCTGCTGTGGTGGCTCAATGGCTGGAGCGGTACTTGACGCTCTGA[T/C]AGTACCTGTTGCAACCAACCTCATTAGTGATGATTGCACGAGCCATAACTCAGAAGGATCAGGAAAAATTAACTTCAGTACTTCACTACCAAAGGGATTA
63838_7158	ATGGATGGAGGATTCAAAGGACGCGGTGGCGGTTGACCGTTAGGTTCATAGGTTGGAGGTGTAATAGTGGGACTAGATGAAGGTGTTGGTGGAGTGACTG[A/G]GGCTATTGGTGGGGGGCTAGATGAAGATTCACTAGGTTTATATGGTGGGGATGCAGTAGGAGGGCCTGAGGGAGGTGTTGGTGGGGTGGCTGGAGCTAGT
63846_215	GGAACAATTCAACCGTACGTGTGTCAGTGGGCAATAATAGGAGGGTGGAAGATTCAGCGTGTTTGTGCACAATGTTGTTATTTCTAGTCAAAAGTTTGGC[T/C]GGATGTAGAACCAGGCAAACCCCGAGACTAGACCCCGAGACTAAACGTGGAATTCATGGACCTAAAGCCATCGCATGTGTCTTTAAAACGGAGCTAGCTA
63853_1133	GCGGGTCTGTCATATCATAATCCACATGTACTACCGCCTAATTAAATTAAATATGGCACTAAGAAGCTTCTCCGTGGACGCTAAGCATGTGTAAGAAGAT[A/C]GATTCCACCAGAAATAAATTTTGGCTAGCGTGTATGCTTGCTTGTAGTATGAGTATGGCCCGTAATGCCTTTTATTTTCCACCACCTATGTCGTATGCTT
63853_849	GACAAACTTATACACAACATAAATTATTCGGTCCTTGTCACAATAGCTGATGCATATAGACATATAGATATGCGTCAGCTTGTTTTGTCATGAATACATA[C/G]AGAGTACCTAAAAGATGACAAATGAAGCAGGAATCGACGAGCGGACTTTGAGGCATCTGTCTTGCGGAATATAGGTGACGGCGCGTCCGCTTCTTCCCTT
63885_2492	CACCATTATCATGGTGTCCCGGCTCCGCGGAGGACATCGCAAACTTGAAATTCCTTCTGCTGTGTTTCCAGCAGATGTCGGGTCTCTCGATCAACTTTGA[T/C]AAGAGTGCAGCGATGGTGATGGGATACTTGCCTGCCGAGGCCCAAGATATTGCCGATCGACTCAATTGCCAATTGGGGTACCTTCCCCACGTCCTATTTG
63885_9176	TGAAGTATCTCGGGATGTATTGTCTCAAACAGAGAACGTACTAGGAGCTTTGGTGATTCTTTCTAAGAACTTCTCATCTCAAGGCAAGGATTCAGTAGAC[A/G]AAGCAAACCGGAAAGATAATTCAAACGCAGAAGAACAAGGTGCTGCAGATTCTGTTGATGAGGATGGTGCTGCTGTTGCATCCACCGAAGTGTCCATAAA
63894_279	GAAGGCATTATCTGTGATCAGTCTACCTGGAAAGAAAGCACTCTGCTCTGGGGCAATAATATCCTCAAGGAGGGGCCGAAGCCGGTTCACTAAACACTTA[T/G]ATATAACCTTGTAGATAACATTGCACAAGCTAATGGGGCAAAATTCAGACAACCGTGTTGGTTCTTTCACCTAGGGATCAATACTATGGAGGTGATTGTT
63898_1448	GTGTGGCGCTTGGCGAATTCCGGGTCCTTCACATCCCCACACGACAGCAGCTCGCGGATATTATGACGAAGGGGCTGCCGTCCGAGATCTTCTCCGACTT[T/C]CGGTCCAGTCTTTGCGTCGCCGCCGCCGACGTCACGACTGCGGGGGGGTGTTAGCCAAGATAGTTATGGAGTATGTATTCTTGTATTGTATACGGCTTAG
63900_1508	CATCCCGTCGTCCTACAGGGCGGTAATGAAGCAATGGATGGTTCTGAGGCCTCCTTGCGTCGTGAGGCTCTCAGCTAACAAATGGTGCGAGTTCTAGGTG[T/C]GGGTCCAGAACTTGCACGAGTAGCTGGTCCTCGTGAGGGGTTGGCAATACTTCTGCCGCAATCACAGGATTGCCCTAGTGACCTCCTCGTCCCGCGGCTC
63969_713	TCATATGTTTCAACATTCAAAATATTATGTCTTGCAAAGAACCTACCTTGATCGCTTAAGATTCTCCAATGCCTGCAGCATGATCTTTTGATATATTTTC[A/T]CTATTTTAAATCATGAATCACATGCAAAGGCCGCAGGGCACCAACGTATTTTGACGACTTCCTAAGCCAGTGACCTAACTAATCGTATTTTATAGTTTCG
64013_611	TGACCATGACAGACAAGAAGTTTTCGTGAATGTACCCCTAAGAACCAACACTTCAAAGATGCACTCATGGTTGTTGAACTCTTGATTAATTCTCAAAACC[T/C]GACACCAAATAAATCTCGCCGTCACATATGTACAATGAGAAAACCTAACTTCACCGTCTCAAGGAGATGACGGGTTGCCTGATCCTTTCAACGGAAAAAC
64031_2144	CTAATATGTGAAGTACTAAAAATGTTAAATTAGAAAAACCGAGCCATCTAACATTCCCATGCTAACCTGGTCGATTGATGGTCGGTTTTCTTTTTCATGC[A/G]TGCACTTACAAGCGGGATCCTCCTATAAAAATCAAATCAACATACCTGACGTTGGATTAGACCTAGCTGCAACGGATTACATCATTATACGATGTTTTGT
64085_510	AGTTTCTTGGGAGCACACATCTCTATCTTGATTGAGCAAGACGACTGTGATGTTGGGCTCATGTCCAGGCTCGTGAACCATGCGTCTAAAATCACACCGC[T/C]GGAGCTACAGGATCGTATACCCCGCTGCCCGCTGGAATGAATGATGTGATGCTAACGGAACTGTCGAGCCCGTAATCCCACACCAAAAGTGTATAGATCA
64113_548	CTCAAACACAGGGTTAGTCTGCAAATTGCGTTGTCATCAACACCAAAACACTTATGTCAGGAAATGCCCATTCAATGAGGGTACGAAAGAACATACAAAC[C/G]AATGTTTCAAGCACAGTCGGAATGTAAATGACCAACGACCATGAAGACCTTGCGCATACCAGCTTCCTCAACAAAAGACACACTAGAACCAGTCTGCAAA
64113_6532	ATGATACTAGACGCCGCCTTGAAATTGTTGGTTTGCCTGCGTCCAAGGAATATGATATGGTTTCCAACCAATTTGTGTTACAAAAAGTTCTCATGCAAAT[T/C]GGTGGTATCCAGTCTCGAGTTCATCGTCTACAAGAGCGTCTCAGCAAGGCTCGCTCTAAACAAGCAAAGTTGGCATCTTTCATGGATCATGACCAGGTCA
64163_2197	TTGTTGTGATTTTTAGCCTGCAGAAGAATTGCATTTTCTACCTAATATTTTCATCCTGGTCTTCTAGAGAAACCCGATACATGATAAAAGTCACTTCCAA[T/G]TCTCTCCTGCATTTCTGTTGAAACGTTTGCTCCACTTTACTTTGTAGCTTTCGAAGTCTTACGTAGAACGAAATATACTATTGCTTTGTCATGACATTGT
64163_660	TATTAGCTATAAGTCATTTCAGCTCTTTTTTATGGGTGTCGTTGTTGAGATTGCTCTGCTCAACTCAACCATCGAGTGCCGTATGTTTTAACTTATGTTC[A/C]TGCTGCAGGCTGGAAGGCGGTCGTCGAGTGTGATCTACAATGAGCTAGTGAGTACAAGTGCTTTCAGGACACCTGCAAATGGCACCGGTATGGCCTCCCT
64208_5041	CTATGGAGCGTCGTCGGGGCCGCCGGTGTTGCTATGGAGCGTCGCTGGTGCTGTATTGTCACATCGCCGGGCCACCAGTGCTGTATTGGAGCATCGTCGG[A/G]ACCATGGTGTCTTGCATATGGGCTATTGCAACCTAGGATCTGCACTCCGGTGAGCGAGCGATGCAGCACTACCGGCGTGCTGTTGGGTTTGTCACGAGCG
64212_2746	GAGATCGGTATTTCCCTCGTTGTTTCTTTTACTGAAAATACGAGTTCATAAGCATCAGTTCCCCATTCAGAACTTTTTTATTCTTCTATTTTCTGTCAGG[A/G]GCAATGTTCAAATTAGGAGCACGCAAATTGAGTGAATAATGAATTCAAATTCCTAAGCAATATTATTTGACTCCCATTTTCGCTACCGTTTAGCAGTTAC
64215_361	CCATCTGGGCTGGCTTGGGTTTGCTTGAAAACGCAGCTAGGGGAGGGTTCGCTCAATCCTCCATCATCGTCCGCTTGGGGTAACTCCCCAGCTGATGGTC[A/G]CCATCTTCTCCATCCAAAAAAAAAAAAAACCTGACGGCCACCAGGTATTGGCATCGAAAGAAAATGATAGTACTACAAGGCAATACAATAAGTATAACAC
64229_974	CAGAACCAGGGCAGCTAACACGGCTCTCTATTAAACAATGACAAGCAGGACGGCACCACCAGGATATGTTCGATTCTACACTTTCTTCCCCACTCAACTT[T/C]AATTGTAGCTTTTGTTTTCACTCGATATTTTGGTTGCGTTCCTCCCTACGCGTGGCCGAGTGCACCATCTAGTAGCAGTGCTCACATGGGTAATCCACTT
64233_1070	AGGAGAAGGACAAGGGCGGGCGTCGCGGGCGTTCACGTCATCATGAACCCCTCAAATTTGGGTCTAAAATGGGTCACACACAGACAAAAAGCGTACGTTT[T/C]GTAAACCCGGCTCAAATTTAGGTCTGMAATGTGTCACACATGGACAAAAAGCGAACSCTCATCCATTTTGCGTCGATGCATTGGGCCATGATCTGTGTTC
64314_126	GGGCATATTTCCTTCAGAATAAATTTTTAAAGGAAGGAACTTAGATATCACAAACATTTTCTAAAATTGAAGAACAAATTTGAAAATGTAGAACCTTTTT[A/T]AAAATCTCAAAAAAGTTTGGAAATTCGAACATATTTTCAATACATGAACAATATTTTGAAAACCGGTACATATTTTTAAAAATTTGAACATATTTTTCAA
64314_2156	TTAAGGCTCCGAACAAGATGAAAGCTGTTCTGTGGAGGTTTGCACATGATTGTTTGCCCTCGGGCGAGCAGCTGCTCCGGCGTCACATTTCGACGAGAAC[A/G]GACTGCTTCTTCTGTGGTAGGCCGAAAAGTGTGGGGCATGCGCAGCTTTACTATCCTCATGCTCGGGCTGTCTGGGATGAGATCAAGGAGGCCTTTGGGA
64317_11480	TGTCGTGGATACTGGAGATAGCCTTGGAATAGAGCAACTCAAAGACTTGCAACACCTTAGAAATAGGTTGGAACTGTTAAATTTGAGCAAAATAAAGAGT[A/G]CGGCGGATTCAAAAGAAGCGAATCTCAGTCAGAAGCACAATCTAAGTGAGTTGTTGTTCTCTTGGGACCAAGGAATGCATGATGTGCCTACAGATGTGGA
64338_1837	CAATGGCTTCGCCAGAAAGAGAGAAAACCAAAAACACAAGACAATCCATGGAAAGAAGGATGTAACATGCCAACCAAGACTATCATAAATACTAAGAAGC[A/C]TGCACGCCATCCAAATAGGGTTATAAACTCCATAATAATCCACTCAAGTTTCTTGGCGCCAAGCTCCACTGGATCTCATATTTTGTAGCAACGTCCATGC
64351_920	AGTTACTCATTTGCCCCTAATTCTGTAACTCAAATATCTAGTTGTCGTCAGTTCTTGTTGAATGTGCTCCACCAGTGAGAATCTCAACTTGTTACGTTAA[A/G]AACTGTTTTCTTTTTCTTGTAAATGTATCGGTTCATATTCTGAGATCTGAAGAAATTTGCATTTCTTAGATGCTGAAATGTAACTGAGATATGTACTGAG
64353_10370	TCTGGATAAACTCCAATCTCCAATAACAACAGAGTTTTTCCAAAAGAAGTAAAAAAAACACCAGCATGTGGTTTACAATCTCATCTTACAAAAAAATCAT[T/G]CTGGATTTGTGAAATAATGAGTGCATGGAGGAACACAAAGGACCGTGTGCACAGCAATTTCCAGAACCTGTACAAAAAGAGCTGTACAATACTACATGAA
64358_118	TAATATCATGNNNNNNNNNNNNNNNNNNGATACGTTGGAGATGTATCAGCTTGCTACCCCAATTTTCATCCGTGCAATCGATATAAACTTGAGTTTCGTT[T/C]CACTCAATGTGTTTTTCTTGGCTATAGTAATCTTCACAAAGGATACAAGTGCCTTGAAGTTGCCACTGGACGAATATATATTTCTCCTGATGTTATATTT
64400_1255	ATAATTCTCGAGAAAGTTTTGACCAATCCGTGAACTTTTTATTTCCACACAAAAAAAACACCACTATAGTTCTACTGAAAATAGAGTCAGTCCGGGTTAG[T/C]TTCATTCAAATCATGCAAATTAGAGGTCAAAACAAGAGCAGAAGTGTTTGGAAAAGTAGATACGTTGGAGACATATCAGGGCCATAGGTTCAATAGTGAC
64402_253	TGGTACAATTTTGGATAACGAATCACCCAAGTTCGCTTAATAGTGAACCACCATCGATCAAACTATAAAAGCATGCATACATCAGCCAGAACAAACAACA[A/G]CCCACTTCAAACAAACATACCATAGCACAAAGAACTAATGCCTGTCGAATATCCACTTCTTATAAAGCGTGCAATGACTGTAACTCTGCATACAACGGCA
64412_346	GCTTTGGTCCGTTTCAACCTAAATGGACACGCGCGAACAGTCTGGGTCGGCCGGTTGGAGTTGCTCTGACTGGCCATCGTGTACGGCCACGTTCCGTGGG[A/G]TTTGTTGATGTTTATTTGGGACTTGGCTGCAAAAAAAAGATTTCATGCCGGGTCTTTTTTTTAAGGAAAATCAGAAAATATTGGTACGACAATGCATTAT
64414_339	GAAGTTCATGTAGCTGATTGCCTGATTGTGCATAACTGGGAATGTATTTGACAGTGTATTTTGTAGTTGTCAAAGCCTCAAAGGGGGAAATTATCTTATT[T/C]TGCACATAACGTTGCCTGCATTTCTTTTTCTTCAGGAAGGGCGGCTCTGGCTTAGTTCTGTGGAGTGCTTGGTCGATGCGTATGTGATATTACTGAGGAA
64414_996	CTTCTAGGGTCAATTTTCTTTCTTTAGTTTCGTCAGTTCAAATGCTTATATAATTCCTATGTATCAGCAATGCATCATACTTGTGCTATAACTTGCTTCT[T/G]TTAACAGCCAGCCTATGATGCCCAAGCAAGTAGTGTGGAGTTGCTAGAAATACTTTTGTCGCAATGTTCACTTCATCACCAACTTCTGGGAATGTCTTGT
64440_1291	TGAGGCGGGGTAATTCAGTAGGACAATGTCAGCCACATAGATGGTATAGCCTTGGTCAAGTCTTTGTTTATTCCAGTTCATTCAATGGAACTCTTAATTA[A/G]CCTGCTCATGTGTTAATGCAATGCTTACTCTTAGCAATTTTAAAATAAACCATGGTGGTTTTCCCTTCTTGACTGTGGTACCAGGCTAAAAAATTAACAA
64461_270	CATGCAGCCATTATAACCTTAGTATCTTCAACCTTTCGATCGCGCCACAAAACACAACAAGCACACCTATGACGCTACATACATAGAGGATATCTAGCGG[T/C]GCTCCAATTGAGTTATGCATGCATCATGTGGACACCCCCATGAGGAGAAGGACCAATCGGTGGTGTACACCAACAACCCGGCCGCGGCAGAAGACTCCAC
64469_10831	ATAATAGATATAGAGGTAGGTGGTGGTTGGATGTGTTGTATACTTGTATGGTGAAGGTTTGGATGGCTTGGCAAAGTTCTTTCACATAGTTATAGAGGTC[A/G]CACAAGCACTGATCATTCAAAAGAAGCCAGAAGAATGGAACAACAAATTATGTTTGACAACACCTACCTAAGATATAGCGGCAGTAGAAATTGAAGAGAA
64479_303	TGTGGTTGTTTGCAATGTTGGTTTTGACCGAAAGTCATTCTGGTCATGTGAAAAATGGCATGGCTTATCTGATTATATGTTTACCTTTTACCCCTCCCTC[A/G]ACAGTCATATAGCTGCAATTGCTGCTGGAAACAATGGGATTCCGGTGCGAATGCATGGCTACGAATTTGGCAAAGCAAGTGGCATGGCTCCACGAGCTAG
64486_1245	AAAATAGACTTCAAGAAAGCAATTGACAAGTTTAACTCGGAGTACCTTGAGCAGTGTTGCTTGCTACAGGCGTTCAATTAAAATGGGTTGATAGGATAAC[A/G]GGCATAACGAAGGGCCAGGTCAATATTGTACTGTATGGTGAACAATATGTGTTACTATGCCGTCCAAGGCCTGAGACAGGAAGACCCTTTGTATACGATG
64491_3060	ATCCGTTCTTTTTTTGATAGTAGTACTAGTTTATTCATAATTTCTTGGATTGGAATCCTGAAGAGCGGAGGAAATGGGGCGGACGGGAACTGCGAGACGA[C/G]AGGAGCGGTTAGTTTATCGCCTTCCGTTTCCCGTCGTTGTCGCCCACGGCGCACCGGTGGCGCGACGCGCTCTGGGGATGGCGCCAGGTCCGCATGGCCC
64493_645	GGTGTCCGCCATTTTAAACAATTGACTGACGCTTATATTCTTATGTCCATATCCATTTGACCCATGAACACATCCTCGGTTGGCGCAAAAGAAAACTGTG[T/G]TGTAACCATTTTGGACATATTTTCATTATTTTGCTAGACCCTACTTGAAATTGTTTGAGTTATCGAGGGAATACTGAATAACCAACTAGTATCTTTAGGT
64502_2184	ACACGCACGGAGTCGTTATTACGGAATCAACGGATTATTAATAGGTGGCAGTTTTTGATTGGAGACTAGTAGTGAGGCGGGCTCATCCCCATAAAAATCA[A/G]GGGCGGAGATTAATTAGTATTAAGATGCCCGTGAGATGGTGCRTCTAGGATTATTGTCCACTGGCCGATCAAGACGTCGGAGGTGGTCACGCGCACGTAC
64509_2655	GAGTACTGTTCGAGGACGCTTTTGGTGTTGCCCCTTCATCTGTTGTTGTACTCTCTGGATTGAGTTCATCTACTGACATCACGTTGATTATGCTCTTTGG[A/G]GACTTCTTCTTTGGAGACTTCTTCGACGGCGACGATGACGGGGASGAAGCAGAGGGCAACGATAGTGGGGAGWGGGTCGRAGGCTTAGCAGAACCCAGAG
64559_7960	ATGTTTGTCTCGAAATTGCCAGAAAAAGTACGTCCAGACCGCTCGGCGGACCGATATAGTCCCGCGTTAGATGGCCTCCGCGGTCCGGACAGTGATGTTC[A/G]GACATATGCGGCAGTTTGAGGATCCGCCCTGGAAATGCCCTAAGTGCCTCGCCCTGTGTAGTGAGCAATATTGCCCAACATAGGACCTCTCCTTTTCTTA
64572_624	AAATTGTGACCCTGTTCTCAACTAACCGAAACAGAACAGAAACAGAAACTCAACTACGTGGCTAACAAGGACTCCCCAGCACGGCATGTACCCCGGATCA[T/C]AGAACACCTGACAACTAAAAGAAGAAGAAAAGGCAGCAAACAGCTGCCTTGAACTAAAACTGGGGGAATTACAATGCAAAACTGGAGGGCAAATAGGGGA
64573_6969	ATTCAGTTATACTAATTTGGTATTGTGGTTTTTCTATAAACTTGGTCAAACTTGGCACTGTTGGACTTCAATCAAAATGTGTAAGCCTTCTTTTCAAGCA[T/C]GGAGGGAGTACATAATTGTGTTACACAGTTCTAGTTATCCATGACACATTTATTGTACTATCTGACCATCTCGTCAACAATAATGCTAAATCTATTAGAA
64617_3439	TGTTAAAGCCATCTCCACCTTCGGCCGCCACCGCGACTTTGAGCTAGTCAAGGACCATAGAGTGCAATGGGACCCGAACGGTTTTTGGTGGCACCGGCTT[T/G]GGGTCAAGCCAGATTTCAAGGAGGGAGGGATGTTAGGAGCCATGGATTTGGCCCGTCCAAGGCCATCGCTGCAACTASTTAAGCGATGCGCACAGAAGGA
64618_231	GGTCCGGCCTGTGCGTTTGGTCGAGTATCACAATGAGAGACGTATTCAGATGGGCAGCTAAACAGAAGCACGAGCCCACTTCATCATCATAAAATAAAAA[T/G]AACACGGCCGTCTTTCTTCGTCGCGAGCAGCCGCGACGTGAGATGACCCGGGCGCCATGGCCGACCCCTCGCTCCGTCCGGCAGGCCACGGAGCTCCACG
64642_377	TCAAGGTAATACCAAATTGCTCCACATGCCTGTTTGTAAGAATTTCATCTAGGCGTGCCGGGCTGTGTGTGGTTTGTTGTTTTCGTCAACCACAACCACT[T/G]CAAACTTTTCACGATCCCCTAATCTCCCTCCCTCTCCCTCTTTTTAGCATCATGATCCCCTAATCTCACCATGAGGATACACATTCTTGTAGACAAAATA
64642_6722	GGGCTGCTTTAGGTCCACTGGTGGAAACATATATTTTACTTGATCGGTTACTGTTTCTTCAAGAGCAAGGAAGTGCAGTTGAAGCATCATTGTTTCCTCT[C/G]TTTGATCCCGCCATGTCTCCAAGGAATATGGCACTAGTTGCTTGGAAGTTAACGGGTGATCCTTTAGAACCAAGTCATGGTAATGCTTCTCATGCCTGAA
64654_291	GAAACATAATCTTACTCCAACTTCAGAAGAAAAAAAATCAGATGGTTTATGCATCCTATTTCATGAAATTGTGGAAGTCACCCTGAAATGTGGAAAAGTA[A/T]TCATCCACATGTAGTACTCCTACTTACTACTACTACTAGTTACTAGTGTTAAGACCAATTTTATTTAGCAACAGTCGATGTACATGACTCGGTCTTGATA
64694_1440	TTGATAATGAAGACTGGATCTCCTAAGAGTTCTTCAGATTTATCTCGTTATCTACTATGCTCATATTACTTTTTGGGTTTGCCAAAAGTTAACATAGCAG[A/G]CGCAAATTGAAGTGCTACATGTGCCTTTTGTGATTGAATATCAGTCCATGCTAAGCTAAACGGTGCACTGGTATTTAGAATTGAGCACATGATATATGTG
64738_1723	GTTTTACATGGTTGTTTATGAATTATCGGAGGCTACCCATCATTTGTTTGCACGCAATACTTAGCTACGTATAGGCTCAACTCACACGCAGGCCTATCTA[T/C]GTGCATGGCTGTAGCTCAATCATCTCTGAATTATGTATATTGGCAGCGTTCTGCGCCATTCATTCAGGCACGCACGATGAGGCTGCAGGCCGGGCGAGAG
64783_1341	ATGATGTGTGCTTAGTGATTGACGATGTTGCCATCGACTACAAAGACATCTGTGACGACTTTGTCAATCTTAAGATAATGTTTCAGCTTAGTCTATCAGA[A/G]ATGCTCGTAAACATAGGATGTACTCCCTCCGTCTGAAAATACTTGTCATCAAAATGAANNNNNNNNGATGTATCTAGATGTATTTTAGTTTGAGATACAT
64818_243	GCTCGGGGCTCGCGTCCATGGTTCTTTTCGAGGCTAACATCCTCGGCGTCCTTGCTGAGGTTCTGTCGGCAGTTTTCTGCGAGGTCATGAACGGCAAGCC[A/G]GAGTACACCGATCACTTGACCCACAAGYTGAAGCACCACCCTGGGCAGATTGAGGCTGCCGCCATCATGGAGCACATCCTTGAAGGAAGCTCCTACATGG
64827_131	CATTGGAGATCCAACGATCCACATTGAAATTTTACATTTTTGAACACCACATGCTTTGCTTCTGTTGTAGTCTTCCCCAGTAGATTGGCGTGGGCTACAT[T/C]GAGACTGCTTTGTATCACTGAATACTTTGAAATTGGGGGCACGAGCACCTTATTAAAATAANAAAAATGCAAGACAAACAGTTGCAACATTTTTTTGTTG
64839_2041	TTTCCCCTGCCGGATCTTGGCAGCGGCAAGGCTATACTGGAGCTGCAGCCACCCAAACTCTCGCCTACACAGACGCCCAGTTGAGCGTTGCTGACATAGG[T/C]GACGGGGCCATGACGGTGCAGCTGGATTTGAACAGCAGATGCGAAGGCCTTAGCTTGTCGTCGCCCAGCTCAGAGTAGCCTTCGGCAAAGACGACCCTCA
64850_1051	TGGAAATAGGCAAAAGGTTTCATCATGTTCATATTAAACAGATAAGATGACTGTTTTTTTCCCTGGCTTCATAAACCATGTAGTGCTTTATGCTGTTTTA[A/G]TGATGAGACTGCAATTCGTTCTTGATAACCTAAATCTGCATTACCAATGTGTTTAACGTTGCAAGAAGTTATCACGGAGATACATGTATTGTTTCGTCTC
64862_4535	CTTACAAATGGAATTTTCTCATGACTAGCATGTGAAGTAGCTGTGTCTCTGCATTCATTTTGATTTTACTCGTTCTTACCTTGATGATAATACTTTCTGA[T/C]CCACATTGTAGTTGTTCTTGCTGATCTTGTACTTCTGCAAATTCTGCAGCCTACATAATATTTTTTATATATTATAAGCATTGTGGTAGTCCGGTAAGTC
64878_3162	AGATGATGAAATACTGATTCAATTGGGCACAACATTGGAGTCTGATGCTAAAGGCAGTTTGATTCAACATAACTTCAGGGACATAAAGCCTGGGAAAGAT[T/G]CTGTTAGTCCTGATCATGCCAGCAACATTCATTCTGATGGCCCAATGAAAACACATCATCAGTCGGAATGTTTTGCAGAAGAAGCAGCTACAACATCATT
64903_1080	ATAGGACGTTGACGAAGAAGACATTCCAAATGGTGAAGTATAATACTTTACAACAGGCACTTTTCTTCCTTTCACTGTGAGAAATAGGTCCCTCTAGTGT[T/C]GCAAATAGCATCATGGTTGGGGGGACAGTATATAAAAATATTTGCAAGATCACACTGGGAAGGTATCCAGTTACTAGCTGGGTCATGATTTTCCTGCAAG
64903_546	TAGACCAAATTATGCATGCGGACTTCAAATAAGAACTTTGTTTACAAACAAAATAAATATTTGAAGTTTATATCTAGATTCTCACCTGATTTCGGTACAC[A/G]ATGTAGGCAAGAAAGAAGTACAGTAGTAAAAAGGGCAAGATCAGAGGTGCTAGCACAGAGCATGTGAAGCCCAATAGTCCAAACAACAGAACTTTTGGCA
64925_156	AGCTACCTAAGTGGATCCTCCTAGGCTCGACTAGCTTCCTAGACAAATGCATGTTCGAGAAAAGAACTTGAGTTCAAAACACTTAAAACAGTTGCAGATG[T/C]AGGTTAGTCATTCATTATTATTTGTCTCATGAGTCATGGCCTTCACCTTAATCAGTTTCGACAATGATTTAGTGCGATTTGCATTTGTTTTTTTCTGAAA
64939_115	TAAACACATGTGCCCCTTGTGTCTTTCTTACCATCACGACTACCAGATTGGGACCCTCTATCCAAGATCTGCCAGATTTAGCTTCGACAAATACAATTGG[A/C]AAAGTTTATGACACTCGACAAAGGGGTGGACATGTGTCCCTACTTGCGGTGATTGACATATTTTCTTAAACTTTATTCTCCAGTGTTGAAAACTCTCCCC
64976_1346	GATTCAAGTTCACCTGTGGGTGGATAGCACACATACAACATAATCCGTCATTCTGAAAGTTCTCCGGTGAGGACCGTCTACAGAAGAAGGCTTAACAGCC[A/G]GTCCTCATCTAATTACATTCACCCAGCACAACACATCATCTAGTACTCCTATAACAACTAGTACAGTGATAGTTATGAAGTCTTCGGTTCATTTGCCATG
64999_10336	TTGATGTGCCACAGCTTCCGGCTTCCGCGTGGCTTCTGTAAGGACGCGTGCAGCCGTTAGCTAGCTGCAGGCCGAATAATTCGTACGTAGCATCCCAGAA[A/G]AACCTGGGAACGAAATGAAAATGATAAGCGTGTTGCCTTTGAGATTCTTCAATCAGGCATCAACTTTAGATTCTTTTTATACAGTATGTCTGATGAAAAG
65010_2140	CGCCATGGTTGCGCGTCGCCACTGTGCAGTGCATCCGCGTCACCGCGCTCTTCCCCGCTGCCCGGCCTACGTGGTATTACTACATTACGGAGTCGCGATT[T/C]CATGGTGTATATAAAGGAGCTTTGCCTCGTCCTTCTCCCCTCCTCCTGAGAGCTCCGATACACCACCACTCGACTCGAGCTCTTCTTTTGCGTGAGTGCG
65023_1735	TTCTGACCCTCGATTAGTCGAATGTAGCTAGGTAGCATCTTAAATTATTAGTTAGACGTACGTAGATATGTGCATGCACAATGGGTGAAAGCTTTACTTA[T/G]TGTACAACATTAAAACCGGGCACCTTCAGAACCCTCCCGCGCACTAGACAGTCCATTTTCGCCATCACACATTTATCTGGTCGTTCAATCTGACTGGACA
65028_1533	AGACATCACCACGCAACCGGACATACTCAACTATGAGAGAGACCTAATTAGCACACTCCTCTGTTTCCTTTCTTTTTGTCTAAGCATGCCATCCTAACCG[T/C]AACCTAATTAATCTGATGTGCCAGGAAAAAACGACAGAAAAGAAACAYCAAAGTTGAGCAGATGTTGCAGGTTGCGGCTGCCATCTTCAGTAGGAAACAT
65029_2956	ACACCACCGTGTTCGTAAAAAGGAGAGACGGTTGGCATCTCCCCTGACAGGGACGGGAACGGTCTTCGGACTTTCGTCTATCTAGCACACTGCGGTTAAG[A/G]CTACCCGCTTCGGCGGATGTAACCCAATTTTTTTTGCCGATTGTTTTTTTTTGTTTTTTTAAAAACAATTTAAATAAGTTGTTGGCTTCAGAATGTTTTT
65046_4667	TCCTGTGTTCTATGCAACACTCACTATGAAGAGAGAACTATGCGTCCATTTTGGGATTGCACCTTTGCCCTCCTCTGCCAGGATTCCATTATAGCCAACA[C/G]AAGACGAAGTACTTCTGTTGTCACTGATATTCAACTTGTTGCTACTGCTTTGCCTCCAGAAATAGCTATTGAAATGGGGTGGTGGAATATTTGGATGCAG
65053_26760	GCTGAAATAATGGCATCTCCAACGCCGAACCGGCCGTAATCATCCACCAAGCGAATCCAGACATGTTCTTCCATCCAACGCCATCCTGTATCGATCCGCA[T/G]GTTGATCTGGACATGCATTTTTCTGCAAATTGAAGACAAATTGAGGAACAGGGTGCGGGTGTCTGAGCCGCTGCCACGTCCACGTCTGGCAACCGTGTCA
65110_173	CTCCCGAACGTTCGGGAGTTATCATTACCGATAGAATAAGTTCAGTCTTCGCCGATAAATAGAATATCAACTCGCCTTAATTTCTCTCCCATCATCCTAT[C/G]TTTCATTCAGTATTTTGCTCCATAATGCCATTGAAGATTCAGGCTGCCTTAAAACCCATGTTGGATCAACATTGGGATGCCTTAAACAAGGTAGAAGAAA
65153_847	TGACTTTACTCTCCTTTTTTTTTAATCTGACTTTACTCTCCGATGTACCAAGCCCAACAATTCTGCTAAGAGAATACCAAGCCCAACAAGGACTGGCCCA[C/G]TCAGTCCAGAACTCCGAATCAGGCGACACGTCAAGCTTGCTCGAGGGAAAGCAAAACCAAGCCGAAGTATCCATCCAATCCAACCCGGCGCACGAAGCAA
65158_405	TTGGAAATGATTTTTGTAAGCAATGGACGTAAGAGGTTAGATTGTAAAAGAAAAGAAAATACAGTGGTCGTTGTTCTTTTCTCAATCGGGTTTTCTCTTT[T/C]TTCTTCTTTTTTTAAATGAACATTTTCTAAAAGAAATAAAATGAACTCATGAACATATTTCAAAGGCGTGGAAATTTTTCAAATTCATGAACATTTTTTT
65180_4425	GGACCCCTCTAGTTAGCATATGCTCCAAAAAATGGTGCCCCATGAGGGAAAAACGACATCGCCCGCTGCCATCGTCTGATCCAGGAGACCCAGATCTAGG[A/G]TTTCCCATGGAGCAGCGTGGGTGGGAGACGGGAGTTGCAACAATGATGCCTTCAAYAAGGAAACGACRCAATCTGCTACCATCGGCCGCAATGTCCAAAG
65200_391	GAAGCAGCTAGAGACTCCTTTTCATCTCAAGGTGAGTCTAACAGCAATGAAGATACTAAAGTGAAAAGAGTCTCAAGGGTTCCGAAGAAGCTAGCAAAAA[A/G]GGAGACCAAGCCAAACAGCCCACGTCTGGCCAGAACTAATTCCACTCGTATAGTCAACAAGAAGCTGCAATATATTTCACCAAACAATAGTCCGAACAAA
65258_242	CAAGTGATCATCAAATAAAATGATTTTTTATACACAATCACACTAATAAAAATGGCAGGTAAATTATGGTGATCCGTTAAAGGCCCACTAAAGCTTGAAG[A/G]CCTTGAATGTACAAATAATGTGTGTGCAGTGGCGGCGAGCCAACCAACTATAAAATAATTTATGCTTCCATTGCAACGCACGGACAACTATCAGTGCACT
65266_946	TAATGTACAGTACTGTGATATTAACTTGCTGCTGCTGCTGCTGCTCACTGATGGCCAAAGTCGCAACTAGTGCTTATTTGGCGGTTTTCTTCCAGCGTAA[A/G]CCGGCACTGACTACTGTTACCAAACAAACCATCGTGTGTGAAGTTGCATACAGTGATACAGATCAACGATGTTAATGGAGACAATAACCTAGATTGTTCT
65277_3092	ATCATCGTCGCCTTACGCATGCCTTTGACCAGCTCGAAGACGCAGATGTGGCCCTCGCGCAGCTTGTTGTCGCGGACAAACTTGGTCCATGGACTGTTGC[A/T]GAAACCCCTAAAGATCGAATGGTAGTAGTACCTCACGCACCACTTCTTTCCCCTGTTGGGTCTCAGGAGCAGGATGTCATGTGACCTCGCTGCGAGATGC
65327_8977	ATATAGTACGTTTTCTAGGATATTGTGCTGAGACTCAAGGAGAAGTTGCCGATTATGAAGGGAAGTTTGTCATGTCAGATCTACGAAACTGGTTGCTCTG[T/C]TTTGAGTATCTACCCAACGGTAGCCTTGAAAATTATATTACTGGTAGGACCATGCATGATGCTTCTTGACATCGTTGTTTCATCTATTGTGCATTATAAA
65341_752	TTTTATTGAGTGTCGACTTGAGCTACATAATGGATATAGATAAACGGAAAGTTCCGCTAACGGGCTCTTGTAGTCGGGGTACCTAACATAAAGGGGCCCG[A/G]CCTTGCCAGATACACAAGCCCCGCTAGGACCAGACTAGGAGGAATCCCTAAGAGGTGGGGGCGACCTTCGTGCTCTCCAAGACTAGAGGGCGGCGCCGCC
65348_340	CCACAAATCGGCATGTATTGCGACGAACGATTTTGTTGCAATAGACCCGGATCCTTGTAGGGATTATTCACACAACTACCTTCAACTAACACGAGATACC[T/C]CAAAAAAAAGTAACATACCTTTAGCAACAAACCAAAATAACTTGATTCAAAATGATTTTATGGCCAGTTAACTAGCCCACACACCTCTAGTATAGCTCCT
65371_10004	TTGCAATGTCGAACCAGACTACAGCTCAATGATCAAACGGGATGCCGCAGAGCCAGGCACGCAACTACTTTCTACTGCTAGATCCCAAGTGATCGTGTGA[T/G]AGCTTCTTGGACTATAAGAGGGCCATGGCCATGGATCGAGGGGGAGTTAATTTCCACCAGAGGCGATCGAGGAAGAAGAAGAGGAAAGAAGGGAGAAAAG
65378_1461	CCATACTTGCGGCTGGGAATACTGGGCCGGGTGACCAGTGCATCCTTGACGCGAGTGTATCGTGCCCATGGGTATCACTTGTCAGCCTCTCATCTATCCC[A/C]ACTCTTACAGAGTGGGAATAGTGTATGCGTCGATTATGCAAGATATACACATTAGCATGAACCTTTTTACTTCAGTTATCTTTCGCTTTGAACGTAGAGA
65406_3140	CCATTATTTCTTATCTCATTAACGAAATGTAATGTCTTCATTCTGGTTGATTATCCTAAGATATCTATAGATTTCGAGCACCTAGTACAGTTACATGCAC[A/G]CCACTACATGAACAGTGCCTTTTTGGAAAAAGTTTAAATAATCGTTACTCAAGGAATTATACTGTCACCAACCAACTGTATTCATAAGCATCTCCAAGAA
65413_2986	GCTCAGGGGCACCGGCGGAAGATTTTAGGGTGGTTTTACATCCGCAATTGGCCCGGTTGAAGCTTCCTTAGGTCAAAGCATTAGGTCACGCGAGGAAGAT[C/G]GAAGGGCTGAGTGAGTCAAGAGGAAAAATCGCGGTAACTTGCAAGGTATTAAAGTGTGTTGGAAGGTATTAAAGTGTGTAGAAATGCCTTCATGATTTGG
65464_3963	CACGTTCTCGCCATATGAAACATAGCAAACCTAGAGGTAAAAATAAATGGTGGCCGTTGGGACATCGATCCTGGAAACATGCGGTCTAGGTCAACGAGCG[C/G]CAGACTACCTTTGAGCTTGTGGAATGGTGGAATGCTGCCCAGCGAAACCTTCCAAAGTAGCCGCGACGGGGATTGGCACAGTCGTGCTTCTGGGAGTTAT
65493_1050	GTAAATAATTAGCTCAAGTAAAAAGAAACAGAAAAAATCAAAAGAAAAATAGCAGCAAAACTAGGTGGATACAAAACCAGTTCATATCACTTGTCTTTCT[A/G]GTCTTTCAGAATCTCATCGATAATATAAAACCATAACTGATTCTACCTTCCTCTCGAACTGATCAAGGCCAACCCAATTGCCAAATTTGGCAAGCTTACA
65562_3197	GCTTCACCTGTAGCCAGTTGTCACCCGACAACGTCGGGCCGATGTGCTCCTCGTGGAGGCCAATGTTGACGAACAGCCGTGACTCGCTGTTGTGTGGCGG[C/G]ACGTCGACAAAGTGGTTCATGTCGAACACCTCCTCGGCGCCGCCTTGCTCCGTGTCGTAGGCGTACACCTTGTGCCGGCTTGTCGCCAGCAGGATCTTCT
65610_1528	CTCTATTATTTTAACCGGCACGACTCTAGTGTCGTTAGTCGTACGGGCAATTACCACCGACCATATATATAGCGACGTCATCCCATTACGTCCATGCTAT[A/T]CCCCCGCGTACAGTGATGATTTCATGATGATAACCTGTCTGAGGGAACTAATTCTGCACTTATCTCTAATAACAAAGGAGGTATTCTGGGAACAATCTCC
65612_2475	ATTTTGTGCATTTTGTGCAATGAATTATATGGCCTTGCAGGCTGGTATAGTTGGTCTACATTTCTGTTCGCCGGTCTATCAGGATTTTTCCAATTGGAAA[A/T]TTTCCTTTTTAGCGCCTCTTAATATTTTATCAAGGCTAATTACAGCTGACATCAATGCCTTTTATGCAGTTCAAACCACTCCTTCAACTTATTTCTCCAG
65656_1792	AACAGGCCATGGTGACGGAGCTGCAAGGCGTAACGGAGCGGGAGAAGCCGAGAGATGTGCATCGGGAGAAGGAATGAGCTGTTGAGATTTGTAGGTAGGC[A/G]AGAGACCCACTCGGTATGTGGAAGGAGTTGTTTTTTTTTTTTTGGACAAATGGTGAATTTTATTAAGTTAAAATGAAGCACCAAAAGGATACAAATGTAG
65665_1814	CTAAAAACCATCAGGTTCCTAATATAACGGACAAAGCTGCCCCTGGCAATGGAGGTTTGCCATCCCAAGGCCAAGGGTTATCTGCTAATGAACAGTCTAC[A/G]TCTGCCAAGGATGGGGGTACTTCGCAAGCAAACAGGGATCAGAAGGAGCGCCGAAAAAAGGGTTATGATCCTGAACATTTCTTTAAGGTGAACGGGAAAC
65678_884	CAACCAAAGCATAGGCATAGGCATAGGCATGGCCATGGGAGCGTGGTCGGCGATGAAGAAGAGCTTATTAATGAAGCTGGGTGTGTGTCTGCTGATCATC[T/G]CCATGGCTAACTGCGCTCGGGACATCCCCGACTCCGTTGCTGAGCACCCTCGTACGTAGTAATAATTTATTTTCTTCATTCATTCTTTCTTTCGATTGAT
65683_1332	GAGGCGGTGTGGAGTATTAGAGACAGTAAGAAGATCTTGGCACGCACGCACCTTGAGTAGAGGCTAGGCCCTGGGAGGATAGCAAAAGGAGAAGCAGGAG[T/C]GAGGAGTAAAGTAGCAGGAGCTTCATGAGGGAGGGAGCTCAGCTCGATCGGCTCGACTGAAGCTTGGAGGTAGCTAAGCACTCACTGATGAATGAATGAG
65718_1816	ACACATGCTTCATGAACTCGGATACAGTCTTTGTGTCTTGTTCGCCTTTGAAGCATCTATATGGAAGTTGCAATTTGCAGTGAAATCTCAACGTCTTGAT[A/G]TTCTCAACCTTTTCCCAAGGCAACGTCTTATTAGCATGTTTTTTCAATCTCAAAACAAGAACAAGATGCTAAACTGTTATGCTAGTTATTATGGCCTGGG
65786_2903	CAAATCCTCAATAGTACTATACAATTCTTTTGCCTCTGTTTCATCTGCACCGTTGGATCTGCTCCGTCTGGATTGGAGGGATACGCTAGGTTGCATTGTG[A/G]CTTGGCTTCTATTTCCCCCCTTCTTCCTCCGGCGAGATCTAGCTAGGGTTACGGCCACCGGCGCTTCCAGAGGTGGGTAGGGATGGCGGAGGGCAGGTGG
65811_2525	ATAGCGATGGGAGGTCTCCTCTGTGTTGGCACGGAAGGAGAAGCAAACCGGTACTGTACCGGTGTAGTTGCACATGCACATCAGGTCATCAGCTATGTAT[A/G]TATAGTGCCTACTCTGTAGTCCTCTCTACGGGACTGRTCGAACTAGTGGCTCACCAACAGCCGTCAATCGCGATCACGGCCCGCCTGTCTTAGCCAAACC
65811_874	TCGAAGCGGACATGGTAGTGGAAAACCCACTGAAGTGACAGGACAAGTTACTGGGAAGCTGAAAAAAAGGAATTTTTCAAACAGAAAAAAGGGCAAATTA[T/C]TGAAACTTGCTGAAAAATTAAAAATATCAAAGCCAGGTTTCAATCCTGGGACCTGTGGGTTATGGGCCCACCACGCTTCCGCTGCGCCACTCTGATTTTG
65834_1881	AGTTCATCCACAAAAAAATATGTAAATTAATAGGAATAAATTAGAAGAAATGGAACAGCTCTATGCTAGTGCGAACGAGCAACCAATGTGTGTAGGCTGC[A/T]AGCTCGATCGGAGGAAGCGTCTACTCTCTGAGCATGGCCATGGCCTTGAGGAGCACGGGCTCGAACCGCTGGAGGTCGAGCTTCACGTCCTGCTTGCCGA
65841_2630	CCTCATAAAATGACTCTGAGGATGGCATATGAATTTTCTTTCGGGTCAGATAAAATAGATCCAGAAACTTTCTTGTTTTTTACTTTCTGCTATGCTTTGA[A/T]AACATGCATTTGAGGATGGATTTTTTGGCGGGTCAGATACAATAGAATAATCACATGTAAGCAAACTGTAGAATGGTTGAAAACCAGATCAAACAGTCAA
65856_4734	TTCGAGATGCATCAGAAAATTGTCATTCTAAGCATAGCTTCACTGTGGTTATTACTAAAGCATTCATGTTATTTTAGCTGTTTGTTCGGTTCAGTTAAGG[A/G]CTATATAGCACATGTGCACTCCTAGGTCTCAACTATGATTAAGGTGTCCATTGATTTCGACATTGCACGACAGAATACAAATTATCATAGCAGAACATAT
65871_22294	CTGCCAACCACGGTTCTAGATGTTCTAACATGCATTGTAGACGGCTCTTGGTGAAAATAATAGCGTCATCCAACACTTCTTCCCCACGAGTCCTAAGATA[A/T]GCCGCGTTGTACAGTGCCAACAATGTGTTCACATCATTGCTTGCAAAGTTTCCTCGGTCATCTCTGAACTTCAGAAACACATCTGCAATAAGTAAGTATG
65885_1585	AGCCCCCCTTCGCCGAGCAGGAGCAGCTGTGCTACGTCCACTGCAACTTCTGCGACACCATCCTCGCGGTACGCCTCCTCAAGCCAGCCTCCCTTCCATT[C/G]GCTGCTCAGTTTGCTCGTCTTCGTCTCCACCCTCTCGTCTCACAATCTTGTTCGTCGTCCGTGTGGCGTGTGCATGCAGGTGGGCGTGCCGTGCAGCAGC
65898_582	TCGCAACTTTATTATTCTAGTGACAAAGCGATCACAGCCTAATCAGTACAAGACAAATAATAATGAACTCCAGATGTATTACTTGCTACCATCGGCCAAC[T/G]AAGAAATGATTTAAAAATTGAAAAAACTTGAAACCTGAAAGTAGTTACTACAATACTTGAGTGAAACATTCTACTTCAACACAAAAAGCACTACTTCAAA
65967_10364	GTCCACTACAAGGATGCCGTCGCCGCCACGCCGGCCTTGTCAGGGAAGGATCCGAAGAATCTTTATTCAATACTGTCATCATCGCCGTCGAAGCCAAAAC[A/G]ATGAACAACCTAAAAACTAGACTATGAGAGAGTAAAAACGATGAACAACCTAAAAACCTAGACTATGAGAGAGTAAAAATGATCCACATGCGTGGATCCG
66018_1746	ACTTTTCCCCAAGGATTATGAGATGGAGAAGGATATGTTGATCCAACTATGGATGGCAAACGGCTTTATTAAAGAAGAGGGAACAATGGATTTAACACAG[A/T]AAGGAGAATGCATTTTCCATGAATTGGTTTGGAGGTCCTTCCTGCAGGATATGAAAGTTGTACAAAAATATATCTCAGGATATGAGATAGTAGTAGTATG
661123_129	TCTCATCTTATGTATCCTTGGGGCTTGGAGAGTACATGGAGTGTACATGGGGATGAACGTGGGATGCTCCGCATCACCCTGAGTATGCACCGTTGCTACT[C/G]TTCGTCGTTCCGAGACACCACGCGATGATCGGGTGNNNTAAGCTCTACGTTCACATAAAACGGATGCAAGCCAGTTTCGCACACACAGAATACTTGGGTT
66135_1036	ACCAAGCTCGTAAGGACGCTGAGATGTCGAAACCAGCCATGGATGAGCATAGAGAAGTTGAATCGAACGTGCTCTGCATGTGGACAAATGAAGACATCAA[T/C]CGAGCAGAAGCTGCAATGCTCAAGGTCCTCCGGGCTGTCCAAGCTGGGCGCTGGGTGTCCTGGCGTGCACTGAGGGGAGCTGCATCGAAGGCTGTTGATT
66144_479	GTTTGTACTGTCGAAATTCCCTTTAACTCATAAATACACCATGCGCCCATTATGTGAACACAGCAAGCAGCACCTGTTGCTAAATCCAAAACTAAAGGGC[A/C]ATTTCTGTTTCCTCAATTTCTCTTCTATTGTTTATGTTTCCAGACTGGTGAAATATGCCTGGATATATTGAAGAATGCATGGAGCCCTGCATGGACTCTA
66154_640	GTACAAAAGATAATTGGCCTTTTTCATTGACACAATGTTGCTATCCTTTTTAGTTGCTGAAGCAGAGTGTCATTGGCATTATTCTTCGAATCGAACAAAT[T/C]AAGTAATAATCACAAAATGGATCGGCGTCTCATGGATTCTTGTACAAGCAAAATTGTCCAAAAAGCAACAACCTGATTACAGGGACACTTGATACAAACT
66206_652	GAACATTTGATGGCTCCGGTTGAATGACCTCCATCCGGCAGGGTGTCCACGAGCAAATCCGAATGTGTCCGCGTACATTTGATGATAATCATTTGTTAAT[C/G]GGCATTTGAGATACTTGAGTTTCAATTTTCCATTGGCTCCTATGCAATTGTAAGAAACTGCCCAAGAGCTGCAAAAAGACTAGTATAATTCACGCGAAAC
66219_1807	CCATCTTGTTGAACAACCAGCGGCCCTCATCGACAAGACCTGAGTGGCTACAAGCGCCCAACAACCCGATGAAGGTTATATCATTTGGTCGAACACCAGC[C/G]ATCTGCATCTTCCAGAAGAGTGACAAGGCCTGCATTTCCCTGCCGTTCATGGCGAGCCCAGTAATCATCGAGTTCCATGAGTAGATGTTTTTCACTGGCA
66243_10000	GACAATATGAGCTTAATTCCCTGCATCGAACAGAATCACTGAATCATCCTGCTGTGAACAGAGGGAGCCTCTTCCGTCTCATCAGCAAAGCTTCCAGTGG[A/G]GAAATACTTGATTTACGGCGGCGTTTGCGCATGGCATTAGATGTTGTATGTATTGCAATACTAACTTCTACAGATAAGCATTATCCTGAAACGTTACTAG
66256_309	CCACTGAAAAATTGAGAGGTGTATAATTTAGCAAGGTGTATATGGACGTGTATAATAAAGATGCTCTTAATGTACAGAGGTAGTGGCCACAAGCTAGCTT[A/T]GCCGAAGGGATGAGATGAGATGAAATCTCTGGTTACTGCTCCAATCTCAGTAATACATTTTTTTGGACAGATATGTAATACTACAACATCACAAGCCACC
66284_1065	CCTAGCACCACTCTCGTTGTCTCGCACCTGCCTGCCGGCCGGCCGCGCCGCTCGCGATCGAGCCAAGCCAACGCGCGCGCGAGGGCTTCTGCATGATAAG[C/G]AGGAGGATGGGGGCACTGCACGTCGGCGAGCCGCGGGTCAGCTTCCAGCAGCAGGTCGGCAAGAACGGCGGTGGGCACGGCGCCGTCGTGGAGGAGATAC
66301_578	CAAAGTAGCGGAGAGCGGCGGGGAGGCCCCAAACCGAGGGCTGATTCAACCTTATGGATGTGTCCTCCTCGACCCACTGGGAGTAGTTACACGCCCACTC[A/G]CAAAACTCTCTCTTGATGTGGTCCTCTTTAGTCTCGCTAGGGAAAAGTCCATGAAGAGGGTGCAACTGCCATGATATTGTAGATGGGGATGAGTGTGACA
66320_10074	GGACCAAGTTTTCCTGAATGTGTGGAGCGCATCTACTGGATATGCATGTTTCCTACTCTGAAGTAACATGGTAATGTACACGATTTCTTGAACCAGCATA[T/C]ATATTGGCATTTCTCCAAGAGGAGAGAATATTTACAGGCATAGTATTATCATGAAACACATAAAATTTAGCCATCATGGAACACATAAAATTTAGTCATA
66346_1042	GATAATGGTGAGCCTTAACTACCAGAACTTTATGTACCTGATGTAGAAAAATGTCATTCTGCGTCATAACTCATAAGGTTCATGATTATTTCACATTTCC[A/G]TGGACAATTGTGACTGCAAAACATAAAGTGATAAGCCACCCCTTTGGTATCGGATAGTTTTACCTCTGCTCATTGCAATACTACGGTATAGAACAGAATT
66399_2552	AACCGTGTCCGGTTCCTATGTCGTAAACATGGATTAGTTGCGTCCTTCCAAGTCCGCACCGCCGCCGAAAAATTTCACGTTTTATAGCGTGCATGGTGCA[A/C]GTACTGCCCACTGAGGTGAGTATGGGGCCCGTCTCGGAACATTTTTAGTTTTACCTTTGGGTAATAAAGGTTAAAGAGTCCAAACTGCGCGGGGCCATCT
66411_3949	CCAAAATAACTGAAATGAATGACAGTAAAGTGACTATTTCGTAAGTATGAAACAAATAGAAAAGCAAATAATCCAGAGTCCACATGTATGCATGTGGCAC[A/C]GATATGTCTAGATTTCCACAATCCCTTCTTAAGGGCCAAAATAAATAAGCCGTGTGATCTTACTTCTGCACTGCCTTTGATGACGCATCTTCTCCATGAG
66416_10269	ACTTCTGGGGCACCAATTCATCCAGTCACAAGCCAGCAGCAGGATGCTACATCCATGTTGCCTTTTAATATCCAACCGCATGAGAGCAACTTTTCATTAC[A/G]TCCGAACAGGCAAGACCAGTTTAGCAACTTCTCATTACATCCAGACAGGCAAGATCAATTTGTAGCTTCTCAGGCAACTGCAAATAACTCAGCTCCTAGC
66416_3925	ATAAATATGGGGAGTTTCTAATAAGTACCCGAGTTTTTGTTTTACTTGGGAATCCTTAGATAACTTTCACCGAAGTTATTTGGTGACATGACGATGAGTC[A/C]TTAGATAAGGAAGTGTAGTAGCCATTCATAGCGGTTGAGAGGGTTCCGATCATGGCCTTGATGAGAGAAAAATGAGGTAGGAACTTGACAGATTCTAGAT
66431_2604	CACAGCAAGATATACTAGCTGGCGTGCTTCCCACCAGGCAAGAACGAAAAAAAAGTTCAATGCTCACCATTTTTAATTGCACTCCAAGTTTGAAACGAGG[A/C]GAATATTCTTTTCCTTGCCTTTCAAGGGCACACACGTCACATCTGCCAACGTCCAGACGACCTGGCGAACACCTTGCTAGACTAAAACTAAAGCAAGCAA
66432_180	CGGGCGTCACAGCCCCTCTCCTCTCCGTCCGCGCAGGATTTGGCGGAAGACTATAATGATAGCACATACGTTTGGCGGATAGCTTTGAGTGGCCAGGTCT[T/C]GTATCAATGTATGGACACCGATCCAGACCGGTATGCGGACATATGCAGTATCTGTTTTAGGGGTATGCGTTGAAGATGCCCTAACCTATCTATTGTTGTA
66453_1196	TGGTTGGTGAGTTATTCTGTTCTTACTTTTTGCATTTTTCCTCTCTGCTAGAGTGAATAGATGTAGGTACGTTGTTACGGATGGGTCCTGGAGGTGTTTG[T/G]ATGTATTGGCTGCTCAGATCTGATTAGAATCCTTTGGATGCATTAGATCTGCTTGGATTTCCTGGATTTTTTGTTGCTATGCGGGAGACAGTGCGACATG
66481_298	GCAGGTATGCTCGGCTCAACTGATTGCATATGCACTGAAAGTGAAAGAACTACTCTGCGGCATGGAATGAACAATTCAAAGGACATGTGAAGGATGGCAC[A/C]ATCATCCTTGAAGTCGTAGCCGGTTAGAAGACATGATTTTGACATGCATATTTTAGGATGCCTAAATCTTGCAATGACATCCATGTGCTTCGGCGATCAC
66500_127	ATATGCCAAGCCCAAGCCCGTCCAGGCCCTGCTGGTGGGCTCAAAACTCAGGCCCAAGCCCGGCCCACGGGCAAAAAGGGTCATCATCCATCAAAACACC[A/G]AAAATCAGACAGACATAACCAAGTCCGTACGGCAGGCGCACGCAGGCGAGACCAACCGACCGGCACGCGTCGCCGTGGAGGACAGTACAGTACAGATCGA
66524_160	GGCCCTTATGAACCGGAACTAAAAGCCCTTTTTCTACTAGTGCTGTCACCTTCATGTCTTTTTTCACTAAATAAACTATCTGCACAAGTGCAGTATAACA[A/G]AAGAATGAAACAAATAGCTCAAAGAAGAGAGTATACAAAAGAAGAATAAATAAAAAGGCACGCATGGGTATAAACAGTTAGTAGGCTTGGGCATTAAGCC
66543_1391	GCTGTCCTCACCGGGCAACGGCCTGCTCCTTTTTGCCTCACAAAGCAGGAATGCGCCCTGTCACTAACTACAATCAATCTTGGTTGCGCTTGCACTAACC[A/G]AAAGAAGAAGAGAGCCATGCATGTCATGGCATAGTCCTTGTGGAGGGTAGGGTAGGGAGCAAATCCAAATATGGAAGCGGTCAACCGGCTTTAATCTGCT
66549_1243	GCCCAAAAGGGCATTTGCTGGAGCAACACCCTACTATAGACCGAGCACACAACGTCCAACTTAACACTTGGCACTTGGTGATGCAGCCTACATGTTTATG[A/G]CCGGCCTCCGGCTATGAACAAGTACTCAAAATTACGAACAACATAACAAAGAAAAGTTATGAGCACAATATATGCATAGTATTTGTACAGATAGTGCTCA
66551_1459	GATAACAACCGAGGGATTGCCACAAAGTATGGTTAAAACAGTTTATACTTTAACACGAATACCAGTGATAGTTTCTGCAAAAATGATAATCCATAGTTGC[A/G]TTGCAAGGCCTTTGTAACCTCAAAACAAGAAGGACGATATTTGTGCTAAAATGATATTCAAAGATCGTCCTTGACACTGATGTTCAGAAGTTTAGCCAGC
66573_1074	TTAGGAAGATGAAATTAAGTCTTGTTTAGAATTTATATTGATGGACAATGAGTAAATTCAGCTTGCGGTAAAGTCAGGTAATGAAAAGTACCCGAAAGCT[T/C]CGAGGGAAACTAAATCCAGCTCATGATCCAATATGTATATCCTTATTTGCAGCAATATGCATCCTTATATGTAAATTATATTTGTGGTAAAGGCAGGCAG
66575_983	ATGACACCAAACCTTGCCAGGGTTGCCTTTAGTCGCTTCCTTGTACGTTTTTCCAAAGCTCACGGAAAAGAGGAAAACAGAAACATGAAGAATGGGGAAG[T/C]CTAGTAACGCTCGAGAGAGAAACATGATCGTCTTGTGTCATCGTGTGAACATGTGGAGCATGAGGGGGAGGGGGAGGGGGAGGTTGTTCCTCGCCAACAT
66655_557	CGTACGGGGGACATCACGAGCAGTCCATTGGCCGGAACCGGAACCGGAGGAGGCACCGCCGGCCGGCCGCCTTCGCCCGGCGACCGAGTTGGCTGTACAC[A/G]GCTACTCCTAGCTAGCTGGCGTGTCAAACCGGGACGGGGCTCCCGGCCGACCTACACATAGACATACGCCATACGCAGTGGCGTATGTGGCCGGCCCCGG
66668_1453	CCGCAGCGGGGAGAAATCCCCAATACCTTTGTCATGGCAGCCTTTTGAACTAAGTTTTCAGAAAACCTTTTAGAAACTATTCAAATCAGCTCCAAAATAG[A/G]TAACTCTCATAGCAACTCGAGCTAACTTTTGACAATGAATGGAATAGGCCCGATTTGGTCCAGTCGATAGCTGTATTAGCTCCTCTCTTCTATACACAGC
66677_1109	AATTCGTAAAAGTTGGCAAATGCACTTCAGATTTTGGTTGCCTTTTTTCCTGAAGAAACTTACAAAGAACAGTAGATGTAATAAAAATTACAACCATGTC[T/C]GTAAAACACCTACGACGACTACAAGCACTGGATCGAGCAGAAGGCGCGCTATCGTTATCGTTCCTCCCTCACCGGAGCAGGGCAAATCTTATTGTAGTAG
66687_944	TTCTTCCCAATATCAACATTGCAGTGAGAATTTAATGCCGATATGCTATTCGAAATGAATGGAAAAGCCAGAAACATTTGAGGCTATAATGCTTTAACTG[T/C]CTTGGCTCTTGGTCAGTGATAGTTTAACAAGTCAGCTGCTTTACGACAATTGCAAATTAACAGCTCTTTGCTCGACCTGAAATGTTCAATTCTCAACAAA
66785_1004	GAGCAAGTTGTGTATGSYWGTACGYGTCAGATTCCTTTGCCTATTGCRTACAGTGGGGGTAAAAAATTCCGTATTGCATTTTTCAGGCCGTGTGAAGCAT[T/C]GGTCGTTGTGTCGTAATTAAGGTTTTTATGTAGCAGTTGTGTCGTAATTCGATTCTTACTAGAGATAATCTGAGAAAACAGCTAAACACTTGTTGTTTGG
66803_1018	CCTGACACTGCACCTGGCAAATCCTCTTTGGGTTCTTGGAAGATGTCTAGTTGTGCCTCCGAAGCAACATCCAATCTCGCTGCATCGACCATGTTAGCCC[T/C]CGCTTCACTGATAATCCCACCTTGTTGTTCAGGGTCTATATCCATGATTGACACTGCCCCCTCTTGTTCAATCACAACCCTATCATTAAAAATAGCGTTT
66812_595	TTTATCCAAGGGGGATGTGTAATTGAGTTGTGTTTATTTTATGCATGCTATGATCAAATTCTATAATTTGGGGCTGAGTTGTGTGGACTTGTGATGTGCA[A/T]GATGCATTGCAACTTGAGTTTTGCACATTTTCCTTCCATCAACAGCAGTTGTTATATATATTGCTGATTGTATATTCTTGTGCAGCGGAGGAATCAGCAA
66909_2128	GACATGTTATCATCCACTCAATAATCAAAGCAGCCAACATCGTATCATGCATATTCATAGCAACGTGTACCTGATGTGTGCTGCAGAGACAGACAGTATC[T/C]ACGCAGAAGAAGCAAGAGAATCGCTTTGCTTCCACTGCTTTATTGCAAACGAAATGCACCACGCAGCAACGTTTTCTCTAAAACATCTGCTTTCTATAAA
66916_1291	CACCCAAACTCTCTAATCTTATTTGGCACTTACGTTTTCCATATAAGTTCCCATATGGTTCTGTCTTCCGCATCACTCGTGGAGCTCGATACACCGGCGG[T/C]ATTTGACTCTTTTAACAGCGCTGCCAGTTTATAGGCACTTTTAACAGTGAAAACTCCTGTCTTTTCAAAGTGCCATGCAGCAAAATCATCCACCTCGCTT
66941_9277	TAGTGACGCAGATTATTTCGGGCAGCTCTAAATTTTTGCCTCTCGTGCTACATATTTACATCATCACAGCAGGTTGCCGCAAAAGTCTACCTGTGCGTTG[T/C]GGAACGCAACCGCCCATTGAAGTTTCCAATGTGTTAAAAAAAACTTTCCACCACTGTCCCACGCCCCCACCCGTCGCCACCTCTCGCTGATTCAGGCTTA
66952_235	NNNNNNNNNNNNNNGGTATTGATGTCCTCATCACCCATGCGCCTCCGCACTGCCATGGCTCTCTGGAGGGGCAGTGCACTTTAGCGTGAGATCTCCCTCC[T/C]GCGGCTGCTCCTCCCAGCGACACGTGGTCTCTTTCGACCGCGTCCCTCGCTTCGCCTCCTTTAGGGCAATCAGGAGTGCAAACACTGGACCCCTTTGTCG
67006_838	AGACAGAGAAATACCGTGAGAGAAACAGTGACGTGACGCCTCCTTGTATAGTACTTCTTCTGTTTCTAAATATAAGATTTTTTAGAGATTCCACAATATG[A/G]ACTACATGGGAATCAAAATGAGTGAATCTATACTCTAAACTATGTCTATATACATTCGTATGTAGTCCATTTTGAAATATTTAAAAAGACTTATATTTAG
67028_5597	GTGGACTCGCCATTTCCAATGCATCTTATCAGGCCCTCAATTATAGCCCACCAAATCTGGCTTGGGTAGCTTCCCAATTCGGCTTCCTATAATGAGCAAG[T/C]AGGGAAATAAATGCTCTTCAGGATTCTTGCGCTTAGGGACTCAGTACGTACTCCCTCCGTTTTTTTTTAGTTCGCATATTAGCTTTGGTCAAAGTCAAAC
67066_3295	ACGAACACGTCACCGTGTACCCTCGACGCCGCGGGTGATGCACCGCAGCTCACGTCGATGAAGACTCGTTTGAAAGCGTGGTACGGAAGCAATCCGGCGG[A/G]TGCTTTTTGAGGACCTGAAACCCCACACGTTCAGGAGGGACCTTGTCTGGACGCGTGGCGGCTATGGGCTGCACTAGGTCTACCTGAAACCTGATCGTCC
67086_5139	AGAGAAAATCCTTAATCCAGCTAGAGAAAATGCAGGGCTATACGACCATTATCTAGTAAAGCAATCTAAATTTGTGTGTATTACAGGAAACAAATATAGC[T/G]TGTCGTCGTTTTACTTTCACACAATACAAGTGACTGATCACACCACAGTACTTATGCTACATTCTTCCAGAGAAAGATTCAGGTACTGGGAAACTGAAAA
67118_1406	TTCCACACTGTCATCATAAAAGAGGGCAATGCCGGCACCTTTTCCGATACCGGGTTGCACGATACAGTTACGGAGGCCGAGCCTCCACTTGAGATTTTTG[A/G]CATACTTATTATTTTTCCGAGTTTCAGAGAGGAAGACGAGCTTTGGCTTGCATGTGTGCACGAGACACACGAGTTCCTCAACTGTTCGAGGTTGCCCGAG
67133_5427	ACAAGAGGAAAAAATACCTCTTGTGTTTGAGGTGTTCTCTAAGGCGGTCAATAATATCTTGCAGCTCATAAGCATGAGAAGAACCCCCCAATGCAAGCTT[T/G]AATTGTAGGCCACTAAGAAGGCTTTTCACATCCGGCCTTTGGGAGACCGAGAAAAATGCCTTGCAATTAAACTGCCCTCCAACCTCATCATACACTTGTT
67160_2422	GGATCCAAATGCCATTTTCAATGAACGCATTGCTATTCAACACCCGAATTATATTACAAATATCTTACGTGATCCCACCTTTTGCGCAACTGATATCCTG[C/G]CCATAGCAGGAACAAAATCTCTCACCCAACTAACGCTTAAGATCAGGTTCAGCCCTCTCTTTGTGAACTTATGTCAGTAATGTTTCATTCTTAACTTTGC
67214_128	CTAGTGTATTTGGGGATACCGATACATTATCAGAGATTCACAAATGCTGAATGAAAACACGTCGTGGAGATACTACAAAAAGGTTAAGCGGTTGGAAAGG[T/C]AAACTGCTATCTCTGGATGGAAGATCGNTATACTCATAAATTCACTGCTAAGTACTCCCTCCGTTCCGAATTANNNNNNNCACGTATGGATGTATCTAGA
67227_106	AGAGGCAGGGGTTTGCGGTCCCTCGTGGTAGTTTATAAAATTTTCTACACGAACAAGGACCTAAAGTACAATACTTCTGCAACTCTGGGGGTTTATGCAT[A/G]ATTACAGCTACAACCCGTACCTGTTGACGTGTCGACTGTCGTATATGAATATGCTACAACGGTATAATTTAGGGRCTTGRTTATTAAGTTCTTGTATGGC
67231_1070	CACAGTTCGGCGCACAAGACAAGGGCTAGACGAGAAAATAGTAAAAATCCTCAACTACGACAACGCTTCGGTCCAACAACTAGCAAGCCATGCATGTACC[A/G]ACAAAGGGCTCGCATGCAGGTACATAACAAGAACTGTTAGTCCTCGAGCACATTTGTGTTAGGGACAGTTCAAAGGCATTATCCTCTTGTCACGAGTTAG
67279_1147	TCAGTCGGATGTTTTCAAACGTTTTCCTTTGCAAAACCGGCGCATTCTACACAACAGAGACACACACTATACTCATAAAAAATTGCAGGGACGGTAATCT[A/G]ATAGCACATGAAAATTTCCCCAAATTTAGCAGTCATTTTCTTCTGACGAGAGAGTGGAAAATTGCAAAATTCAGTTCCACGTACACCACGGCCACCACCA
67281_922	TTTATCATATCATTTATTTTGCCTAGATATGTGTGATATTACCATCTATATTACTATCCACTGTGGGTAGTTTCAGTGGAACATATGTGCTTCATCTATT[A/G]CCAAATGCATGAGGATTAATGCTTAGGATCGAACAGTTGCTGACACGAGCTCACACACATCCAGTGTCACATACACAACACCACATACACAGCACCAATC
67292_1003	AACACTCATAGTGGAATATGCATTACTACATCTACAGTTCAAAAGTATTTTGATAGAAACCCTTAGTGGAGAACTAGAATATGCCAAAGCCAATTTTATT[T/C]TCCTATCTGTAATGAAGCTTCAACACTTTATGCACATGTAGTGTTTGAGAATTGCACCTGGATGTATGACCTAAATTCTCATTACGGAAGTTTCACTATT
67359_10677	TAATAGATTGTGTCAAAGTCTCAAAGATAAGTACTGTTTGGTCATTACCACATATGGGCACATTCCGAGGCTGGGCAAGGAGGGTTCATTGTGTAGCCTC[T/G]TTGCACAATAAGAAGAGCAATCTGGAAGGAAATAGGTAAAAGGTATCAACAGTGTCAGGTAATAATCGTATATAATATATGCACTACCAGTAACCAAAAT
67377_1465	ATATTGTTGCTCTTGCAGTTTCAGAATACCCTGTCTACCACTCGCTGTACGATGATTTTGATTGGATGGAGCAGTTTGGAGACCCTTTGTTCCACAGACA[A/T]GTAGTATGTACTGAGCGAGCTATCTTTTCAAATTCAGAAAGTTCACTATAGCGCTGACTAACCCATTTTACTGAGACTTGCAGATGATGAGATCATTCCC
67401_2853	TCTGTTACAAACTTCAGTTGATTTGGCAGCCTGCCGTCCTTAAGATACGTAATACAGTTTGCAGACAAAACGAACTGAGAGAGCATCTGTGGAGAAGCTG[A/C]GTGTGGAGGAACTCTTCAGATATATAGATAGATAGATTGCTGGGAGCGAGAGACCGAGGAGCGATGGGGTGCATCTCCTCCAAGGTACTGAGCAGGTCGG
67411_245	AAGAACAAGGGAGCACATGCGGGGTCTATAACTACGCATGACGGAGCAGGAGACCTGCATTTTTTATGGTAGGGCAGACTGCATGGATCCAGAAACGATC[A/G]AACACAAGCGACATCATGTGGCCATTGACACCACACATAGCAAGGGAGCGCCGCTTGGGAAGTCATGGGAGAGGCCRTGTCGGGTGGCCGCAGGGGCGTC
67427_3780	CTCGGCGGGGCGACGATCGATCACCATCACCTCTCCTCTCCATTTGGTCTTTTGTGTTGAGTAATTTTATTCAAACAGCCCTGTCGACCAACTTTTCTTA[T/G]TCTGGACTGGTGCCTTGCACGTTATTCCGTTCAAGTAGTGCGTACAAGAAAACTCTTACAAGCCGAAGCTGTGGTTCAAAATCACCAACATCGTCGCCGT
67432_304	GCTGCTTCTTTAAAAGCCTGTGAGCTGGACAACGGTACTACTACTATGGGATTTTTTGTTGAAAAAGACCCCCTGGCAAACGCAATTGGCAGAAAAGATC[T/C]CCTTCGAATAAAAGTGACCCCTGAGCCGTGGCAGCAGGCGCGCCAGGCGACACGGCGTGAGGCGGCCAGTCCTGCCGCCACTGGGCCAGGCGGCAGGCTG
67432_9590	CTCCGTTTCTAAATATAAAACATTTTGGTAGTTTATAATTTGAACTACCAAAACAGCTTATATTTAGGAATGGAGGGAGTACAAAGCAGTTTTAAGTACG[T/C]CTTGACCTAGTTTCATCTGTTTCAGTTAAGAAATTAAATGACATGAAATCACTTCAACACTCTGGTAACATCCAGAATGGACAACCCTCCAACAAGATGG
67437_156	TCTACAGCTTCTTACGATCATCAAAAATTACTTGGCCTGAGAACATCACACCATCTGTAATTCGCCTGACCACCCTTTCCTGCTCATCCTTGCTCTCTGG[A/G]AAAAGACGCTCTGCAGAAGAACAAGGCGGCGGCGACCCWAGGTCATCACATGTCTCACATGACTCATCTCTCAAAATTATTTTCTGCAAATTGGGTGCTC
67538_377	AAACTCAACCCAATCCGCGTCTGTAACCCGTGGCCAATGGCGCCGTGTTATCATTTCATTCGAACAAATTGAATGATATTTGTTGTGATTCTATTCTATT[C/G]TATTCCACCTGTTGGTATTGCCTCCGTCGACTCTTCTTTCCTTTTTCTTTTGATTGATAGTATATGACATCGGATACTTGATTGGCTTGTGGCAGTCGTT
67620_601	TGCTTGTGCTTTCTTTATGCGCTCGGATTCGCTCCTGCATTTTGCAATTCCTCATGGAGCAAAGGTTGGAGCTTTAACCGATGGTGGTGTGCTCTTGTTT[A/G]CAGATCTGGGGCCAATGAGTCGCCCGTCGGCGGGAGGACCAGGCCCAGCACGCCCTCCTCCGGCCACCGCCCCTCCACGCCCTCMTCCGGCTACCGCCCC
67625_193	TTTTTATTTGCATGTTTGGGGGAAAGGGGGGGGGTATTTCATGCTCTTTCTTTTTAATTGCTGAAACAAACAAATCATTAGTGTCGACAGAATAATTATA[A/G]TGGCATTAATGCCACATGAACTAAATTCCCGCGCTCCATATGAGCGCGTGTGCGCGCGAGCGGGCGAGGTTGRGCGGGGGAGGGGTGCTTTTGATATTTC
67631_1233	AGCGTGAGGCAACCTATGAGGACTTCACCAAGACCCTCCCTGAGAACGACTGCCGATTCGCAGTGTTTGACTTCGACTTCACCACCCCGGAGGATGTGCC[A/C]AAGAGCAGGATCTTCTATATCTTCTGGTATGTTCTTCTCCATTCCTTGCATTTCCCCTGCATGGTTAGTTCACATCAACCAAAGGCTTATTGATTGCTTG
67688_1341	CGACGGACCTCGCACACGTATCATGCAGCAGGGACGGCGACCCGCGGTGCAATCATGTCACGAATGATTGATCGGCCCGTTCGACCGCCGCGTAGTCCAA[C/G]TTCATTTTCAAAAAAGAAATCATAMTAGCATGCGAAATCGCATTGCCTGGGCGCGGGCACGACCGGGCAGGCGCAACGGCCAACAAGGTGTGGAGGTGCA
67743_6042	GAACCCGTTACCAGACTGGTGTGGTTGAGAGAATTCAGCAAGTCTTTGATATGCTTATTCCTTCACCAAGCCTAGTATATATTTATATTGATGGGTTCCC[A/G]GGCATAAGGTTCCCAGAATGGCTATGTTGGGAACCAGAGCTTAATATGCCAAGTTTGTGTCACATGCACCTGAATGAGTGTATAACATGTTCAGTGCTTC
67747_2967	TTTCTTCCTGAAGGAACGAGGACTACAACATAATATCTGATCTTGCACTAAAGAGGGTGAAGCAGGACCTTACAATGCATGGTGGTCAGTATTGCAGCAG[T/C]CTTGCTCCTGCTACCCATTTGGTTATAGTTTCAGTTCTTGAGGTGTACAATTTTGACATATTGTACAAGAGGTGATGATTTAATGCTTTTTTTTGTATAT
67773_700	TAAAATACGTTTACATACATCCATTTCTGCGACGAGTAATTACGGACGATAGAACATGCCAATTTTTGGTTGTCCAATGGCATGTGCTGATGTAGTAGTC[A/G]GGCGTTTTTTTGTTGCATCGTAGAGATAGTTTACGTTGCATGTGTTTGTATGGATTTGAGCTTTTCTAGTTCAAGTATCCGATTGTGCAAAGGAAAATTA
67794_4718	TGCGATGACCTGCACTGTGTCGCCGACCCTAACATGCATCTTGTGCAGCATAGGAAGGCTGTTTGGCTTGCACTTCTTCCGTTCCCATCGCTTAAGCTGC[A/G]GTGGAGAAGGATGTCTGACATTTAACAGCAGCTAGCTGACAAAGTATGAGATGGTAAACCCAGATTGGCACTCACCCTCATTTCAATTGGGCTTGTCTTG
67834_1566	CTACTTTCGGCATGCTCTAGGAGAAACCCTAGATTGGTGTCTTCCCAAATCGGACGATACCAATGCCTGACGACGTGGTCCCTGTTGGAGGCATCTTTTT[A/G]GAGCAGGTGCCAACTCGAGTGGACAGGTGGTGGAGCGGCATGGCATCCACCGCGTCGACTACGGCTGGTCTTTGCGGCATGGTGCAACTGAGTCTCGACG
67986_2235	AAAATAGTGCGCTCCGTGAGATCCCGCAGCTCGCTTCATGCAATGAATACAGACCCCAAGAGCCCAGAGGATAGCGGCGCAACAAATCCCAATGGATGTG[T/C]AAAAACATGTGTGTAAAACCAACACGAGACTGTCACTGTTACATCCCGAACAAATTGTGTTGGAGATACAGCAGGTGATGGGAGCTATATATAGGGCTAG
68046_260	CCCTCGCCGAGCCACCGGTACCACTGTAGCATACACGTTCATCCATCCATATCTACCTCTAGAGTTTTTCTCTTCTATTCCGTTCCGTTCTATACACCAA[T/G]GAGAAGGAGAAGGAGCTTAAGCAAAAAAAATAACGAGCCGCCATTGCCGCACCTCTGCGCTTCTGGACGAGGAGGCCGGTGCAACGCAATGCGGGATCTT
68061_2157	CTGTTAGTTCTAGTCTCTCAAAACTTAATGCATTATGAATGGCAGATTGTTTAGTTCTTGTGTAGTTGGACTAATGGTTTGTAATGTGCTGAACTGAATT[A/G]CGCAGAAGCTGTCTACTAGGTGGGAAACCAAATTTGGGGAGGAGATAGATGAAGATCGTTTGTATCTAATATCTGTAGAGCGGATCTTGCACATGGAAGA
68077_1332	TGGCCTTCCATCCAAGTGAGAGAATCGTTGCTGGTGGTGATGCAACAGGGAGGATCTTAATCTGGAGAGGTTTTGGGAAGGCCAAGTTTTCTGGAACACA[T/C]GGTGCAAAGTCCGAAGTTGATGAAGAAAGGGATGGTGTAAGGGGTAAAGATGATGCGGGTACTTGCACTACATACCACTGGCATTCTAGCGGAGTGAACT
68137_718	GACGCCAGCACCACACCACCCGCTACCATCAACCCAAGTCTGCCAAAGGAAACGGAATTTTGTTAAGACAGTACAAACACATGACAAAAACATAAACATC[A/G]CGGTTGCAAGCTTGCAATTGTCCATGTAAAAAGTCCTATGGCGAAGTGTCAAATTAAGATATCTCATGCTCAGGAGCAACTTCCAGAAAACATTTTGAAT
68164_1924	TACGTGCTTTGCACTCCATTTAGATATATAACAGCATGGAAAAAATACACTCTGATATTTATTTCCTTTCCTGGAATCATATTGGCAAAATCCAACTCTA[T/C]CCCAACTTGGTTCTTACCCCTCTAGAATCCAGATTGTTCTCAGTCTCTTATTTTATTAGAGAATCAGATAAGCATGGGGAAAGATGTTTCTAGAACACAT
68205_1026	ATATCAGGCTGCTTATGGCTTGGCTTCTTCGCTAGCAATGTCATGGCCACTTCCGGGCATGTTTCCAGGGCTGCTCCAGCTGCTATACTCTGTCCTTGGT[A/G]TCGCATGATGATTATCGATCGCCGTCCCCTCTCCAGTTGCTGCCATCTTCACTACTCCATCCAGTACATGGTCTCTCGGTGCTGTGCGAGAAGACACGGC
68215_1054	ATTTGCCTAGCTCAGCTGATACTAGTTATCAAAAATTGTTGTTACTGGCAGCTTAGTGGAGAGTATTATTGTGTGATCGCCATACTAGCAAACACACCGA[A/T]GATGTGACTTTATTGGATTACATTACTAACAGAGCACAATTATGGGCTCGCTCTATAGTATATACCGCAAAGTATCTCGTTTGTTGTGATGTGCATGGTA
68232_349	ACAGTTGCGTCATGGACAAAAAAATTAATCTACATAGTGTGCACGCACTGGCTCTCCGGTTTATCTTGAAATTACCACCCCCTCAGTCTCATATAAATTG[T/C]ATCTAAAACGGGTGTATCTAGACGCATTTCAGTGCTAGATACATCCGTTCGAGCGACTGTTCATATGGGACAGAGGGAGTAGTAGGGTACTAGTCAGGAC
68243_10043	AGTTCCGTCAAGTAGACATAGATAGCACTGTGCAGCGGGCGCAGAAAGAAATGTCGATAAAAAATACCTTTATTGCATATAATCTCCCATCCTTGATGTT[T/C]CGGTATTTAACCTTGTTTGTGTAGAATGAAATCAAAGGAGAAGTAATCAGCGAGGGAAGTGGTAGTAGTGGATAAATAGGTAGCACAGTTAGATAAAAAG
68243_474	ATGCTATGTACCACTGCTTGATAATAAATGAGGCATTTGTGTTCTTGGGAGCACTCCCCATGTTAAAAAAATATATACTAAGTCTAAAGCGCCGTCAAAG[T/C]GACCTAGCAATGTCGAATGATTATGGAGAGACCGGGAGAGAAGCACTAGGTAAGACGAGCTCCGCGGACATGGGAATGCCTACCCCGCATCGGTGTCAAA
68247_1107	AATGCTGAATTGATCTTTACAGGGATGCTGACGGATTTAGAAATAACCGGAATACGTGTTTTGACTGAAGTACCTGGTCTATCATTCGTTTAAGAGGACG[A/G]CGGAGGGACTCAATCGTTGTCTGCTCTTGCAATCTTTTCAAGAGGATGAGCGGAATGGTGGCTACTTCTGGAAAAGAAACATGATAGCTCCACTGGAAAA
68297_214	AACGGGGTACAAATATTCTAGTATTTTAGCCCGTGATTTACCAGTGTATATTAATGTGAAGTGTAAATAAATGTTTAACAAATCTTGCCCATAATTAACC[A/T]GCCTATATTTTAGGATTTTATTTCGTAATCACTTATTGATTTTCCAAAGAAATCATAAATTTATTTGGCAAGTGAATAAAAGATGAGACAATTAAGGTGG
68546_1792	TCTGAATTCCGAACATGCCTATACTACAAGCAAATCTGCAGCTCGTCACTGAACAGTTGCTGTGAATCTACGTTCTGAATATCCGTATTTCATAACATAG[A/T]CCAAGCTGCTAAAAGGAAGCACTAGATGTTCTCACGAATGGCACAGGACTACGTATCTAGACAGAGCCAGAAAGAAGACGGGGCAAGACTTGACATAGCC
68554_638	ATGCGGCGAGACGGGTGACATGTTGAGCGGACCCATCAAATCCACTGCAAAATCCCAATTGGCCTTAATTCGAGAATTCAGCTGATCGGTCTGTAACTCA[A/G]TGGTCCAAGCGTCTCAAAAAATTTGATCCAAAAAGTGTTCCTGCATGTACAAATGAGCACCAGGAGCTATGAATGGCGCAGAGGAACTCGCCGGTCGGTA
68581_2598	ATTTTCCTATTTTCCACTTGAACACTTCCCAGCTAATTAGATTTTTGTCCACAACTCTTACTCATTCTACTCATACTTGTGTTCTCATGCACCCCAAGGG[A/C]CTAACACCAAACTACTAATAATCTCCACGTTTTGACCCATCGACAGACCAGGAGACCGTTGGAGTCGATTACCCACAAAAGGAGGTTGAAACTGCGACCG
68612_318	GTCGATTGACCATGATGATCTTAAGAAAGAGTTGTCTCGCTGTGATATGCTAGTCAATGTTGCAATAACTGGCCAGGAGTCTGTTCAGTGGCTTATACAT[A/G]ACAGTAAGAACATTCCAAATGTACTTTGTTTTCAGTCATCTCCGTCCTTAGTAAACAAGCTAGGAGGCACATCTGTTCAATACACTGGAGAGCAGGACTT
68689_4145	CCAATATCGCGCCATACTACCCCGCCACAGATATATCTCTCGTCGCCGTGGGCAACGAGATCATGGACACGGCCGACAAGAATCTCATCGGCAACCTCGT[A/C]CCCGCTATGCAGACACTCAAGGCCGCGCTCGTCACGGCTGGCTACGGCAAAATTCGTGTTTCCACGCCAAGCTCACTCGGCATCCTGGTTGACGCCCAGC
68697_162	GTAGATGGTGGAAAGATGACGATAGAAGGCGAGGTCAAGATCACTCCACAGGGAAACCGACCCAATGGCGCCCGGTAACACGATGCGGCCACAGGTGGTG[T/C]CCCGCAGGAGCATATGATATTTAAGTATGAACTACCTAGTGGGGGAGGAAGAGCCCTAGCACAACCCATGATCTTTAGAGCAGCACAAGCGAACTCCGAC
68752_3333	AACCAGTTACTCCAAAAATTCAAACCGATAGAATGAGACGGGTGATATATTTCAAAACTCTTCCCCGCATCTAGCCCTTTTTGTAGTCATGCGTGGGATT[A/G]AGGTGGGCACAAATATCTTCATTTTTAATACCGTGTTAGCATTGTTTTAAACCCGAGACCTTTTAGCATCGATATCATATTGAATTAGTGATCCAATTAA
68803_244	GGCCTCCCCAATGATTCCCCTCTCCGGCAGAGTGCCAGAACAGGGCTCCTGATGGGATCACATCGGAACAGAGACTTCGGCGACGATAAAATTCTTTTAG[A/G]TCTCACTCCGAGGGTTTCAGAATATATGTGAATTTATAGGCCAGATATTATGKAAACCGAAGCATCAGGGGACCCACAAGCCAGGGTGGCGCCCCTACCC
6882_9047	ACTGCGCTCATTGTGTATGTGTTGTAGACAGATATAGAGAAGGGAGTTTGTCAGAAGAGTTTGTGTCAAAACGAGGAGTTTTATCTTAGTTATATCCAAC[T/C]TAGCATTAGGTACTCCCTCTGTCCCTAATGTTGAGGTTCACGTATTTTGAGGTTCAACTTTGACCATCAATTTGACCCACAAAACGTGTGGTATGTGTCA
68822_1489	ACGGACCTCATAAAATCGGTATAGCTGAGTACATGTAGTTGCAACTGTGAGGAATAGTCAATAGCCAAAACAGTAGTCAAACCATCGCAAGCTGCAACTA[A/G]GGAGTCAAGTGGCAGAATACCTTAAGAAGATTCTTCAGTGCAGCTCGCCATTCAGTTCGTACAATGTACAAGGATTTGATGTTATCGTCTGTGAAGTTTA
68844_114	TAGTCAATTGGTATAAAATTCTACCCATACTCGTACCCACGGGTATGAAACTTTACCCATACCCATACCTGACGGTTACCCATACGTATTGGGTACCCAA[T/C]GGGTAGATCAAACAGTACACAAGTTATTCGCAATTTTACATTCATCTATAGCACATTTGAAAAAGAAACATTGATCTCAACTCAATAACATATAAATGAG
68922_7880	ACGGTGCAGGCCAAGAACAGCACCATTCACATAACAGATCACATAATTCCGCTGCAGTAGTCCAAGATAGCTTGATCGATGTTTTCTCTGTAAAAACGAC[A/G]GGTGCGTCTGGAGGGCCAAGAGGATATGTAACTGGTTAACTCTTGATCCAGGTACTCCATCAAACCAATGTCTCTGACAGGATCGAAACACCTGAAGTCA
68924_4131	TGAGTTCAATGTGATTGATTACATCTCCATGATCAGCTTTGTTACATAGGATGATCCAATCAACACATGTATCTCAGTTGAGGAATAAAGAGGCCCTAGG[T/C]CATGAGAAAACAGAGGATGTGAGCATACACACTGCACAAGCACATGCCACCCAGACCCCAGCCCCATGGCGACAACCGTTCAGCTCGCTCTGCTGCAGCC
68960_1323	GCTGTATTTCACTTCCGGGCAACGGGACAAGGGCCCAAGCAACCCATCTCCTAAAAAGGTTGTCGGGTGCATGTGGAGAACTAAGTTGCACCTGTGATTT[T/G]TCTAAAGGAGAACTGATTTTAGCAGAGCATTCCTTCAGTATTCTTTTTGGTACATAACCGTTCGATTCCCCCCTGTTGGTGGGCGAGTTAGTGTCATACG
69000_2188	AACTTTTGTTTGCTGCCTTTCGATTTGAATCGTGAGGTCGTTTCAACCTTTAGATTAGAGAACGCAGAGTAAACTGTCGGCGATCCGTTTAACAACATGT[A/C]TAGGTGCAGGACAAAAGGAAGCGAGTTGAGAAAAGGCGAGATGGTTTTCAGCTATATCTTTCTGTGAAACGTAAAACGACAACAGTTTAGTCTATGTCTG
69042_2179	TCTTATATGTGATTCGTGTGGGGCAATCTTCCCCGCGTCGGCGTTGCAGAACAAGAACCCGAGCTGGCCCTCCTTTCCCGCGTCGTAGAACTTGTGGATC[A/C]GAATGTTACAGGTCACAGTGTACGCCACAAACCTGTTACAGCTGAACGCGAACTTGGCAAGCTAGAAGTTGCCGGCTCGGCACAGGGATGAGATCAGAAT
69110_21020	GGGTTCAGTACAGCCATTTGCAGTTCCAAACAGTCTTCAGCAGCTGCCTACCATTGCTAGTGATAATTCCTCAGAGAAAGAGGAACCTCTTCCATCTGGC[A/G]TAGAGCCATTAATTTTGTGGCAACCCGAGGAATATGACAAAGAGAATAACAATTTTACTGCAATTGAAGTTGATCATCTGCTTGTACGTTACCTTCGTCC
69110_961	CCTCTGCATCAGAATGATGCATACGGCCATATTATTAATAAGCAAAAGGTTCAACATAAGTCTTCAGGTCTCAAAATAGAACGGAAAAAAGGCTCACAAA[A/G]AGCAAACAAAATACAGGAAAGCCACAACTGGCCGGACATAAAAGAAGAGGATGTGGATGGCACAATGAAACTGAATGTGCAAGTCTTAGCTTAGTCGCAA
6916_1428	CTTAATGAAGGATACATTTTTTAGTAGTTGGAACTTCTAATGACAAAATTGAGTAGTGTGGCAAAACTGATAAAACCCAAAAATAAATAATTCAAATCAT[A/G]TTCATAGCCGCGTAGACAAAGTGACAAACATCCCGATCTTTCCTACTGTTCCAGACATGACGACCCGTACGTGGCGGTGGACCCATCTCGACGCCTCGTT
69164_104	TTTCTTGCAAACCAACAAAGATTAACARAGGAACCTATAACTTCAACCAGCCCCAGAGATATTAGTTTAAAACATAAGTCAACCAGAATATATTTCCTTG[T/G]TTTTGCAGACCAACAAAGTTGGGCTGAGGAACCTATAACTTCGAACCAATTTAGCAAAAGAAAAAAGCAAAGTCACACATGAACTCATAACAAGAACAAG
69168_2078	AGAGTCTAGAGCTCCTCCCTCTCATGTAACCTGATAGCAATATTCTCTAGTAAAATGCAACGAATGCCATGGAGTAGAATTTACAACCGAGCGGAGGCAT[C/G]GATCAGAAGAGGAAGAAGAGCGGCAGCAGGAGCAGCAGCACGCAGAGCGCMCGGCGAGCGCCGGCCAAGACGCTGTCCGCGTCGTCCCCCAGAGGGGTCA
6920_139	TAACAACATCCATTTGAGAGAAGCTTTTTCGGGCGGAGGGAGTATGAAACTGATGACGATATACCTGGGGTTAAATGCAATTTGAAATTATATAACATTC[A/T]CCTGTTCAAGAAGTTGATGTATTGGATCTTCCTCTGAAATGTTTTGGTTGCATCTCAAGGCATTAATAAGACTGGACTTCCCAACACCGCTTGGACCAAC
69227_4879	CAAGAGCCTCAGCCTGCTGACCAAGGGCAAGATTCGCCACAAGATCGGCATCGATATCAAAGACATCAAGAGCCGCATCAAGGAGGTCACTGAGCGGCGT[A/G]ATAGGTACAAGGTTGACAGTGTGGCTGCTGCCAAGMCAACTGGTCCAACTATTGATWCCCTTCGCCTATCAGCCTTGTATAAAAATGCGACAGAGCTTGT
6932_541	TTAGACCAAACTTTCCTTTCACTAGCTTGTCTCCCCGCTTTGCCTCTTTTCCTTTTTCTGAGCCTTGCCTTTCATGCTCTTGTCACATACTCTTGCAGTG[A/T]GTACCAGCCTGCTGCTTTTCCTTTGAGCAGGCTACATAGATACTCTTGCCTTGTGCCTTGCCTCATGATAGTATAAAACGAGCCGTGACTAGGCCACCCT
69342_3332	CGAAGTGAAAAAGAAAATCTGTATATATACAATGTTTGGACAAGGTAAAACTACAAGAGCCGTAGCCAAAGCATGAATGTGCAAGCCATATATTTAGCTT[T/C]GTGTTTGCATGGAAACAGACATGAATGGTCGCATGGCCAAAACGATGTACTCCCTACGTAATGTACTCTGCTTACAGGAAACATCATCTGCTGCCGCCGG
69436_2903	CATGAATCATGAGCAGTACGCAAGGGGTGGCAAACCTGAATTGCGCCTTGGGATACAATGTCTCCACAGAGTACGTCAGAGTTCCTGACTAGATTACTCA[A/G]GGCCCCTGCAGCATTGCCTTTGGTTTTATCTTCCTCAGGAGCAAGAAGTAGCTTAGTGAGCTGAGGTATAGATCGTCTGAGTTCTTCATACAGCTTGTCA
69437_1667	GCCACACGTGTGATAGTTATCAGCATCCAAAAGTTTTTCCCCTAAAATTTTACATGTGGCAATTTGACTTGACAAAGAACCCATCTATTTTCTTCAAAAA[A/T]AAACATTTGCAAAAAAATATTTTTGATGCGCAGGAGCATACACTCCCAAGAGCCTAATTGAATTTCTGAAACTAGCCCATTTTGTTACGAGTCCATTCCG
69496_121	AAAAATCTGTTGATGTCATCTATTCATACGTGGCAAAATGAGTGGTGGTGGAGGCGTGTGGGCAATGTGCAAACGACCACACGTATGGGCGTTAACATTT[T/C]CGAAAGAAAAAAGAAGTTCCGTATACACCAGCCCTTGCTGCTCCAATCCCTCAGCTTTTTTTTCTTTTTTTGAGCGGTTCCAATCCTTCAGCTAGCTCCA
6954_1384	GTGTTTTGATTTTGGCTGTTCTTTGTTTAGGGGTCAGGTGCTGGTTATACATCTTCGGAGCAGCGGTCGGACAATGTGAAGAAGTTCCTCTCGGTGGTTG[C/G]TGACATGGGGCTGCCAGGCTTCAGTGTGAAGGATCTCGAGGAGGTTAGTTTGCTCTTATCATGTTCAGCAGTTGGTATGCATGCTCTAGCTCTTAATTCC
6954_7846	TGTTCATAGCTTTGATGACAATTGACTGGGTTTTTAATATTTGGTCTGTGGTGACGAGGGTTTGATATTGTGGCCTCTTGGGGTCCGCCGATTATCAGTC[A/G]AAAAGAATGAAAGGATATTGGACTATTGCTACTCCCCTGTTACGGTTTCGATGCGCATGATCATGGCAGTTAGTCTGCTCTCTCTTCCAGGCTTCAGTCT
6956_104	GAGAGAGAGAGAGAGAGCTCAAGGGCGAATGTGTTGAACGACCTCTTCTTACCGCTGCCGACTGWGCTGTTAACGGCTGCCAGCGCGTGTCGTCTCCCTC[A/G]TGTCACGTCAGTCTAAATTGCACGGCCCATTCTCATCAGTCGCATCTCTGGACAATTATCTAGACATCATTGTTTTTGGTACAAAAAAAATTTGGTACAA
6966_2903	GGAGGCCGATTACGCGGTAAGCGAGCAAGGCCTCCGTTGCGGAACCCGTGTTAAGGGAGGCTCTACACCGGAAGAAAATTGTGAGACACCGGTAGTCGAC[T/C]CTCTCCATTGGTATGACGCCCTCGAGTAGGCCGACTAGCCCCTCGAGGCCCGCCTCGCGCTTGGATCGCCGCTTCTCGTGGAGGTTGTTGATGCACCTGT
69747_2919	AAAAAAATGATCGGCGTGTAGACGCCACCACTGGTGCATATACTCTTACTCGTTGCCACGTGGTCGCGAAAGGATCAGCAGTGATAAGATTAGAGCTGGC[A/T]CCTGAAGACCCGGGGCCGTACGTAGGGTCCTCTTGAAAATTCCATGCAGTGATTTGTATATGTACACGTCCACACAAACACTAAAATGCTTGCTTGCCAG
6975_390	TGGTTTGGTTTGTTGCCAACATACACCTTATCAATTTTTGTCATGACCAAAACTTTGGTCTTAGTTTGGATGGTTGCCAACTTTTGGCACACCAATGGCT[A/T]TTTACCAACTCTAGTCGATCAACCTATATGGGCATGAGAAAAGCTTGGCAAAATTTTTGGCTTGGAAAAATATTTGGCGGATTTAGGAGGGTGGGTTGTC
6977_292	CAAACAAGAGAAATACTGAGTCAGCCTCTGTTGATTCATCATCCAATCAACCCACCCCTGCAAGAACTGAGAATTTTGAAGCTGTATATCAATTAATTGG[T/C]ATGTTTGCTGCATTAGCTGCGCAAGGCGACAGAGCTGCTGGATCACTACAAATCCTGTCATCCAGTATCGCTGCTGACTTATTAGCAGAGGTTGTAATGG
6977_7462	TTGTGCCTCTGTATTTCCTTCACGGAAGATACAGACATTGCGTACCGTTAATGATCCGGACTGACCGGTARTATATCGCAGGCCTTTTCTGTATTTGCTG[C/G]AACAGAATGGAGGCATTTGGCGGGTGACGAAGCGCTATCCGCATTAGCAGTACTGGGAAAGATGGCATGGCAAGACCATGTGGCGAAGCAGTGTTTAGCT
6977_7769	TCCAGCCCACTAAAGTGGCATGTAGAACATTCAAAAAGGTTTGTTGCCTTTTGAATTTGTTTACTATCTTGTTCTATTTTACTGCTCATAACGGTGCATT[T/G]GAGCTGGACAGTTGCGTGTGACAATGATCTTTCTTGCTAAATGGAATGTAGTAGCAGTTGACAAACTATGCAGCTTGTTTGTTTTTGTGAAGAGCTCGCT
69787_7958	GGTCATGAGAGACCTCCATGCCAACCCGTTTACGCAGCAGCAGCCGCAGCAGCTCGGTACAGCCATGAAAGAACTGCCGGCTGCTGATGAGACCTCTGCG[A/G]CGGAGGCGTCTTCTGAAATTACGCCCGCGGCAGAGGCGTCTTCTGAAATCACGCCCGCGGCGGAGGCGTCTGAGATCATGCCGGCAGCACCGGCGGCGGC
6981_270	CCTGTCAGTGACTTGTCGTCCTCACGCTGATCGTTTTTTTCCTTGGTTATTAGATTAGACGTACACGTCGGGCACCTTAACCATAGAATAGGACTGACAG[C/G]GCCATATTCCCCTCATGAGATGCCGCGCAGGAGGTGCGTCCAAATCGCTCGACCCACGAAGCCTCTTCCCGACCAGACCAGACCAGACCGCCCGGCATCG
69818_1204	GAGAGGAGCGAAAGCCACCATTCGAGGCATGGACCCCGCGACGGCGGCCATGGCCTCCCTCCTTCCCAAGCTCTTCGAGCTCCTCCACGGAGAATACAAG[T/C]TGCAGAAGGGCGTGAAGAAAGATGTRGAATTTCTTGAGAGGGAGATGACGAGCATAGACGCCGCCCTCCGCAAAGTGGCCATGGTGCCGCGTGACAGGCT
6983_1677	CAATGTCGACTGCTGCTGGCGTTCTGTATTTTGCATACACTCAAGTACAAATTAGGGGGCCCTCCAAATCTAGAGCATAACTTTGTTGGTAGCTTTGGAA[T/C]CAATTCATCTTTATGTCATTATTTTGAGGATGCTATTGTTAATTTTCATTAGATAACAGATGGCGGACTCCATTTTAATTTTGATAGGTCTGTTTCGGGC
6983_445	GTTCGACATGCGTGACAAACCGAGGTCGAACTTGAACCTATGAGTTTTTCCGCGGAACCCTAGATTTCCCTATGCCCGTCAGAACCCCAACCAAGACCAT[A/G]CAACACTACAAAGGAGCGCCCCTTGATCAGTTTGAGCCGTGTAGAATGGGGGGGAAGATAGAAGGGGAGGATAGTCTCTAATGTCGGTAGGACGCCGCTG
69854_533	ACCTCGTAAGTGTGGACGCCCTGCCAGGGTCATTTGACCAGCTAGTCGCTGATGCGGTGCCGGCGTCTCTGCGGTGATCCTCGACCAGGACTCTATGCGG[T/C]CTTGGTCATTATGAACCCACTCTGGCGCGATGCCCAACGTGGTGAATGTGGCCCGACAATGTGTGTTACGCCGCTCCCGTCGTTCCTCTTGCGCCACCCT
69909_1150	ACCCTGCTGGACCTCAAGCGGTTCAGCAGGGCCGTCAAGCTCGCCAGGTTCACCCCCTTCCTCTCCGCCGTCGACGCCACCAACCAGTGCAACGCCATCT[T/C]CGAAGGTATCCTGTCCTCCCCCTCCTCTCCCGGTGGAATCCTGCTTTATGACTCCCGTGACGAGCGAATTGCGTGTGGGTGCTCTTTTGGTGGCTCAGGG
69963_366	CCATGAAAAAATGTTCGATTTGCCATGTCTAAAAATCTGACGTTTGCTGGATATTCGGGTCCTAAAAGTTTGCATGAATCTTGAAGTTACTTAAAAAGGC[T/C]ATCACCATATTAGCCTGCAGATCAAATGTATTGGATAGACTGATTTGGATACAAAAGACTATATTATCCTTTTTTATTAAAGGGATACCTTCTAATCTCC
6998_4376	TTATTGTTCTATTTAATCATGGGAGCACGTTCCCGGCTGCTTTGCCACCGGTCGTCCTTTCCAGGTCGCCTATATAAAGGGTTCGAGCCAGAGCGTGTAA[A/G]CATAGAATCAACTCATGCACATCTGCCCTATAGATCCTAGAACAAGCCATGGCCCTCAAGCACACCATGCAGCTCCTACCAGCCTTGGTCTTCGCCCTAG
69986_2797	TCCTCATAAAATCACAGGGATCTAAAATGGGGCAATCAGTTTCTTCGCTGCCGTCAATGATCACCTCCGCTAGATTGCTGCAGCTTACGATCCACACTCT[C/G]TTCAGGTTTGTCATGGTCTTCCAGAGGTGGCTTGAAGGGAGCTCTATCTTCGTCAGGCTACCACATGCTTTTATCATCAGATTTCTTGTTGTACCGGCGA
7000_1029	TAACCAAAAATTTAACAAGAAACTTCATACAGCACATGGTAATCGTATGCAGATTAGCGCTTTGCCCCGCCTGGGCGAGGCCCGAAATAGTTTGTCACCA[A/G]ACCCATGACAGCAAACCTGGAAATATTGCAAATTTCAGTTAAAGAGATTAGCTATTCATGAACTTATTACATCAGGAAATGAAGGACCAGAAGTACTCCC
7000_167	GTTTTTTGTACAAATTTGAATGAAATCACCAAGTTTGTGTCGTGTTTGAGCCGATTTGGGGGCGACCTGAAACACATTCGCCCCACGTAGAAATTAACGC[T/C]GGTTCGGCCCTAGACGGCGCTTTTTCGGTGTTCTGTRGGGCCGAACGGCTGGAGATGCTCTAATACCAAGCAACAACTCTTTGACCAGAGCTCGAGCATC
7000_7301	TTGAGCTCAAAGTGGCTGAACAGAAAGAGGCGACCACAAGCCATGTTTATGAACATCGAGATGAAATGCATTCTGCTGAATTGGGGCGAAATCCTGGCCA[T/C]GATGAATCTTTTGATTTGCCAATAACCCAGGACATACAGTTCAGCTCATTTGTTCATGGTCCAGATGGATCTGTAGATAGTGGAATGAACCTCTATGATT
70011_531	GGTTGCCTCTTTCGGTGGGTTTATTTACGTGACTAGTCGCAAGTCGTACTACGTTGCACGACTGGCTGGAGCTCGGGCGCTTGCTTCTATTGCACTGTCG[C/G]CACGCACAAATGCAGGCACAGTGCAATAGAAGAGTGACTGGTGTGAGTTCGTCTCGTTGAACACGGCGCACGCAGCTTGTCATGCAGATGCCGGACAGTC
7003_1105	AAATATTAATACCATGCTAACCACGTACTGAACGTGCACTTAGTATCCTACCTAATGTCAGTGTATAATTAATATGCTACCTAATATCAACGTGCATTGT[A/T]TGTACACATTTACTAGTGCCTAAGAGGTTGAAAGCTGGTTAAGAAAGAGAATAGCCTGTCCAGCATGTGCATGTGGAATACCAGTTCCAAACAAGCAAGT
7003_7476	TCGACGGCGCCGGTGGAGACGGCGGCGAAGAGGGCCGCGGCGGCGGCGAGGGCGAACAGGAGAGCGCCGCCGATTTCTGCAGCCTCCATGGGCGAGGGGG[C/G]AGAGAAGAAGAGTTGCGACTGGTCGAGCCCAAATGGGGGCGTTTTCCTTAGGTCTACACCAGCGTGTGTACTTTGTCCCTCCCTTTCTTCTTTTGATAGG
70030_11029	TGCCATTACATGCTCGCTTTTTCTGGTAGTTCTTTTTTACTACCTGCTGCGAGTCCAGACGGTCTGAGAATCAGCTGCCCGATCAAGGATTCATTGCAAG[C/G]CGGGTTTGATGGAATTGGAACATTATTTCCATGTTTCCACTGAACATATGTGTTCGCCACTCTCAGTATCAAGTGCATGCTTTTCAGCAAGATTTTCACT
70039_259	CGATGAATTATCAATGAAGAGTGCAGTTATCTGAATCTCATTTCAGTGTTCATTTTTCTGAATTTCCGTTTTCTTTGGGATGCTCGCTGCTTTCTTGTTC[A/T]TCAGTTTCGTTGTCTAGTTGTACGATGGTCGTGCTGTGATGCAGAGGAAGAACACGTTTGCCGCATAATAATTTTCACCCATGAATCATGCCTTCCGTCC
70049_393	AAGGGATCACAATAACAAGACTCTGCAAACAGCCTAATGCATCGCACCAGCGTGCGTACTGAATCCCTTGGCACAAAATAAGAGCATCCGCAATCAATCT[A/G]TGCCAAAGATTAACACGAAGCTTGGCTGGCAGGTCCGCCACAGGAGGTCAAGACGATTAGCAAGTTGGGGAGGCGTCATTGTGTCATTATTAAGAAGAGG
70064_2632	CAGACAACCGAGCTACACGGTGACTTCACTATGCAACTACTAAATTCCTCGCCTCAGCGCTAAATGTGCACATATAACGTACGCACTTGTCATAAATTAC[A/G]TTTCCTGCGTCATGCTTTGTGATGGCGTCTCTGCGGAGTACAGGCTACAGCTTAGCGAGGGTCTGGCTGTATGCTGGATCGATGCAGACGACGACCTGAA
70073_12784	CTGAAGACTTGTTTATTATATCTAAGCATGTTTCTATATGATCAAAAGATCGGCAAAGATCGATTGATATGGATGTGGATTGCCGAAGGTTTTGTCCCAT[A/G]TGAAGCAGAAAAAACTAGTCCCTTTGAGATCGGAGAAAGTTACTTCAATGAGCTAGTAAACAGGAGCCTGATCCTGCCGGTATATGATTATCGTGGCATT
7014_9351	AGTAAACACCAAGGTAGCCACTACAAAATAATCTATGTCTGGCATATCAAATGGCGTCTCAACACTGGTAGGCATTGCAGGCAGCCAGGAGCCACAAGTC[A/G]AGAACAAGCACAGCATAGGTTCGGCTAAGTCAAAAATAGTGTATTATTTTCTAAATGAAAAAAAAAACAGGCAATAACGATTCGGTCAGGGACGCCACCG
70161_153	AGGCTTGCCTGTGGGGTCTGGGGGCTGGGAGCTGGCCAATCTCTTTCTCTCTTTTTCTTCTCAACGAGCAAACTTTTTTGTTTGCTAGCTAGTCCGACGT[A/G]GACATCGCAAGGAGGCGCACATTGCGCGACTGTYAATGGGTTGTTAATGGGTTCAATATGCGTGCTCGTGTGTTTTGGAAAAAAAAAACAGACGGACCCA
70177_3041	TACCATCCGCTTTCTTCGGTTTTATCATAGTATTCTTTCTCTTTCTATGATATGCTCTTCCTTGGAAAAACTTAGTATTCCGATCTCCCGCCTGCAACCA[A/G]TCGACCCTTGATATTTGTCCTTGCATAATCTCTTTACACTCATACAGCTCACCTCAATCTGCCGCACCTCCAGTGAGGTATTTGGCGACCGATCCTTTGC
70231_219	CTGTTAAATTTTTAATACTCGTATCAATATCACTAGATCCACCATCAAGTTAATAATTTTTAACAGAAATTTGCTCATATTTAACAAAAGTAAATCCGGA[C/G]AGCGAAGAGAAAAAAATAAACAGGAAGTGTGCACTGCCGAAGAAAAAAAGAGCARGAAGCGTGGCCTCCCGGGCCGGGCCCGACCGGCACGGCCTTTTGC
70236_1263	GGAACGGATGGAGTAGTAGATTATATTCTGTCTAGATTTCGTGTTTGAAATATTTGAAACGAAGAATTTTGATGGCTAACTTTAGATGACCCGTGTCAGC[C/G]AACGTTTGGAAGCATCCTGTCGATGAACTAGCCTCGGATAAGCCTTTACACGCCAGCGGTACCAACGTCAGTCAGCAGGGTGGGCCGCTGCGCTGTCTTC
7026_468	AGAACAATGAAGCTTCATTGATACATGGGGCACGAAAATTAATTGCATTTGGTGATTCCTACCTGGCTTTAGGTGTATGTATTTTAGGGTCTTCAATGCG[A/G]TTTTCTTCTTCTATTGAAAACGAGAAATGTTGTTGAATTTTACACACTCTTCATGTCAAACCATGCATATGGGATGGAATATGAACACCATCGGGGCGAG
70334_215	GTTCTGCTATCTTTTCAGTTTTGTTATATCGGTCCTTACGATGACTTGTACTTGGATCTTTATCATGAATGAGACACGTATTATCTGCAAAAAAAAAAAA[A/T]GTTCCCAGCAACAACTAATTTCTAGGCTGAAATGCTGAAGGCCCAACAAACCCAAGGCCTGCCAAAGTGCCGCCACTCTCACCCTCGCCGGCGCTCCCCT
70341_10046	AAGTGAGGTACGCGCTGTACTGAAATGGCCTTCGGCGGTGTAAGATCTAAGGCGATGAACAAACTCGTCAACGTACCTCTCCTGCCGTTCTGTACTACCT[A/G]CGACCTCCTGCATCTTCGCTGCACCTGCCACGAAGCTCCTCCTGGCATCTCCGTCAACCATCACAGCCCGGACCGCGCTCGCGACGCCATGGCGGTCGAA
70345_862	GTTTTTCTTATCACCGGTTTAGGTCAATCCCTGGCTGATTGGGAGTGTTGATCTTTTAAAACATAGGGTCTGCAGGTTACTGTTACATCCGAGTGACTAT[T/C]AATTAGCAAGCACTGCAAGTATTTTAATCTCCTATGGTCTGTGAACCAAGTAATGCGACATTAGAGGTGATGCATGCAATGCATGCAACAACAAAAAATT
7035_7119	CACAGCTCCTTCAGGCATCGAACACATCATCATACATGTCGGCGTCCGAGTCCGCGCCGTCGATATAATCAGCCATGTCATCGAACTCAGCATCCTCATC[A/G]TCGTCGGTGACCACGTCCAGCAGATCGTCGTACATGTCGATCTCGATGTCGGAACCGTCGGGGTAGTCATCACTGCTAGCGAGGTAAGCCCGGTACTTGA
7035_7623	GCGGGCAGGCTCTGCCGACTGACTCGCACACGTTGCTGTTCAGTGAGCAGAATGTGATCTCCAGCTCCTCAAGCTGAGGAAAACCCTTGACTGCCTCTGC[A/C]AGCGCCTCGTTGGATACTTCGTCACACAGGCTTAGTTGAAGGCTCTTCAGCGAGGGTGCCCTGCATTGAGACATGTCAAGTTCTTATCTAACACAAACAT
70375_935	CAGGACATAGGACAGCTCGATTTTTACCTATGGCCAGGTGACTTTTGCCTAAGTTTAATATTTATAAACCTTCTTGTAACTAGCTATTGGGAACATACTG[A/C]GTAAGCTCTCATTTTCATTTCATCATGGAAAAGACTGGGAGTGGAAAGACATACACCATGTGGGGCCCTCTCTCTGCAACTTCAGGAGACTCAATGGTCT
70417_1196	CACCTGTTGATTGATTCGGGGTTCAGTTTCCTCTAATATCTCATTTTGAATGGTCCATCTGCCAAATGGCTACAAGGATTGGTTGGAGGGAGCCAAACAC[A/C]ACTACCTTGGTTGAATTGCTTGATGCTTGCTGCTGATACACAGCTTACTTCCTCCTCACACTTCAGAATTCCAGGTCTCCTATCCTGTGTGAGGTAGGTA
7051_2301	TTCATTTTTACTGTTCATTAGGGAGCATATGCTCCCCAAAGCCAAAAATCTGTTTTCAGACTTCGTCAGGTTATCAGAAAATGCAACTTTGGTGTCCCAA[A/G]GCATGCACTGTCTGGAATCTCATATAGGCTCAATAAGCCATTACATTACAGGATGGTTAATAAATCCATACCACGAAATAAGAAACTTGATACTCCCTCC
70528_264	CTTGATCTCAACACATGAGTAGGTGGTTCTCTCTTAGAAAACGAATGATGGAAGTGTAGTTTCGTTCTGATAGCTCTCACTTTTAGTAAGTGAGGGTGGA[T/G]GGGGTATATATAGCGTTCACCCAAAATCCAACCTTTACACACTTCACCCAAATTGGTGAGACCGAATATAAACTCGATGGGACCTATTAGTGTAAAATAT
70548_1107	CGCAACCCCGACGCGGTGTCCCCACCGCACCCCAAACAAACAACACGAGCAAGCAAAGCCTAGCCGCCGCCCTTCCCCCCTTCCCCGTCTGACTTTTTCT[A/C]CAAGTTCAACTCCGCCGCCCGCCCCCTCTCCCCGATCTCGGGAGGGAGAGAGAGACATGTCCTGGCGGTGGGCTCTGGCGCGGCGCGTCGCCACGCTCGT
70589_1557	CCGGAAGTAGTCCTTTATATACCTTTCCAAAACCTCCTGCTCCAAGTAGATGTTTGTTCTTAAATCCCTGTGTGGCTTGGAACAAATCCTTGTACGAGAA[T/C]CGGTGAGGACCAAACTCGACCTCCCAATCCTCGTGCAACTCCATGTGACCTAGTCTCCTATGCATGACTCGAATGACTAGGACGATGGCAGCGAGGATCA
70589_636	ATATATACATCGATCATCGCCCTCCTGAGAGGTCAGACATTGTGCCAAAGCTTGACATAAGTTGTGGATATGACATGACAGATGGGTCGAAACCATTGTT[C/G]TGCGTCATGACTAGCATGTTCAAGCTCAACTGCGTCGACTTTAGCTCAGGTAGTGGCATGTCACCATCGAGGTACTGCATAACTTGTCGCAGTCTAGGCC
70627_672	TGAATTCTGCAGGTTCTTGATAAGATGCATGCTCGGGCTAGTGGACCACGAGTTACGATGACCAGGCAGCCTACTGAAGGGCGAAGCCATAATGGAGGTT[T/C]TACATCTTCCTTGATATATGCCGTGGTTAAATGAGTATGAAGCTTACAGTTTCCTGTTGAGAATGTTGTTCCTTGTCTTAAAATATGGGTTTTCTTCATA
7066_674	GGCAAGAACAGTGCTGACTTGCGCTTCCTTGTTGCTACATGCTACAATGCTGATTGTGCTGATGCTGTACTCTCCATGAGCTAGAGAACAATACTGATGC[A/T]GGCAGTAGTTTGCTCTGGTTGATATTGTCAAGTATATGTGACTATGCTGATAATAATGACCAGATGCATGCTTATGTGATCCTAAACTTCTCTAGGAATG
70663_1258	CAGTGGTTGCATGGCAGGCAGGTCATAGTAGATTCAGTCAGACAACATTTACTTAGAGTTCAGCAAAGGATGAAGCAGATGGCTGACAAAAACAGAACTG[A/G]AAGAGCCTGTAGGAGAGTAAGTCTTCTTGAAACTACAACTGAATGTACAATCCTCTGTTGTGCACAGGGCTAACCACAAATTGGCCTTCAAGTACTTTGG
70663_515	GGAGTTGCAGGATAAAATCTTTTCTGCCTTCCATGACAGTCCTGTTGGTGGCCACTTTGGATTTCCCGTTACTTATAACAGGATCCATTCTCTGTTAAGG[T/C]GGTCTGGCATGAAGGATTTTATCAAGAACAAGGTGCAATCATGTGTTACTTGTCAACAAGCTAAACCAGAAAGAGTAAAATACCCAGGTCTTCTCTCTCC
70678_3314	AGACGGTCACAGCATCATCTGCTCAATTTTACGATTGCATAACTATATATTGTGATTTACAACATGAATTAGCTGCTAGTACAAAATTTCGCATCGATTA[C/G]ACCATGTCAGAGTGTGTAGGACGAAACTGACTGCCCGGTGTCGGTGTCTGAGACGGGGCACAGTCCGTCCACAGATCAAGCGGTAAAGCGTGAGCCGTCA
7071_2973	CAGTTGAACTAAATAATGTGATAAATGTGTAATGGGTCCACAGGGCATTGACAGGCATTATGGACGACTATTTTGAGGGTTACTTCTCTGAAGAAATGAT[T/C]GAGTCTCAGGTATTACTTTTTTTTCTTCATTTTTTTGTCTTTTATGCATACTGATTGTTGGATACTTAGAACTCCAAGCTGGTCTGTTTGTTATTAAAAG
70714_1796	TTATAATGTCAAAGAACAATTGGAATAAGGACCACACTCCTATAACACTATTTCAATTGCTTTATCTCAGGAAATATTTAGGCTCTTCATCAGCGAATTT[T/G]CAGGGCTTGCAGACACCGGAAGTCCATATCTTACGAGAAGGATGAAAATACTGGAGAATGTTGCTGCGCTTAGATGCTCTGTAATTATGGTTGACACTGG
70738_1876	GGCCCCTTGCCCATATCTATCCTTTCAAGAGGGTCTCTCCTTTCACCCTTTTGTTTCACTGTTTACTTTATGGGAGTTGTGCTTTCTACATTCCTGCTTT[T/C]CCCCCCTGCAAATGTCACTTTTTTTTTACTTTCCCTCCCCTCTTCACCCTGCGTGCCCAAATGTCTTTAGCAGCAAAGAAAGAAGAGACAACACACAATA
7077_7145	ATGATGAGCAGCCGGGAATGGAGAAATACGCCCGCTTGCCACCGGCCTGGGCATACAGGCCTGGGGTGTGCATGCTATCCTGCTCGTCATGAGCCACATC[C/G]GTCTATGACCAATATACAGTGTTGTATACTTTTTTGGTTGTATAGGAGGTTTACCCTGTAATATGTAGTGTTCCGAGCGCCGCATTGTTTTATTACTGTG
7081_1463	ACGGAGGGAGCCTCGAAGCTTGACCGACCTTCTCGACCATGACGCCGCCGCCGTGGTTCAGGCCTTGGGCCGATCTCCACGCTGATTACTTCCTCCCCAT[T/C]GTAAGCCGTGTGCCATCGCTAAGAGACTACGTCTACGTCCGCACCGTCTGCACAGCATGGCGGTCGGCACTGCCTCCCGTCCGTCAATCCCCGTCCCTCC
70849_1321	CTTCCTGTTTGCTTCATTCATGTATATTTTGATTAAAATCTATTCGACCAGAACTTTCCATTCACCCATCACATAAATCATTTGTGCCGGAGTTTAACTT[A/G]TTATGACTTTTATTGGAATTCGTGTTTAAGTGTGCATATAGCTTCTCGCAAAAAAAAAGTGTGCATATAGCTATAGGTGGACTTTGAATATGTCAAGAGT
70860_1706	AACTAAAACAAAATTTTTTTCCAAAAATGTGTGCACAAAATGAACGGAATTGTGCGCCGGTGCGTGACACATGGCGATGCTATGGATGGCACTGCTGGGC[T/C]GCAACACATGAATGAAGCTAGCCAGTGCCAGGGATACTTTTTGTCGCATCAACTATAGAGAGCAACTAGTTAACGAGCGCTCCTTCGAGAGCCTCGCAAC
70957_150	CTGGCATGTGGCGGAAATCATGCATGCGGCAACAAACGACCAAGTCGCAGGCGTGCGCGTGATCATCCGTCCATCCGATGGATCCGAGATCGATCTGTGT[A/G]TGCAACCAGCTCAGAACCGATATGCATGCATGATGAGTGGGCGACCAGAGAGGACTAACCGTCGAATCATTGCTTCCCGCACCTCACATGCACAGTCACG
70989_843	GTCAACCAAATTGTACAATTATGCGCCCTTTGGGGCGAGGACATTGCCGACGGCATTGTTTGGAAGTTGATCGCTAGCATTAAGTACTCCACAGCGTCCA[T/C]CTACTAGGCTTAGTTCCATGGGACGACAGACACCCTCATGGTGTTGGTGGTTTGGGGCAATTGGGCACCTCCCAAATGCAAATTCTTTGCCTGCCCCATC
7099_324	ACTAATCTCACAACTCACACACATTGAAAATATCTTCAAAGGGCATTCAAAAATCTAATCGAAGAGCATCTAATGATCAATTACCAACGAAAAAAAATCT[T/C]ACAATCAAAAACACAGAAATAGATTCAAATTCTCTAAGAAGGGCATTCAAAAATCTATTTGAAGAGCATCCAATGATCAATTACCAACACGAGAATAAGC
7100_1007	TATATTATCCGTCGCCTTTCTTCTTCCTTTCCTCCTTGTATACTCTTCTACCATCTAGTTACATGATGAAGTAAGCTCGGATCACCTCAATAATGGGTGC[A/G]CGGCACAGTGGACACTTCCCTCCGCTTCGAACCAACTCGTTCGCGCATTTCGAGCACGTGCACATGTGCCCACATCTGCGCCACCCATGAAAAATCATGC
71014_1634	GAAGAATTTAGAACTTAGAAGGAACCATTGAGTAGTCATTACACTGGTGATGACTTGTTAAGTACAGAATCTACATGTAGCTATGTGTACGCCTTGTTTT[A/T]TTATTATCTGAAAGCAAGTACCTTGTGCCTAAGTCTTGCGTGCTTCGTGCCGTTGGATAATGGATACCACATCATAATCCACATCGTCAACCAGGCATGC
7102_8326	GAGTATTGCGCCACAAAGCCAAGCAATTTATCCAACTAAGTGCCATGGTGGTGATTCGATTTCTTCTGTCGCAGCTCCAGCTCATGTGCCAGGTAACTTG[T/C]GGATCATGTGTAAAACTGATTCTTTCCTACCAAATATGCGAATCATCGAGGCTGTTCATGATCATGCAGGACATGCGAACTCTTCAGCTTTGAGCACTGA
7102_9383	GGTTAAAAATACTTGTTGCGGGACGAGGAAAGAAGTTGGCAATGGCCTAAATACTGTAAAAATCGGAATTAATGTTTATGCCATCTGAGTTCATCCTTCA[T/C]TAAATTATGGTTGCAGTCTTGCTCTTTTATGCATTGCTTTGTACTAGTTTGTGTAAGTATTGTGTTGCTGCAAGCTTAAGACATTTGTTAAATAAGTTCT
71035_1099	TGGATGCATGCCCAGCAAAGGCATAAAAAGCATCGCACATCATTCCAGTCCGTGACCGGTCGATCCACCCGCGATATGATATGATTATGAACTGACCGCG[C/G]TCTGGGGCGACAAGAATCGCGGGCTGCCACGCCACCGCCGAGCAATCCTCATAATCGCTGACAGCAACCGAGCGACCGACGACGTGCGTACGCGCCGCGC
71057_670	ATGGCGTCCGGCAACTGGAGCACTGGCTACTGCTGCTTGCATGCAATACCGGCATCTGAAGACGCGTGGGACGTGTCCACTTTGCGGCACTGTTGATGAG[A/G]ACAGCTACCATGCATTGTAGCATATGGGAGGCCATGAGACAAGTCTGGTCGCTTCCACCAGACCGGCTCCTTATTAATAGTGGCAAGGAATTGCTGCTAA
71110_10053	TGAATGAGCCCTCGCCTGCCGCCCTCGACTCCAGGGGTGCATTCATAGTTCATGTGCTCTCGTCGATTTATGTTTGGGTTGGAATCAAATGTGATACAGT[A/G]ATGGAGAAGGATGCGAGAGCGGCAGCTTTTCAGGTGGTGAGGTATGAGAAGGTGCAGGGGCAGATCAAAGTTGTCAGAGAAGGGTTGGAGCAACCTGAAT
7115_1860	TTGTCTGCAATTGTGCGAAATTGAGCATGTTCAGGTCACAACATCACTGTGATGAAACCTGCCCAAAATGCTAGCTAGACTTGGTGGGATTCTAAATTCT[A/G]CATTCTTTTTGTCCAACAAAGAGGATATTTATATGCATTGCGTTCAGTTCTAAAGCCCGTTTGTTTCCTTGATAACCAAGGGAGGACCATCATCCACTTT
7115_747	GGTAATGCTTGTACTGATGATCATCATGAGGAGTAGGACGAATGGTGAGGAAGATGAATGGAAGCCCGCCAAGACGGGGAGGAAGCGGCCATCGGTGAAG[A/G]TCTTATCGAGGGAAGATGGTCGTTCTCCAGATGGTGATGAAGATTCGACAGGCAAGGAACAAACCTGGTTGTAGCGAAGAGACCAGAGGAAGATGCGGTG
71250_1590	GCGTCCTGGAATCTTTCCACACGGCAGTACGCATCAACCATCACATTAAAACTACCAAGATTCACAGCAATCCTCCTGGGCGGGTCATGCTCTTTGCACA[T/C]CCTATCAAACAACTCGACTGCATCATCTAACCTCCCATTCCTACCAAGCGCATCAAGCACCATGTTGTAGCTAACAGCCTCAAATCTCACCTTGGATCCC
71283_6494	TGCAGAGCTACTACCCGGAGCGGCTGGGCAAGGCGCTCATGGTGCACGTGCCCTACCTGTTTATGAAGGCGTGGAAGATGGTGTACCCTTTCATCGACGC[C/G]AACACTAGGGACAAGTTCGTGTTCGTGGACAACAAGAGCCTGGAGGGGGCGCTGCGGCGGGAGATGGATGAGAGCCAGCTGCCGGAGATGTACGGCGGGA
71290_381	AACAGCTTCGCACCAGGTAACTCTTGATAAAGAAAGTTCTCTAGACACCTCTTTGGACAAACTTAAGCCACAGCTAGCCAGCGTGAAGCGAAAGAAAATC[A/C]CAACTTAATCTAAGATACAAAAATCCATTTTAACACAACAGTTCCCCATTTCCAGAAGTTTACCGAAATGGCGACCAAATTATAACAAAACGAGTAAAAT
71319_2523	GTGAGAAACAAATTACTCACCAGAGATAATCTTCTGAAGAGACAGCATGTGGCTGATCCTACCTGCCTGTTCTGTAATGAAGCAGAATCGGTCTATCATC[T/C]GTTTTTTGATTGCGTTGTTGCGAGAGAACTCTGGAGAGAGATATTTAGTTCCCTGGGGGACAACGTCGAGCTTAACTCGGACGTGCTCCTGGAGTGGTGG
71322_247	ACTAGGATTAAACATCATACACAAGCAAGTTGTGTACAATCAGTTAATACTCGTGTTAATTCTAGCAGTGTATCCACATGTGTATGATTGAGTAGCATGC[A/G]TATTCAATGAACTGCTGAATATAAAGTCTTGCTGTTGCCGCATTATAACACTTTAATTGTACAACAATTTAATGAGGCCGTAATCTAGGAACAGCATGCA
71350_354	GCGGTCGCACAGGCACGCACGAAAGGAGCCGTAAAACAACAACAAAGTTGAACAAATCTTGACAATTACACAGCCAGAAAGGTCAATCACGTGCATTACC[A/T]CTAGTCCACTTTACTTAATTTGACGCAATGGAAGCTCGACAACACGGGGCTGAAGGTGTACTACTCCGGGACTGGACGTGGATTTTCGGGACTACTCCGT
71401_325	GGGCCTTCTTGTGGGAGATGCCTAATGATTACAAATGGCTGCTGGTCTGATTTTATTCTTTTTTTAAGAGTCTGATTTTATTCATAGACTTAGAGCATCT[T/C]TAGCTGACCCCGTATGATGCCCCAACCTGCATAATAACYGCYAAAATACGGGCTCGCGTGAAAAATGTTGCCCGATCAGACCCCGCAAACACATCCGAGA
71415_1025	ATCAAACATTTTTCTAAATTGCTGCAGCTAATCATCTTGTCCATGAGTTCTTTACAACCCATTACTTTCAAGATGGTATCCATCCTATCCCAGGCGCTCG[A/G]GATGCTCTCCAAAATCTTTCTTCATTCTGTAGCCTGTCTGTAGTAACGTAAGTCAATCATTTGATTTTGGAGACGTGATTAGTTTATCTTCTATTATGTG
71427_250	CGAGAAGGATGGCGAGAAAGGGAAGCCCTCCGATTAGATTGAACGGCAGATTGAACAAGTAACTACGGGTGCAGTAGTAACACAACTGTAGAGGAGCCGA[A/G]CCCCACGCTTACGAATGAATGCTCCGCGACCGGCAGCGTTTCACGTGTGTCTGTGTATGTGTCGTTTTCGATCCTATGAAATTTCTCGCTCATCGTGCGC
71457_3504	GATATTATTAGCCGTGCTTTTCCTGATGGTGATTGTTGCAGCAGAATACTGACAACCACACAAGTTGAGGATGTAGCATTAGCATGTTCTGGTTATGAGT[T/C]AGAATACATATTTGAGATGAGACCTCTTAATTATGGCGAATCTTGGAAATTATTCTTCAATAATGTTTTTGGTCCTGAAGGTGAAGGTGCTTGCCCTCAA
71465_250	AAACATCTTCTAGGATGCATGTAATGTAGTAGAAACACGTATAATGCAGTGAAAACAGTTGCTCACATCTAATAAACCAGTGAAAGGTTTTCTCGTTAAC[A/G]GGACATTTTACGCCCTCAATCTGGGTGGGCATGCGTATGCTTCTAGGTCGTCGAGTTGGATAACCAAATATGCGTTATACGTCATCAAAAATCATATGAT
7148_1121	GTCCGTCACCAACACGTCGTATCCGCACCCTCCCCTCGACACCGAGGACAGCTCTGATACCTCTCTCAGGCTCGGGTGAGTTCTTGCCACAAGCACTATC[A/T]GTACCATAAGCCAAGTCCTATCTGCAAGAAAATTGCATTCATAATATGAGCTGTGTGTGCTGCAGATTACCACTCTTCAACTCAAAGTGATTGGCTGGAA
71510_250	TTTCCTTTTGCCTGTCACACGATGGTAAATCTCTTTGAAAAGATGTTTGTGGCTCACATTGTGCATGCAAATTTCATACACATTGAATTGGCCTGAACAC[T/C]GAGCAACTTTATACATTGTACTCCAATTTGGCAGAAAGGAAAGGAAAACACAACAGTTCAAGCTGCTGCATCTTTTTTTCCCCCTTCTTTTGAGAATCGG
71517_5061	CGAGTGGCGGCGCGTCGGTCGCGAGGCCGAAGCCAGTGGCGGAATAGCGTCTTGCAATCACACCGGACATGGTTTGATTAAATCGAAAATAGGCAGGGGC[A/G]AACACGGAAACCCAGTCAAGGATAATGGACCGAACTACACTGCCGATTTTTTTTTCATTTACTTCCTTTCTGTCCAGTATTCACTTGTCACTTGCTAAGT
7155_1749	TGATGTAAACAGAAGCAAACAACATATGTCAAATGTTAATGGGGCAGCTTCAGAACTAGTAGCCTCCGAGAACATCATCACATACGACAACTGACCTTAA[T/C]ATTTTCTGTCTCTGCTTTTGTTGGCGATTCTGTCCTGTGATTGGCTTATGATTCATTCGGAGTTTGGGATGAATTCTAGCATGTATTGTTCCCAAAATGC
7162_2113	TGTTAGTATTTTTTTGGGATCTTTGATCAGCTTCTCCCTATATCTAATGGACTTGCCCATGAGGAATAGATCAACCAATCAAGAGCACTACAATGAATCA[T/C]CCCGGTCTTAGTCTCTCCTATCCCTAGAAGCCACACTGTCCCTAACCTACTGGAAGTAGTTAATCTGGCATGAAAACAAGGCAACCTATGTTAAGTATCA
71641_2981	TTGCACATGGCCGTATAAACTGGTGGTGCATGTGTGATATGGCACAAATTGTACAAAATAACCGGGGCACACAACTCATCGGGCTCAAAAATTGGCTTTG[T/G]ATCGTCTACATGAAGTTTATTGGGATAATTCGTGACAAAACCATATATGGTCATTGGATCTAATCCACATATTGTCCGGTCCGGTTGCTCAGTCGTTCTA
71641_677	CCAAAAACACACTATGTGTCAACAACCTAGGGTGTTTTTAGCGCGTCTTTTTCCACTGGAGTGTCTTTCTTCATTGTACAACACATAATCACTGCATCAT[A/G]CAGATACAAACAACTACGTACTCGAGATAAGTATAACTTTTTTCTGTTGGGTTTATTGTAAGGTTCTATCATCCATGTCTATAAGAAGGGACCGACGACA
71649_2981	TTGGATGCCATCTTGATCGCGCCTTGTATCCTTGATATACAACGCCAACCCTAGGGTTGAGATTCCGGTTTTGTCTGGATAAATTCCAACTAATGCTACT[A/C]TTAGTTGTAGGCATGACTGTGGCGAGACCTACCATAATGCGCATCTTCGAAAACCCAATCTAGTTTAGACTATCTTTTACTGTCCTTCAATTGCATGCAG
71717_1524	AGCCTCTCCAAGACCACCGTTGGTGACGAGCGTCATCCCCATCTGCATCAACTCCGCCGCTTCTCATCTGCTGAAGGAACATGCAAAGAAAGGATAAGCC[A/G]GAGAACCTCCTCGAGAGCAGGGACGGACTCCATCCTCGCAAGAGATATAGATCCGACGAGGAGAGGCGCTGTTGGAGCTGAACTTGCTGCGATTCTCCAC
71805_10107	CCATACTTCTCGGGTAAAACCAGCCTTTATCAACTTTGCAATTTCCTAGGCGATGAACTCCTGCCGGTCCTGTGCTTGTCATCGAACCTTTTGCTTGACG[A/G]GCTTGGCACCCGATTTTTCCTCAAGTTTGTGCTCAATCACCTCTAGGACCCCGGGGAGATCAGACGGCTCCCACGCAAAGAGGCTGATATTCTCCTGGAC
71850_1249	CTTAGGTGGCTCTGACAGAATCACGATGTCACTATTATTTAAGCAACAAAACATAGCAACCTCACTAATTTGGCATGTCGTAGTGTTACTCCTGACCAAA[A/G]ACTCTGTAGGTATTTGGCTAGATGAATATTTTTTCCTGCATATTGACTCCCAGATTCGTAAAGGTGAATGCAGATTTTTCTCCCTATCAACTAAAAAAAA
7194_10778	GGAATAGTAGCTCCGGAATACCTGTGGAAGATCTTAAACAGCTAGAGACGTTTTTCTACAAGCTCAGTTTTTTCTTGCATATTTTGGACTTTATAGGTAC[A/C]TCTGCAGTCTCAAAATAAGGAATAACAATTCTCATATGCATGCAGTTGCTGCTGTATGCACATTTCTTCGCTCAGTACCTAATATATTTTTAATCATCTA
7194_9636	AAACAACATTATTCTACTCATTTTCATTAGTATAAAATGGCGAAACTATTGAAGGCTATAATTGTTAAGCTTCATGCACTAGCCAACACAACCAAAAGCT[T/C]GAACTGATGGAAATGGCTAGGCAATCCACATATACACTTCAACACCCCCTCTCACATGTGATGCGGGAAGTCAACACGCGAATGGACTCAGAGGTATGGC
71951_3097	GCCTTCAACCGAGTACGAGGGCCCTTCAAAACTTTTCGATCCCACAAATGGAGATCCTTATGCACAACGGCTAGTTTGTCGCTAGCCGAAGGACAAATCC[A/C]TAGGACGACTGCCTTTTGCCACGCTGTTCTGACCACCTCTTCCACAGTTTCCTCTGCCCCAAACTTTCGGCCAGCTTGACGACGTTGCGCAACAACTCCT
71962_2224	TCTAGGAACTGGCACCTTGCACCAATATGATACACAATCTTCTTTAAATCGAATTCAGTAGAAGAGCAAAAGTAGGCGACAAATTTCCACCAGTCAAGTA[A/C]CACAGGGGAAAAAAGGTGTATCAGCCATTTGCCGATAAATAGGTTAAAACATCTCGTGCCGACTATGATCTGTTTGTTTGCTCTTGGTTCCCAGCCCTCA
7198_9798	TGTTGCTGGGAATGTACTTAATCCCAGCCTCTGACATCTGCTTCCAGATGCTGGCCCTGAGGTCGGCGGCAACCTTCTCCAAATCCTCAGCGCTGCTCTT[C/G]CCATCCCAGAAAGACTCCAAGGCAAACTTGAGCTCCCTCTTGGGGCCCATGCGAGGGTATCCAACAATGTGGGACGCCATCTTTCTACACCATCAAAAAA
71988_1864	TCCAAAGCATTTTGGTGCACTAGGGGTGAAAAATATTGATTGATTCAGCAGGGTGATGCGCCTGCGGTGGGAATGGTTCAGATAGGATAAAGAGGATAGG[A/C]CCTGGATTATTGTTGAGGAAATCGTTAGCTACTGCTCGGTTGGCTTGCGAGTAGGAGATTAATACGTTAATCGGCAAGTTAATCGGCCATTTAATCAATT
72031_158	GGCATACAGTGACTTTTCACAGCATAACTATATGATTTGCATACATATTTCCTTATCCATTGGAAAACTCGTCAATAAACATAACAAAGTTGTCCAAATA[T/C]GAGTGGGCGAGTCATTAAAATCTTGCTTAGGTTTACTTGAAGGATTTTAGTAGCTTCAAAAGATATTGTTTTTTGTATGTATGTTCAAGGCTTGAAAAAG
72032_541	GCACTGTTGCTCAGGCCTTCTGCTCAGCTCTACAGGAGGAATTATCTGATTACTATAAGCTGCTTGCCGTTCTAGAGTCATACTCGTTAAATCCGATTCC[A/G]ACACCTGGATCTGATTCGGGTGTGTCAGGCAATTACCTCTCACTGCGGCGTCTTGTTGTGTGGCTTGCTGAGCCTACAGTGAGAATGCGCTTAATGGCTG
72033_1075	TTCTGAAATGATAGCACAATTAAGCATGAAATTTTGGAAATCACGGTGAACATTAACTGATGAAAATGTTGATTTTCTTATTAAAGAAACAACTATCCTA[T/C]TTATGTACATTGTTAGCGCATCCCAGTTTTTCACTACTAATTATTTGAAGTCTGCACTCGACGTGGAAGCGCGCTTGATCYTCACTGGGAGCCCGCCGCT
72093_1357	CTCTGGGAGATCCTCTGCCTTCCTGGCAGCCCTCCTTGGCAGGGCCTTGTCAGGCACCGCCTCTTCCACGCCTGCCATGATAACCTCCCCCCTTCTCACC[T/G]TCTTCTCCGATGAGATTGATATGAGCCACCCCTTCTTCATGCCCTCCATCAAGATCCCCCCTCCCCCTCCCCTTGACCGGTTACTGGACGTGTGCTTCCC
7213_5005	ACATGAAATTTATATTAGTATTACCTCCGACCAGACAAATCTAAGACAAGTAATTTAGGACGGAGGGAGTATAAATTAGCTAAGAGATCACATGGCATCT[A/T]CAAACACAAGAATTACAACACATCCACATTAGTCCAGAAACAAAGCACAACAATATCAATGCATATCCAGCTAGGAAGTTCTTCATGCGCCCACAGGCAG
7213_9292	TCTGTATTATTAAATTTAGAAAAACTAGATTAGTGGTCTTTCATTAAATTATGCATTTCGTTTAGTAGCCATGATGAATTGTGCACTTCGGTCTTTGTAG[T/C]CTTCCGTCAAATTATGCATTTTTGTTTAGTAAACATGATTAGTACCTTCTGTCAAATTATGCACTCTGGTCTTAGTAGTCTTCCGCCAAATTGTAGCATG
7215_8490	CTTGTCGGAATTCTCGGCGACTGGTGGATGATTTGGAACCASCCGGGTCAAGCAGGCCGCTGCAAATGGCAGGCAATACGATGGCATCATGGAGGTTTAT[T/C]GGCTTCCCTGCTGTCGCAGGGTTCAACTTGTTGCAATGCTTCATGGGCAGGCACAACCGGGAGGGAGGCGTGAGGGCAACTCCAACGCGGATCACCTAAT
7218_3420	ACTGTTATTGATACTCGGCAAGTCAAAAGAAAAGGGTTCCATTGTTCTAGTCACAACTCGGCACAAGGAGATAGCAGATCAAGTTAAGAAAACTGTAGAG[C/G]CAAAAGAATTGAATGGTTTAGAACCTGGAGAGTTTAAGAAGTTATTCCTTGTATATGTCTTTGATGCTGAGCAATATCCAAGGGATAAACTTCATTTGCT
72184_1070	ACAAGCTGCTCAAGAACGTCCGTGGGGACATCAAGTTCCTCAAGGACGAGCTGGAGGTCATGTGCGCGTTCCTCCTCAAGATGTCAGATGTGGAGGAGCC[T/C]GACGAACCAACAAAGCTGCGTGTGACGGCGGTGCGGGAGATGTCCTATAAGATAGAGGACAACATCGACAAGTTCATGGTCCTCGTGGAGCACGAGTCCT
72184_749	TCTTGAGCAGTAAGTAGCACATGTGTCCATTTTTTTTTTGCACCCACCGTGCTGTATACCATTTTTTTTTTGCACCCACCGTGCTGTATACCATGTGAAT[T/C]GATTCTCTTTTCTCAAAAGTAGTGTAGTACCCTACCGTGTTTCATTAGTCTTGCCGGCTCCATAGACAAAGGATTCTTTCTTCCCTGCCATCGCCATCTG
72191_1519	TTACTTTTTTTGTTAAATTGCTGCATGCAGAGGATGGCGGTGTTGTCTGGGAAATGGGCAAATGATGTTCAGGCCCTTCTGTTGCTGTTAAGTTGTATCA[T/C]AGAGATAAGCATGTTTTTGTTGTTTTGGAATATATTTTAACTTGCTGACGAAAGCAAGCAATGTTTCCCAGTTTAATTGAAAACACAACCTTGTCCCTGT
72236_614	AGACAGAGAGAGAGACCTGACAAGGGGGTGTCAAAACCGCTGTTGACTAGTGCCACATCAGCAACGGGTGGAGAAAAACCAGTCGAGGGGTGTTTTGTCC[A/G]GTTTGGGTTTGTTTGGGGGTAAAAGAAACAAAAAAAATAGATCAGGGGGTAAAGTGAACCACCCACTTTATTCAGGGTAGTAAAATGGACTTTAAAAAAA
72268_1063	CACCGGAGAGGGACATGAAAGGCCCAAACATAAAAGGGGGGAGGGACTAAGTCGGAAAAGCTAAACAACTAACCACCATCCGTAGACCATCAACCAAAGC[A/G]AAAGCATCGAGCAATGCCATGTTGCTAAGTCTCATTCGACAAATTACTATCTACTTAGTGGGGAGGTCAAAAAGCAAGTAGGCAACTCAACAAAGCATGC
72359_177	TACCTGCTCAAATGTGTCGCACCACAGCCATTCGCTCGAACAACGTCGCACTCTAGCCAATTTACATAAAAAACGTCGCACAGAAGCTATTGGCCCGAAA[A/T]TAAGCTAGATTGTACTACTACACTGGTAGTTCGTCTGGCCCGCTCTGCTTTCTTCAACAACAGGAAAAGAAGGGCTCCACGATATAGAAATCAGTAGGCC
72417_1661	AATGCAATGTTGCCAATGTCATGCATCATTTGTAGTACCACTCGCGCCTGTCCGTTATATATTCTCATACTTGTCATCTGCCGGATAACATGTAGATGAT[A/C]AGTGTAAATGCAATGTTGCCAATGCAATGCATCATCTGTGCCGTGCTACATATTTCGACTGTATCCTAGATATTGTCCGTGTGCTGCTCCTGGATCGATC
72514_291	GCGCCGTCGCCGCCGTTCCCACCGCCTTCCAATCTTCTCGCCGTCGTCCCCTCCCGCTCCTCAAGCTCTCTCGTCCTCTTTTTCCCGTACGGCGAAAATG[T/C]GGAGAAGATTGCTTTCGCTCTTGTGAACTCGCCCGTTGCGAGCTCTGCGCCAGTTTCGCCCTTCGTTCAGAGTGATGGGTTCAAGCACCCTGGGCACCGC
72599_1766	AATCATATATTTCTTTACGTAGAACAGCCAATGAGAAGTGTGAAGTTTTTTGAAAAAAACTCGGGGGTGCATTTTGTTCTACTTTCAGTTTTCGTTTGAA[A/G]ATGGCATTTCATATATGTCTCCTCTATCCGCAGTTCCTTGCAGCAGTGGCACCAAAATACTCAAGAGCTCCCAGGATTAATTACAGCCTACAAAGACAGC
72675_1202	ATCAAAAGAGTATGAGTGTCCAGCGAGATTCTTTCAATCTCCATGGCGGGCCTCTTCCTCCTTGCCCGATGTTTACAAGGTTTCTGTCAATGATGGCGGG[T/C]CAATCATCGCGAGTGATATCGCTGGCTGCTTTTGGACCAATTTTCAATATAATTTTTTGTCTCTAGAGGCCCTATCCGCAAAAAGGAAGGACATGGGTGT
72723_2111	AGCCTAACGAGTTCTTCACATTCTTTGAATCATGTATATTTGGTCAACATAAGCCCAGCAATTATGGAGATGAGTTAGATGGCATTGCAAGAGAAATTGC[A/C]AGCAAGTTAAAGGGCTCCCCACTAGCAGCCAAAACAGTTGGTCGACTATTGAAGAAAAATCTTTCCCGGGAACATTGGAATGGAGTTCTTCACAATCATG
72775_1407	GTTTCTTCGATGGCCATGGCGTGACAATTGACAAATCTACTTTGTTTCCTCTACATGTGCTGTACGAGGGAAGCAAAACTTCTCTTCTGGCACACGCTGG[A/T]GGCCTAAGATTGCCTCTCCAGCTTATGATTGTATCAGACACAGGCGCATACAACATTACACAACGTTAAAAAATTTCAGACATGACAATGAACATTATCA
72816_380	ATGGATTCCTTTGTTCCATTCTAGAGTCAGGGACAAGAAGAGAAATCAGATATTTAATCCAAAAAGTTCCAAGATACCTGACCGAAACATTAAGCAATGT[A/G]ACTTTATATATGGTAAAAAAAAGCTCCCTATAAATATGAAGCAAAATCAGAGACACAAGCATAGGAAGGCTCCCCCCAATCATGTACACGCCGCCGCCTT
7282_7849	GAAGTCTCTGTTTCATTTTTAAGTGTTCTTTTAAGTCTGTTTATTGGCCGTGTCCTGCTCGACGGCGGCAGCTCCCTGAAGTTGAATCCGTTCTTTGTTC[T/G]TCTGTATTTGTGTGTTCAAGTTGAATCCTTGTGATTGACGCTTCTCTTCATCGGCGGCGTTTGTTGTTCTGATGCGCTGGTCCTATTGGGCCTTAGCACG
7283_160	GCGACCGGCGACCGTTCCCCAGCTTTTGATGAATCGATATAACAATATTTAGGTCCAAAAGCCATAAAAGCTCTAAAAGACAAAAGCACCTATTTAGGAG[T/C]TTTTATGACTTTTTGATCAAAGTGGAAAAGCTGCAAAAGCAGAAGCAAAAGGCCAAACAAGCAAGGCCTTAGTATTTGAAGAAAAAATAGAGGCAGCTTT
7285_545	CAAAGAGGCAGCCAAGAAGTTTGTTGCAAGGCCCCGAACCGATGCAACAATTTCAGAAGGCTGGGTGTCTGCTCTTTACGGACAAGCTTCCTGCGTTCCC[A/G]TCACATACCAAGATGCAATTGACACAATAAGATCTGATCTTTCTTGTTCCAATACAACTGTTTCATTTGCAGGTAGGTCCAACAGATGTTCAAGCACAAC
72858_1324	AAAAATGATTGATATTTTGGTGCAAAAGAGTCATAAAAGAGACTTGTCTATTGAGCATGGTCCTAGAGACAAATTATCCAAAAGATTTTCTACATCGGCA[T/C]ACAGTAGATGAAAGAACATGCGGTGCCCCCACAGCCCGTTGATGAGGGAGGCCAAGTTGGCCGACCGCACAGGGCCCCTAAATTTTTGGGGCCCCCAGTC
7288_622	ACAAAATGTTGCGACGTCCAACGACGCTGTCACCGCCGAACCAGAGCCGGTAATAGGTGTTTTACCCAGAGGGCAAGACACTAACAAGGCAACAATGGAG[T/C]GGGTGCGTAATCTTGCGATGGCAACGCACCTTCAGGGAAGAAAGAGAGCGAAATCCAAAGCTTTTCTGCGAGGGGAAATTGATCTTTTGCCCCACCTTTG
7296_853	TTTTTTTTGTTTGCTTACTTAAAACACCAAATGAGAAGCACATCAAAAGGAATGATGCCCTTCCAAGATGAAACAGACACAGGTAAGAAAGCATTGGCAT[A/G]TCTATATCCTAGGTGACAGGCACAAGCTCACATGATACTCAGAAAGGCCGGTTCTTCATTTTGGAGATCAGACAGGGTCGTTGCTTGTTGAGATCAGACC
7300_638	TGCAGAGGGTGCGGTCTGCCCAATCTAACCGGTTTTTTTAGTGGCCCGGGTTATTTATTATTCTGAGAAGAATATGCTGCGAGCGCGTGGAAGGAAAAGA[T/C]TCCTCCTCCCTAAAGTACAACAGTTGTTGGCACTTGGCAGCGGCACCAAAAGCCCCCCCCAAAAGCCGAAGGAGACCTCGAGTGGAAGGCACCGCCGGGC
73011_208	GCCGGTAATTTTGAGCTGATCAGCGTAGTTTCAGCCCCAGTTAGGTTTATAGTGATTCTGAACTGAAGTAACTTTCAATATTTGACACATGAGATGTTTA[A/G]CCACCAAACTAAAAAAAAACTAAATCAACCACCTAATACAAACTAAATCAATTGTATTTTACACACCACCCCCACAACCTAGTCCAAGCTTGCTCGTGAT
73049_142	TCACTGCCATCACGAGGAAATTAAGTAAAAGAAAATCAAACTAACTGTTCAAATTTAGATTTGCCAAGTCAGATTTAGTAGTATGCCAATCAGCACAGAT[A/C]CACCTAAGTGGAACCTAAGACTGGGGCGACAAATTTGAAATCATCATCCTCATAACTACAACAAAGCAGACCCTAAGACTGGGATCTCTGTTTTGCTTGT
73195_1894	ATTTGGTACTTCATTTAGATCCGGTTTAGTGGGGTAAACTAGAAATTTTACTCCGTTGTAAGTAGCTTTTCAGGGATCGGCTAGAGGTTCTTACCGTCTG[T/C]GTTGTTGTAGCTACTCTGGCACGTTTGCTGCAACTTATAAACGAGCCCATATGGATCCACAAGAAAATAAAACGTTGCACAGCGACAGACTTTGAAATTC
7321_1028	TGTGTATACATTAAAGTTGTTCCAGAGAAGCATTCCATGCATATATTTTAGAAGTTTTTTGCTCTTCTCCCCTTGGTTGATGGTTGCTTAGTTTGATCTT[C/G]TATAATTTGGCAGATGAGATGTTCTCTGTGAACACCATTTGCCTCCCTATAACATGCTGTTGCTTACTTTATGAGGGTTAGTGAATGGATAAGGAGTGGG
7323_1272	GGCATCCTTCATTTCTGGTGACAGATTCAAAGTTCTACTCCCTCCGTTCCATAATTCTTGNCGTGGTTTTAGTTCAAATTTGAAACAAAATTTTAGGATT[T/C]AGGTGCTATTCTTTTTTTCTTGCTTGTTTCTGTGGGAAGTTTTTGCCTCAAACACAGTTGATCCTCGAGTCTTGCTATAATCAACAATTTTCATGATACT
73240_1617	CTGTCCATGCAATTCGGTTGCAATAACACCTTAAATTATGGGACAGAGGAAGTAGTATTTAGATCCTCAACTCCCCTGGCCATGTTGTTTTTCTTTTCAT[T/C]TACATTTGTTTTAGAGATACTCCCTCTGTATCATAATACTTGTCGCTGGGGTACTTGTACTAGTTTTCCCCAATGACAAGTATTTTGACACGGAGGGAGT
73315_1230	AGTTGAACACTTGAGCCTGCACTTTCAGTTCAGCAAGAACAGTGCAGAAACGATGGGTGGAACCGAAGCTCCTGGTTTAGTTGCTGTTGAATTTAGGAGC[A/T]ACGTATATATGAGCAGTTCATGTAGTGTATATATATGTTCATTTCAACCTGCATTTTCAGCACGAACGGTGCAGCAGAGGAAACCATGGGTGAAAGTGAA
73338_233	AACAGTAATCCCGGGGCTGATGAGCACAAAGGCTATTTTCTGGGAAATTAATACCCGGAAAACCGGTCGTGACAGCCATTTAGAAGGGCAGTGGTACCCA[A/G]CCCACCATGGATCCGCTTTGGCTTCTTGCCATGATGTCTCTATCAATAGCGAGGAGTCTGTGACAACTTCGTCAATTTTAAGACAATGTCGGCTCAGTTT
73364_641	CCCGTGGAGGACGACAATCCCCGGCCCCAGAATACGCGGAAGGCAGAGGGGAAACTGGAACTTCATGGAGGGAAGCTGCACCTCTCGCCTCGCTCTCGCT[T/G]CGGTTGAAGTTGCAACTTGCAACTCCAGCTCGGCAACTCCACCGCTGGGAGCCCAGCCGCAGCCCCAAACCCAGCAGCACCAGCAGCGTCCGTCCGTCCT
7339_10551	TAAGATGGCGCTTTCTAGAATTTAACGAGAGATGCATTTGAAAGTATTTAATAATACAGAAAAATAATCAACAAGGACGGACCAAAGTTGCAGGCAAAAT[T/G]TCACAAGCACATTGTGAGAAACTCAGAAAAGCCCAGGGCATTTCAAAGCCTGTTGCACTGTGAGATAATCCAGATCCAAAAACTCTCACCTCTCTTGGAA
73469_324	AGCTACCACACCATATCCACTATTCAATACTCTGTTTTTGTCAGCCCCTTCTCATCTCTGCAATCGATAATCCTCAGCTTAGCCCTTTTTTTTCAAGACA[T/C]GATTTCTCACCACCTTATGTTTCTGGTAATTAGACCCCTAACTAAATCTTAATCTCAATTCTAGGATATGTTGAGAATGATATCGTGGAGAACAAATTCA
7364_1411	AACCTGTAAAGTTGGGAACATGGCCAACAATGTTACTTCCCCAATTTTGCGAGGCCTTGAGATGGTTGGTTTCGTTCATTCAGCTTGGTCTAACTGACAA[T/C]AAACAGATTACCCTGAAGGATCGTGCACTTTGTCGAAGCATATCCCTTGGGGGTAGGTCATGATATGCCCCGAAGATGACACGTTAACGATCCTTCCTTG
7364_9018	GCCTGGTTACTTGAGACTGAACCCAATGTAACCCAGAAATCCTTATTAACTGGTTCCAGCATCAAACCACCCAATGACATTTTTTCTGGAAGCTCCCTGT[T/G]GTACAGAAAACATAGTGTCATCAGAAATCTCCCAAATGAAGCTAGCATCTGATGAACAAAGAAGTTTACCAAACAATGGGGTCTACAGAGTTATTCTCCT
7370_253	GCTTGTTGTGTAATGTTGTCTATGCATTTCACAGTACAGCTGGTATCACAGCATCTTTTCTATTGGAAAAATCCCAAAGAGCAGAAGGCTATACTCATTA[T/C]AGTGCTGATGCCTCCATTGTATGCTATAACTTCCTTTGCTGGTCTTCTGGATATTAAGGGAAGCAAAACGTTTTTTACATGCTTGGAGTCTGTTAAAGAA
73794_467	AATTTTGAAGGGTGCTTAAATTTGCCTCTCTGCCGTTAAAGATGGATATAGAACGCAAAGAGGTTGAAGTATAAGATATACGAAATATACAAAGGCCTCC[A/G]CTTTTTGGTCCAGAAGAGGGTGGACAGTCATAGGAAGGCAATAGCAGTTATGCCGATGAAATTGATTAATTGACTGCGACAATTGCCTTGGTCAGAGGGG
73848_8045	AGACTTCATGCACATCCCCAAGGTCCGACGCCCTAGAGTAGCAATCTTCATCATCGAACCCTTGAATCAATTGAAGCGGCTGACACCAAATCTCATCATC[A/G]TGCACGCACGATGAGAAACCCTAACATCGCCGCTTTAAGGAKACTTCAAGAGTCTACACAGCTTCTCAGTCCCAATGGACGAACTCGAAGTGAAACGGAG
7392_10010	ATGGAGGCGGACGAAGATTGAGCGAAATGGGAACGTTATGTATTTTTTAGATAGTGTTGATTGATGATGTTGATAGATTGGTTTGCCGTGTATGGTAGTG[A/G]ATCGACTGGTCTACTAGAGATGTTTTTTATTGATAATTGGTTTATTTTTATGACAATGAATCTCCTACGGAGACACGCGGGTGCGTCCTAGAAAAGAAAG
7392_8516	CCAGCTTAAACTTCCCCCCGATCACATGCTCCATCTTTGCAACCCCGCAAGAGATTCAGCAACGGCTGCGCCTAAAATCGCCCCTTGACCTAATCACATT[C/G]CCCGGAAGCCGCAAGATTTGAGCCCAGAACACCCAAGAATGGGATCCCGGATCTCCCGAGCCAAGACTGCGCGCCGGGGACCGCCTGGGATGGAACCGCA
7393_8821	TATCTCTCACGAACCACACCGACGTCGATGAGCTTGAGGAATTAATCGGTTACAATTTCAAACATAAGGGTCTAATTCTCGAAGCATTTGTGCATCCTTC[A/G]TTCAATAAACATTCTGGAGGATGCTACCAGGTCAGAGCTTCTTTTTTCTTGCATTGTCATTGGTGAACTGATGTAGTAATCAATGATTTACTCGGCTGAC
7397_1214	ATTCGACAAGCCCTTGTTCAGAAAGGCCATTAATAAGGCTACTGTATGTGACAATATCCGGTGTACATCCAAACTTTGGCATTTGCTCAAACACTTCAAT[T/C]GCGTAGTTTACCCGGCCACTCTGGCACAACGAATCAATGAGTATATTGAAAGTCATTTCAATTAGGGGACAGTCCTCCCTAAGCATCTGCCCTATAAGCT
7400_16040	ACGGACGGCCGAAAACGCTAATCGCTGTGAGGACTCGGTTTAGATGCGGTTATACTGTCCTTAATAAGATAATTACAGTCGTCACATGAAATCCCTCATA[A/G]AGTCCCGGCCCAATGTCCCACGTGCACGCCTCTTTAGCAACATCTTCCATGGGCTATAAAAAGGTAAATGTTTGTGCCCGGGTGGCTGGCCGAGGCTGGC
74005_4800	TTGGTATGCTTTGTTGCTTATATTACCTCTAAATTTTCTGTCCCATTTTCAGATTAATTAGATTATTAATAAGTACTATTACAGGGCGTTGTAGTAGTAG[T/C]GTTCTAGGGGAAGTGAATCAATTGGCACAGCTAATTGTTCATCATCCCATACATACCCTGGTAATTTAAGAAAATGAGATTTGTGGTCATATTAGTTACT
7407_8778	CGCTTTCTTTTCAGAACTTATCCAACGAATTCAATCTGATTTCYGTTACAAGTACTACTAAGATTGGCATGCTGAATTTGCTATTGCAGAACATGATCGA[T/C]GGGTTGGGCATCGCTGGATACGAAGGCGTCTTTCTGAAGGTCTGCGAGATCACTCTGTCGGTCCTCAGGGGCCACAAGGAGGCGCTCATGACCGTCCTGG
7407_9355	CTCCCACGCTGCTAATGTGTGTTTTGCTGGATGATGTAGACATACATACACACCTACATACAGCAAGTAAAATGCAGAGCTTAGCGGCATTTTTGTGACT[A/G]GTTCTTTAGCTGCCTTAGTTCCTGTTACCACTAACCGCCGTTGCTATTAGCGTTAGCTACTGAACATACTCCTTGCGAGACATTTTGTGATCTCCCCCAC
74128_7021	CCTCGAACTTCGTTGGGCCTGTGGGGGCGCGTCAGTGATATTGGAACTTGCGCCACTTCCACTCCTATTTTGGATACTCTGATTCCGCCTCCTCCATGGA[T/C]CAGAGCTCTACTTGCAGGGGGAGCTTGCTTTGCCCCTCCAGTGATAGCCTCTTGTCCTCCTCCACTATCAGCCTCTAGCAGATCAAGCACGTCGCCTCGT
74129_335	TATCCTGATACGATTCGACAAAGCATATTAAGCTATAGATTGCACGATGCTTTATTTTGTAAGGGAAAAATATACTAAGCTGAAAGCATAATGATATCAT[T/C]AAATTGGGGCAAAACTAGCCAAAGGTGCATGACAAATATGCCTCGCCCTACCTATGGTAATTCAAATAAATTAACCCGTGCTACCAAATCTCTTTCTCGC
7413_189	TGTGGGTGGAGGTACCCGATTGCTTCCATAGTGTTAAGAGTGGTGTTGATGCGCTCAGCGCTTATATATCCCGTCTTGGGTTTGTGCGTGTGTTGTTCTG[C/G]GATGCGTTTGTACTTGAACTTTGGTTGATCTTTACTTTTGCGAAAGCCTTTTTGGGTAGATGCAAACTCGCCCTGCGCGTAATGTACTTAATTCAATTTT
74143_2939	TTCTGCAGTTTAAACCGGTAGCTTTTTCAAAAGAAAAATGCAAGTGCATAGATTTCTCATATGGCAGACTGAACATAACCATCGACACAAGAAAGAGCAG[A/G]AACATAACCATCAGATCATGTCTGGGTTTGCATGTATGCTAATTCAATTAGTAGCTGCTAATTAAGTACTGCAACCAAGATGACAGAGTTGCTTTTGACC
74162_10674	AGAAGGGTGTTAGCAACCTTATTAGCCAGCTCCACATGATTCTGTGCTTCTTGCTTCACCTTCTCAAACTGCTGGTACCCTTCTACTAGGGCTGCTCTAT[T/C]GTCTATTAGGACATCATCAGCATTCTGCAAATACAATAAAAAATCATCAGCTAAAAGTGTGTTCGACAAATGTCCATCCAAAAGTTGGTAGTATGTCTCC
7417_317	CGTTTTTCAAAGACAGAGAGGTGGATTTTGGTTCTTCCGGCGGGCATCAATTGTCTCTGGAATGAAACAGGATCCTTGTGCGGCGGAGATACTCCTAGTT[C/G]TGAACTACTCCTAGCCACCATAACACGTGGACAAAGTGTTTTTTTTGTTGTTGTTGAGAAGATCATGGACAAAGCCTCTTTTTTTAGAAGATCATGGACA
7426_446	CACTCATAGTGAATATACTATGAGACTGAGAGCACAATTAAGGCTGAAAGAGATGATATGTCTAATTGATAACCTATGTATACTAGAGAACACAGGCGGG[T/C]GTAGAGCAAATGTACATACGACCAGTACAACACAAACCTAACCATGAGTTTATTTAGCGCACAGGTCGTTGGACATCCCTAGATTTTTCTGGTCATGAGT
7426_9696	CACACAAGCAGGCACCAGAAACAGTTATAATTACTAATCACCAATATCAGGTCAGTGTAGTAGATACCATGCATGTCTCCTCCTTCTACTACTACTACTA[C/G]TACTACAAACCATACAACCATGCATCCACATGAATTTCTTGTTCACTACATTCTACAGCAAGCAAGCAGGCAATCAATCCCATCCTCCAATCCATACTAC
74293_1651	GAAGTGATCAGACCTAGCACATAAACGTTTATGGACCGAATCCGATCACTTCCTGAGCTGTTGGTCTAAAGCGTGCATTCAGTTTGAGTTGATGGACTAA[T/C]GACGCATTTCACTCTAAACCATAGAAGCATGTGAGAGCCCCRGTAAAGCTAAATTACTTGACATATAGACACCTGCTTTTGCGCTTACTGAACAACTGTT
74300_4484	ACTCTTTCAATAATGGAATTTTACAAGTGCTGGATCTTGAGGGTTGCAAGGGTTTGAAAGAGAAACATCTGAAGGACATGTGTAGAATGCTTGTACTGAA[A/G]TATTTGAGCCTTCGGGGAACAGATATTTACAAAGTACCCTCTAAGATTGAGAAACTCGAGTACTTGGAAACTCTCGACCTAAGGGAGACTGATGTCGGTG
7432_129	GGCCCCGTCGCTCCTCCCGATCCAATAATACTGAGCCATGTTGCTGCTTACGTAAAACACGTAACAAAAATTATGTAGGTCCAACATTACCCGGATGAAT[A/T]CGACCTCATGCTGGTATATTCAGCATGAATTTGGATTTAACAAATTCAACATATTTATCCCTAATCTTCACCACACGAAAATTTGATTCGCTGGCATGCT
7437_477	GTAGCTAAATGGATAAAGATTTACTCTGGCGTGCCAAGTGATATTTGTAGGAGGCATCCTCGCACTAGCTTGTTAATCGTATGTCTTCAGGCTTCATCTG[T/G]AGTATTTATCATAAGTGTGTCCCAGTTTATACCTAAAACTATATAGCAAAAACAAAATTTGCTGAGAAAATACAACAGCATGTTACAGCAACCAAATGGA
74399_1054	AGGAAAAAGTGAGACCATGTCCGCCCGGTTACAAGAAGGCGACGAGCAAAGGGGAACAAGGATGCCAAAGCGTGGCCGTGAGCGACTTTACCTTGTCTTT[A/G]ATGACTGGTGCCATGGATATAGCATCCGCAAGGTAAACTTGTTGCAGCATACTGCTGGCTCAGGCCATCCAGCCCCGGTGCATTTTACCCAGCCTTTCTG
7440_9918	CAAGGAAGTCCAATGGCCAGGAACGGTATAAAATCATGTAGTACAAACAGATATATGCACAATACAGATTGGGACTGAGATTTCCGCACAAACAACATAC[T/C]CGGTGAATGTGTTACTTTTTCTTCTGAACACTGAGTTTAGATGACACAAACTCAAACTAAAATCACAAAATGCAAGAAAGCATACTTTAAATTAGCTATA
7442_125	TTTTTCATTATCCTCCTCCTCCTCTTCCTCCTCCTCATCATCATCATCGTCCTCATGATCATCATCCAACTCTTCCTCATTATCCTCCTCCTCGTCCTCA[T/G]TATCCTCCTCCTCCTTCTCCTCAACATCACAAGTWTCAGGATTTCGTTCAAGTGCAGGAGTCGGACCCATTTCTCGAAAACAAGATCTGCTGAGACCTAA
7450_134	TTTTTCCGGGAGGCGGAGGCCGACGGGAAAGCATGCACACTCGCACGTGTCCAGAGAAACATCACTTCCGTTCATGGTTCAGCAACGGATGAGCGTAGAT[T/C]AGTCCAGCTATTTTTACCCTGTGTACGTACGTACTCGGCAGATCACTGGAACGGCACGTGAGCTGAAGCTGCCGGTCCGACTTGGTGTTCTGCAAGTGTT
7451_1292	AAGAGCCCTCAAAACAAGCAACGCACGAGAACCCTGTTGGCCCATGCTAAACAATCGGCTGAATGTGTCGAGTGTGATTGAACATCTACGATCATGAACT[A/C]CTGACATAGATGAAAGTTTTTGTTTCTTACTGCTGCATATCAGTAGTCTATTYGATTGCTACTAGGAGTCTAGGAAGTACCATTTGACAGGATCACACCG
74574_201	TATGAAAATGTGTGAATGTGTGTGTGTGCACGCGCCCACGAGAGAGAGAGAGAGAGACCTCTTAAAAATTATAATGTTGGTATTATCCATTGTGTGCAGC[C/G]CAGAACTCCTCATTCTCCAATTTCCTCGTGCTACTGTGCCTTAAACGGACCGCAGCTGCCACGACACTGTGTTGTTTCTACATATAGTAAAAAAAAAATT
7467_606	AAATTCAGGGAAAATATGTTGAAGCACAAAGTTGGGATCTCAACATGTTTTATATTTTGTTTTTGCTATATATTATGCCACAACTACTCCAGCTACGACT[A/G]AAGGGTGGAAAAAAAATCTCAACTACTCGACGGAAAGTTGAATCAAGGTAAACGTATCTTGATCAGACTAACCAAGTTGTTGCTCAACATCCAATCCAAT
7470_2020	ATGGTCGTCTTACGACATGGCGTAAAAGGTGAATATGTTCTCCTGCTCCCCTTGGAGTTCTTTACACTTGCTTATACACAGATGCTTCATTGAGATTCCC[C/G]GTGGTGCACATAGGCTGTTACTGCAACCTTGGGGTCATCCTTTGTTGACCGCCTTTAGAATAAAGGAAGATCCTTTGGATCGTTCATAAGAACAACCATC
74706_1682	GTAGAGGAAGAGGCGATCGCCAAGCAGAGCCGCTGCTTCGGAAGCTCTCTGAATCCTCTTCTGACAATTCTTCGGAGGAGCATCCCGTGAAAAGAACCGG[T/C]AAGTCCCTGCATCAAGATTGTAATTACATACCTTGTTTTTATACTACTCTAGATGATTCGTCAGAAGCTATGTCATGAGCTTCCAAGTTCCAAACCCGGC
74712_3427	CACCGTTTAAATAGTTATATCCTATCAGTAAACACAACATGTTGACAAGAAGGTTTTCAATTGCTGGACAAATTCATTTTGGGACATTTTTTTTAAGAAG[T/C]CATGTAGTGGAACCATCACTTCCGTATTATCACTCCTGGGCTGCATCCCAATCATAAACACAAAGTTGGGACGGTCAACCTCATAACACATTCGGACAGC
74818_1447	TCTGTGCTTCAGTTTCTATAGTTTATATATTGATAAGTCCATTTCTTTGTAGAACATTATTCAGATAATGCTTCTTTGTAGAACATTATTCAGATCATGC[T/C]ACAGTATGCATTACAGACCATGATTTCATACCGCCAGAAGTTTGGTTATTAGTTACCAGTGAGAATCTTTTTTGCTGACCTTGCTTTGTTCTTTCTTTCA
74825_1175	ACCTCTGCGAAACCAGACGACAACCTCATCTTGACTCCATCCACCACCAACTTGGTTACTCACCGGCTACGCGCTAGCCGGTCATAGTGCCGATTCAGGC[T/C]GATTCAGGCGGCTATTGCTGGTCGACGGGCATCTCTGTCGCACTTGAGAGGGGCCACGTGGAGGAGCGGACTTGGAGCTTATGGGGGCGAGCGAATGTTG
74899_262	TTAAAGATCAAGATTTTCATGTGGATAGATAATCTTTTTGCGGGCCATTTATCTTTCGCTCTAATGACCTAATCGTGAGAAACCATGGAGTGAAATCATC[A/G]ATATTAGCTAATGTTATTACAAGCGTGGTTCCCCTAAGGACCAAAATTTACAAAATCGTGAGTGGCAATTGGGTTGTGGTCATCTTTTGCTTCGATGACC
75018_1688	TACTCCAAATCCAATGTACTTGCTGGGTACAATCCTAGCTATGTAAAAGAGAAAAGTCACATAAACGGTTTATCCTGAGAATAGGCATGAAGGTAACCAA[A/G]GCTTTAGCTTAAAGGGATCAAGATTGGTCAATTCAGGTAATAATCCAAGGTTGCAGGTGTACATGTGCCAAAGGGTCAATCTCAACAAAAATGGCACATT
7503_2930	CGGTGTCTCTTGCGAAAGAAAAAAAATAGAAAATACATATTTGTTTTTCATTTTCGAGAGGCACGACTATGCCTCTAGAGGAAGCAAATCCGCGCCTCCG[T/C]GAGAAGTAAATATGTGGCTCCCGGGAAGATAAAAAAAGAGAACACATTTTTTCATGCTTTTTTTTCAAAACCTAAGAAAACCCGGGGAAAAATCAAAAAG
7503_5703	ATCACCAACGGCACTCTGTGTCAGTCTCACACTGTCACACACACACACACACACACACACGCACACCCACCCACCCTCTCTCTTTATACGTACACAACGG[A/G]AGAAAATTTCTAGCAGGCAAAGGAGCACCACTTCATCGAGCAGCATGCCCAATGACTGTCGTCTCCATTGCTGCTGCCTTTTTTTTTTTTTTGGCTATAA
75057_1719	AGTCAAAACATTCGCAACAGCAGCAGTTCCTACCGGAAGATTGCCTAAAAAAAAAGTTCCTACCGGAAGAAAGAAACAGCCCTGCAGTGCCAGTATCACA[A/G]TCCAGTTTGCAGAACTGTCTGCACCGTAGGAAACAAACAGCAGAAGAAATCCATTTATTTTTCATTCATTTTACTTGCCTTCAATACATGCAACATCTTC
7507_7666	AACCAGTCATGCAAGGGCGATAAATATGGAGTCAAGATAATATACTATTTTCGTTGGAAACTTAAAGGACGTCGGAGGTTACCAACTGAACAGAGATCAG[T/C]GAGGGTTCACTTTGAGCAATCAATGTCCAGAGCTTCTCCTTCACAATAGAACCATCTGCATATCCATTTAAATGATATTTATGAGAAAAGATAATTCAAA
7507_9542	CTAATTCCACTAAGCCTATATGCTGTAGTTATTCAGTTATTTCTGGAAAATACCTCAGAGAAAAGACGGATGAATAGTTGCTTGCAGGTCCGACGCTGAC[A/G]AAAAGAACCATTCATAAGGACCTGAGATAACACTGCCTGTGCATTGGCCAGTCTAGAGAAACCACCTTTAGAGAGTGTGGCAAACTGGGTCCATTTCAGA
7516_2353	CCAGTTGGGGCAGATTGCTTATAGCAATAGGTGGTTGAATATTAAACACCGAGTATTTGATAAGCTTATGGATAAACAGAGACGAACATTTCGACTCGTG[A/G]CTCTTCCCCTGTCGTGCGTGCGACGACTAGGTCACTTGTCTCGTTCAACTTTGTCGACAAGCCCGTGGATCCGCCTACCATTCAGGCTGCCGGTGGTAGT
75198_748	GAGAACTTGAAGAACACTCCTTGGGAGCCTTTCTTGTTCGCCTCTAAATTTTTCAGATTCTCCAAGCTGCAGAGCTGAACAATCTCTGCAACGACACCAG[T/C]CTCCTCCTCTGTGTCATAGAATGGCCTCTCAAGGAACTGAGCTAGCTTCCTGACTTTGTCCAGTGGATCCTGAAGCATCTGTTCGTAGGTCAGGAAAAGC
75205_1077	AGGAGTAAAGACGAGCGACCATGTGGGGTGTTGTGTGTTGTGCCGATTGATTTTTATTGTCCGTCGTTTGATCATGTAGAATAATAGATCAATGTTACAT[A/G]TGCACTATGGATATAAGGCGCTGGCTATAAAATACGCAAATGCAGAATGACAAATATGAAGCGTGCCCGGTCAATAGGCATGTGGACCTGCGTTTGAGGG
7521_770	AAGCGCAAGCGTTCGCCGGAGTACCCCTGCGTGTCGCGCTTCCGGCAGCGGCGACTCCTCTCCTTCCTCCGGCACCAGAAGCTGTTCGACACCTACGACG[A/C]GTACCTACGCCACGCCGCCATTAAAAAACTGTGCATTACTATTTCTTTCTATCTGATCTGACCGACCTTGTGACATGCACACAGGCTTACCGGCGAGTAG
75276_843	GGGTTCTACCCTGCATCACCTTGCCAAGCCGGGCGGAGAGATCAAACTTGCTGAGTGCCCCCTCCAAAGATAGAAGCCATCAACTTTCTCATTTGAATCT[A/G]CGCCAGCATTGCAAGCCTGTAACCTGGCGAACACGATCGAGTGGATCGACGACATGCCCCAAGACGACACACTGAGAAAAATAGTCTTTGAGAGTAAAAT
75291_6764	TCATTCTGCAAGCAACTCACCTCCCTCCGGCGACTAGAACTTCTTGGTGTCGAAAGCAAAGCGACTAGACTAACAGTTGAACAAGAGAGAGCGCTTCAGC[A/C]CCTCATATCCCTGCAGGAGCTTGAATTCGCATGTTACAGTGAACTCGTAGATCTTCCTGCGGGGCTCCACAGCCTTCCATCCCTCAAGAGTTTGGTCATC
75332_1010	GGAACACAAACAATCACCACAAGTAACTAAAGCAGTCTTCTAGTGTCATGAAAAAACACTTGATAAAACATGATACGCAGCATTAGATATTACTCCCTCC[A/G]TCCCATAATGTAAGATGATTTTTTTTGACAATTATGTGACGAAGGGAGTACATACGTTATACCAGAAACATGTAAATAAAACGCAGGCCCTCAGCAGGCA
75358_10404	TGAGGAGGGAGTACTCCGTTTAACGAAAATTTTGTGCACGCAAGCTGTGTATGCATATTAAAACGAGCTGCCACTAATCCATGTTACAACAATTGCTACT[A/G]CGGTCGAAGAGTGAATTTGGTGCAGATGAGACGATTCACAGCCGCAAACCACTGCTATATTATTTCTCATCAAGTCGACAATGTCTGCACGATGCATAGT
75406_1470	TTCTCATCGTCAAATCCCATGATACGTTCAACAGAGGTGTGGCATTACATAATATACATACATTGCATCATGCATGACCCCCGGGTATTTTGATGCTAGC[T/C]CCCAGCTGGATTTCAATTTTAGCATGCACCAAACCATATCACCATCATACATCACACTCTATCACTGTCAAAACAGTGACAAATTAGCATGAAAATTTCG
75412_1827	TTTCTTCACCTAAATTTCACTTTAGATCATCATCTGTGGTCAAGTTTCCATCTGTATGTAATGTAACAGAGACATGTTGGCACAACTAGTAAATATTTTT[T/C]GAAGTAACAAATCCCAACACTGAACCGCAGTTTTTACTCAAATTAAGGAGCTCGGGTGAGCCCTATATTTCAATTCGTCAAGAAATAGATAATACACACT
75425_2228	CCGTAAAATTCTTTACTCGTGTTTTTCTTGAGAAATTTATTCACTCATTATTTCTTTTAATTTATTCATCAACCTCCAGCATGCTTCCCTTTTTTCTTTT[T/G]CTACATGTACAATTGTCCTTGTTGTGTACTGTCACCGTCCCAAAAAACATGAAGATTCATTTTTTTTTCCTTGCAGGTTTTCCAGTACCGTGTTTTACAT
75456_1737	CCATATGTAGTACTCCTACTTTGAGACTTGAGAGGCTTAGAACAACTGTAGTTGGTCCCCTCAAATTCTCCCCAAACAGTCTAGGCGGACATACCGATCA[T/C]TGCCCGGACAAAAAAGAGAAGAAAAAAGTCACCCAACCGGACCCCCTCCCCCACTTCGTCCTCATATGTCCGGGTATTCCGCAAACCGCATACCCCTCCT
75475_473	CCTTCTTTATATTAATGTATTTCAGTGGAAGGTAGTAGTTATATCTGCATTTCTTCATCTTAGACACCACCATGCTTACACCTTACCAAGACACTTAAAC[A/G]CTTGCATATTATGATTCATTGCTTTCTTTTGCACTAAGATGATTTAAGCCTTTGGTTTACCTTTTAAGTTTTACTAGTTGACTAATTCATTCAAACACAA
75528_249	TCTCTGTTCCTTCGTTTCTCTGAGGACCCTTTTTTACTTGTCCAGTCTAGGGTCAGTGGCCCAGCTTCTGCAAATGCTTCAAGGCAGCGGCATCTCCAAC[A/C]AGAAGACCTTGTATGAAGTTCTATCTGTGCCTGAAGATGCTACATATGAGGAAATACGTGCAGCATACAAGTGTGCTGCTTTAAACACACATCCTGACAA
75579_361	TCCACCTATGCTAACTAAGTAAAAAGTAGTTCAAAGTAAGTACGCTATCCCAACCACCAGGAGTGTTCAGTCGTGACCATCCATTGATCGAGGGTAAGCT[T/G]GGTCATATCAGCACTTACAAAGTCATTCATCTCTCTTATACATGAAGGTTTCGAATGCAGTTAAGGAAATCTAGACCAATACAACTACTGAACTACATAA
75649_2539	CGCCGCATATATATACACTTCTCTCCAAGCGTCTAATTGTCCAATGGAGAAAATGCAAGAAAGAAAATTCTCATTGCCACTATAAAATAAGAGAAGTGGA[T/C]GAGGGCTAGAATAGACACATTTAGTCACATGAGCCATGCGAAGGTGTGAATTCTTGTAGAAATGGGAGGCATCGGAAGTTCATATTGTCGTCTGTGATAG
75673_3800	GCTCTTCTCGAACTTTACCTTCCGCTGATCTCATCCTGACACCGTTCACCCGCCGCCATTCATACCCATCGTCCTTGATCTTCATAGCCGGAACTACCAC[T/C]ACTAGCGCCATTTGTTTGAGATCTACCTCAGCCGCTGCTCTCTGCTCCACCATCTGTCTGATGCTTCACCTCCCGAGCCACACAACCCTCGTTGGCTCAA
7568_299	TTCCGGCGTCTGCCTGCCTGTTCATCGGCCGGACGGTTCGATTGGCGTGACTAGTAGCAGCAGCAGCAGCAGCGCCAGTCCAGAGCTGGAACATCTGTAA[T/C]GAATCCGCTGTCTTGTCTGCACGCAAACGGCAGTTTAATTTCCCACACGCCCATGTTTCCGAAATCTCCAAGCTTTATGCGCTCATGTTTGTTCACACAG
75686_2316	AAAAACCAAGACACCCGATATGGCAAGTACAAGAAATTTATCCTACTTACATTGCTCACTAGTCACCACAAAGGCTACGGTTTCCAGTTCCACAACATTG[A/G]TAAACCTCAAAAAAGGCGCATACGAGGAGAGGCTACGCATCTTATGCGCCACCATCTACAGATGCACACTGGGACGCCACTTGGGCAGAGCCTACAAAAC
7570_3863	GGAGAATCTTTGGATAATGTACATCAGTACATGTCTGCCATGTCAAGTGTGTATTTTTTGGAAATAGGTTAGATTATACACTTTCAGCCACCTAATTGTT[T/C]TTCAGTTAAGTTCAAGTCGCACATATTTTGTTTGTTTGGTGACCTATTCTTTTTAAGAAGTTAAATGCACATCTAACATATGATTGATCTTATGATTTAC
75742_439	TTTTTTATGTCAAGGACACATACAGTATGTATTTTTTCAATCGCCACGTTGGATCATGTTATATTATAAATGTGTTTTTTCAGTATTTTTTTTCAGAGTT[T/C]TAGGAAATTTTACACCGTCGAAAACTTTAACTAGTTCTGTGGTAAGCTATGATAGAAAATCCTACTTCATCAGCATATATCATAAATCATTGTATTTGTA
7576_7787	ATTATACATAAAGATAAGACCTTATCAGCCATTGAAGAAATGATCTACTCCCTCTRTCCGATAATATAAAAGCGTTTTTGTGCCAAAAAACGCTCTATAK[T/G]ACGGGACGGATGGAGTATTATTTTTTGAGGCTAACGGAAGAACAGATATGAATTTTATCATCACGTCCGACGGTCCAAGGAATCAACAAATCTCTTAAAT
75798_1947	AGACATAGGATGCCCTGCTTTCCGTGGTTAGTAAATGGTGCCTGCTAGGGCATAAGTGGCCTTCCACTCTTTGGATTCTTTTGATTTGAAGATAGCTTAC[A/C]ACATCTGCCTAGTGGTTCCTCTCTTCTCTATATATAGATGCATCTTTGCCAGCAGGTTATGGACAGAACACTTAACCGATTCTTGATCCTTTCCATCCAT
7584_9548	GGATAGAAAAATGTATGTCAAGCTTCCTCCTCCTCAGAGGCTTATTCTGCAACGAACGCATCGCACCGCGCGCAGCTCGGATATCAAAATAAGATATCAT[T/C]ACAAAGCCCCTATGCTTTGTTGCAGTGTAAAGGGTCCGGATATCCCCAAATTGCTGAAAGGAATGACAATAACGTCACTGTCAAGACCAACTGAGATTCG
7630_7829	CACAAAATAGTTCATTGCTACAGTAAGAATGTGCAATAGTAGAACCATTTAACTCTAGAAATAGAATTTGGAAGACCAAATAGTGCATTACAATTCCAAA[T/C]AAAACAACAACTTCACAATGATCATGATCACTAGGCATTAATCAACTTCCCAGGAAGAAATAAAAAACCGAAGAACTTTTTTGCTGTCATAACCATTGCT
76312_3241	AATCAACGGCGGCGAGGAGGAGAGGGACGGGGTCATGAAAGAAGGTTTTCTAGTGGCAGGGCTGAGACGCCCCACGAGTCACCCTAGCGAGCGACACAGG[A/G]GTCATTTCTTAAATAGATCGTACTCCCTTCACCGAGAAAGCTTGTTACAAGTTGGTGTTAGATACATCCATTTAAGGGCAAGCTTTTTCAGATGGATGGA
7634_1510	AATTCTCTCAATTAGGGGAACACGTGACTCTGGATTAATATCCCCTATTGAAGATCCCATGGCAATTATGCAGAAAGGCTATTCTATTACTATACTGCTT[T/G]CTGTTCTTACCTTTGGAGGGGTAAGTTTAGTTATTCATACTTCTCTTGTTTGACTATTGTAATATTTCTATATGGACATATTTTATTATACAGAAAATGA
7634_179	ATATAGTTTTTAACTTATGGTCAAACTTTTAAAAGAAAAGATGGGAATAATTATTTATTGGGAAAAAGTACCACAATGTGATCAACACCGAAAGTTTGAG[T/C]GGATAAAATGACTCATTATAAAAGATGTCCATGTTCTATAAAAAGGTAACTTTAAGTGACACTGGTAACTGATCCACTGCTGATATGCTTGTAGTTGCAA
76464_2666	CACCTTCTCCTTGGTTGATATCTCAGTCCAGTCCTTTGTTATGTCACCAGGTAGTACAGAGAACCACATCCGGTCGAATGGATCATCAGGGTACCTGTTG[A/G]AACCAGTCAATCGGTTGTGTTTTCTTTTCTGCAGATATATACTTCCTCCCCGTCCGAAAATAAAAATACTTGTTGGAGAACTGGATGTATCTAGACGTAT
7649_428	CGTCACATGATGAAAATTTTGTCGTTGCAGCCATGGTGAGGAAGGAGATAGCTGATGAAACTGACAGACAAACCGGCCATGGAAAGGGAATATCATCTGT[A/C]CCCATCCATCTAAGCATATTTTCTCCAAACGGTAAGTGGTCCGATAGCAATGCTGGTAATATGTCTGTACAGTCGGGTAGTGGTTTAGTGGTGTTATTTA
7649_9663	AACTGGAAATTAATCCAATCATCACGATCTCGTCATGTCCCTACCACAACACCCACATGCATAACTGGGACAATTCAGTTCCAACATGAAAGCTTGTATG[C/G]AGAAATCTCTAAAACGTTCAGACGCCCAACAAAACTGTGGCTGAGAAATTTCATTTATCAATGCATTCAACATTTTTATCCTCGTCATATATCTACCAAA
76490_698	TCATTTTGCCGAAAGGAACACCAATTTGGACGGAGTGGCAAGAATCAAAGAGAAAGCATAATACTTTCTTTGATGAGAGTGAGGCGGAGTAGTAGACGAC[C/G]CATGACGTCTCTCTCCTTCCAACTCCGCAACCTCTGCTCTCAAAAGTGATCGATCTCTAACCCCAATCATTCAATCACACCCAATTTGATTATCTTTCCA
76627_1048	ATCCGGGCTGGAACGTAGGGTTGAGGGTGATCACGTGTACGCAAATCAATCTCTTTGTGGTGTCGTCTGCGGATGTGTACCTGCCGTCTTTTTTTTTTTT[T/C]GGATCGGTACCTTGAACGCCGGCCCTAAAATGGACATTATATTTGTTCATGGACGGGACGATGAGACAGGAGCTGACCATCAAATCCTGCCCGTATACAT
766517_112	TTTCTTCAACCAAATTAACTTTTTTTACTAGTAGGAGCTCTTNNNNNNNNNNNTTGTGAATAATTTTCCATAATATGATAAAGGAATTTGGTGGTTTAAA[A/C]CAAAGTAATTTCCATAAAAGTACCACCTGCGGCGGAATCTAAAATAGTACGAGAAACAAAATTCAACCCCGCATAAAAAATTTGTATGATCATCCAAAGA
7676_8688	GCTTAACCTCATCTATGCTAGATGAGAGAATCAGCTCAGTTCCACCAACAGATGTTGAATCCACCATAGTAACAAGATTCTGGTGACAAGTGTGCGTCTC[A/T]ATGAGATTTGCAAGGTTGCTGTCAAATATTCTTAATTCACCACTATGGTTCCCAGCCGCCACCCTTGATGCACCTCCAATAAAAGTCATGCAAGTCAACA
7677_8013	GAGGTTTGAGCTCATATTGGCCTCTCTACTCTATAGCGTTTGAAATCATCGGGACTAAAAGCTAATGAATCAGTTTTTCTCTTCCAGGTTTCAAGTTCCT[C/G]AAGATTTCCAAATGTGGAGAGAACTTAAAAAAAACGAAAGGAAAAAAGATGTCAAGTTTCCTGAAGATTCTTCCCGATTTCATTTGCGAGATGTGCAAAA
7683_1049	GGATGTTGCGTATTCTAAGCTGACGTACTTGCCAAAGAGTGTTGTAAAGCTTCAGAAGTTGAGGTACCTGTATGCGTGCACTCTCGCCACATCAGAAACT[T/G]TAACTGTAGGCGGAGTCAAGGTGCCTAATGGGATGCATCACTTGGCAGGATTGCGGGCTCTTCAGTCCATGAAAGCCACTCCAGAGTTTCTGCGTGAAGT
7683_9544	GATGCACTAGGGACTTGATATCCTATTTAGTTCTATTATTAAGAGTCCTGATTAATCACTGGGCAAGGGGTCGACACCGACAAGTTGATCATATCCAGCT[T/G]TATATGTCAATTAATAGTGTGAGTGGGCACTGGTATATGCATGACGTGCAGAAGAGGAAAATATGCTCTCGATTGTGTAGCTAGGAGCAGAAGACGACCC
7683_9669	GGGCACTGGTATATGCATGACGTGCAGAAGAGGAAAATATGCTCTCGATTGTGTAGCTAGGAGCAGAAGACGACCCAAACTTGGGAGTCTTGTGTCCCAT[T/C]ACTGTAATTCATTTTTTCCAGTGATTTTCCACACTGACAGCTACCAGTACTATAGACCAATAAGTACTGTTCTCCTCATCCTCAGGCCTATAGACCAATA
76864_373	TGCCATTCTACGTCTCAGGGAATTGATGAAATTTTTCATGCTTTAAAAACCAAATTTGTCATCTGGATGTGTTCGTTCATATTATCATCCTGAGCGAACC[A/G]TTTAGTATCATCAGCTCATAGTTCGCTCGGAGAGGTGCGTGCGAGCGAACAGTGATTGTTATGTGTCTTGCTTTGAGATTCATACATGAAAATGAACGTG
76938_263	AATATCTCTTCCACTGTCTCAAAATAAACTAATCTCTCTTCCAAATCTCTCCTCTTCTCTGTCTCTCCTTCCTGATTATAAGGGATGCATGGCTGGATGT[A/G]GTTGCTTAAGGACATGTACAATGGTGCTATTTTATGTGTGCCACATAGGATAATTGCTGAGGTGGATAAGAGAGAATTCATAATAAAATGCTTGTCTTCT
77068_1690	ATTCCTTGATAGAGGCTCGAGATGGCGGCACCTATTCCGTCCTTATATATATATATATCGGTATAAGACACAGATGTTCTTCTCAATAAGAAAAACACGG[A/G]CAGAAGTTTAAAATCCCAAGTTCTTTTATRGCAAATTTRAAATCCCAAGTTTGACCCTAAATCGAGGCACAGACTAGGGGAGTACGAACATCCGGCAAGC
7709_454	CGCCGTCCGAGCTCCTCGCCGCGCACTGATAGGCCGCTGCGGGATGCGTTCGCGGCGGCGCCGTCGGAGCCGGATGCTGCCTACTGAAGACCAACTGCTG[T/C]GCCGCTCGGCTGCTGTCTAGGCTTCCTTAGATCTGTGTAGATGCTTCTTTCTTTTTCTTTTAGGAGCTGCAACTTTTTTCAGATGTAGGAAGTGCAACCT
77119_262	CAATGATGCAGCATATGAATGAAAGGTGCTAAAAAGACAAAAAGAACTGAGTGGATCCAACTGAGTCGCATAGGATTCCCGCCGCTCATGAAGCATCTTT[T/C]CAAACGATGATGCAGCATATGGAAAGYGCCAAACAGACAAAAACTGAGTGGATCACGTGCAGCTGGTCATACTTTACTAATAATTTAAAAGCAACGAGCA
7715_1060	ATTGATTAAACATGGCTGCAATCTTGGAGCATATCTGTTATCTGTCTTAATGCTCAGATTGGGTTCTGCTGGGCATTCTTCATACGCAGCGCATATCTTT[A/G]GGTTATCACCTGCAGACCAGAATGTGATTACCTACACTGCCCTTATGAATGCCTATTTTCAAGTTGGTGAAGTTGATAAGGCTCTTGAACTATTCACACA
7715_559	AGTCAAGAAGTGTGCCAGCGCTGGTGAGACGTCAGTGATGACCTTCATTCTTCAGCACATGAAAGAGAAAGGCATTGTTCTCCGTAGGCCTGTCTTTTTG[T/G]AAGCACTAGAAGCTCTAAAAGCTAGTGGTGAGAGCCCTAATCTTCTTTGGGAAGTGAATCCTCATCTTAAATCCGAAGGACTGGACTATGACCCAACATT
77290_4520	CGGTTTAACTGTTTCGATTCCTTGACTGTTAGACTGTAATTTTATCCTTTCTAGACCAGGTTTTAGTTAAGCAACCAGGCAACCACTGAAGATTGTAAAG[A/G]CCACGAGAAAATCTTGAGTTCAGCATGTACCTTTTTCTTTAATGGAAGTTTCATTATATAAACATCACTGTTCCTATGGTGATTTTGTCATTGTACCAAA
7738_8936	TCTATAGTTCCTATCTCTGCCACTCCTTACCTTTAATCATCAAATCTTGATGCCAAGGCTGCTCAAAGCTCAATCGTAACAAGGTTTTGTTGACTTCACA[T/G]ACTAGGAATGTTGATTCGAAGCAGTTCTTGGGTGAATTGCCATCTTTTGTTTCGAAAATCCTTGATAAAATCGTGACATTCCCTGGCGTAAAGAATTGTG
7738_9057	GCAGTTCTTGGGTGAATTGCCATCTTTTGTTTCGAAAATCCTTGATAAAATCGTGACATTCCCTGGCGTAAAGAATTGTGCTGGCAAACTGGTGGATCAA[T/C]TGACGGTAAGTTTCCACGCTCCCACTGTTTTGGTTTCCATTGAACGTGACAACTGTAGCTTAAATTTCCTGTCTTTGGTTTTGTCCAATGCCTAATTAAG
77507_165	TCTGCACGTCCTGGCGGGACGCCTACAACACCTTCCGCCTCCCCGCGCTGAAGCAAGCGCCGTGCCTGCTCTACGCTTGCGACGAGTACGGAGTAAATGG[T/C]ACTGGCGGTCTAAAAACTTGTCTTGCGGGTGCATTTTAGTCACGGTACTTGTAAACCGAAAAAACCAATCACAAAACTTGCATTGCGGGTGCAGTTTAGT
7751_354	CACAAGTGCTCACTGCTATTTAGCACAAGATAAACTACCTGTGTTGAAGCTTGTGTTGCTTCATGAGTCTGACCTCACTATTGCATCTTTTGTTTTCATG[A/T]TGCAGATGGACTACCTCGACCACTGGGCAGAGTTGCAAACAGATCATTCTACTTCTTTGTCCGGTGCAATTGAAGCTCTTAGAGCAAGTACATTGCGCCT
7752_603	GCACAGAATAAGAGCATCACCGTGGGTTGTGGAAGGATGAGCTTTCATGTGCACATGTGCCACACGAGTGACTGACTAATAAGAAGGGTGCTTCATGCTC[A/G]CGTTTGTCTGGTATAGAGTTCCCCTCGTGGAGGCGGAGCCCAACCTCGACGCTGGAAACCATCACTTGGTCGCCCAAACTGTCACCGTCGTAGAAATGCA
77606_1446	GCTGTGTTGTCTTCAGTTTAGTTTAGCTGGAGAGAGAAGCAAGCGATCGGCGTCAGTTCGTCGCGCGGAGCCGCGTGACGACTTAACTGCGTTTACTAGT[T/C]AAGTCACCGACAATCTCTTGTTTTTCTTCGTGTCGAGGAAACGGCTAGCGTGTCTCTTTGGCGTAAACAGCAAACAAGCTTTACTGAACGAGTCAATCAC
77612_733	TGCAATGAGGGCTATGTGTTTGAAACACGTGTGATGTCGCGATGGTGACCATGGTGCACTTCTGCAGTATGGGTCTTGTTTCAAAAGAAAAGAAAAAAGG[T/C]GGCGGGGCTTCTGTTGCAGAGGGTCGAGCGCAATATGGTATATTATCACCTGATCGACACGTAGCACCCAAAGATAATATAATCTCCTCGACTCTTGGAT
77682_1984	TCTGGAGCGCATGCTAATTGATGAAAATGCGGAGCCAACAAATCTGCCGCTATCACTTCTAGAAGATATCACAAAATGTTTCTCTGACGATCATCAAATC[A/G]GCATCGGTGGGTTTGCGGTGGTTTATAAGGTACGGCAACTCTAATAATCTTCCATCTAATTAGAGTTGATCTAGAAAGTAAACTGGCATATGTTCAACTG
77801_593	CAACTAAATTACATGGACAATGAAAGAGCCAATGATTGCCGGCAGTGCAGTTCACCACTTTTAGTCTCCACTAGCATTAACAGGCCTAAAGTTCTCTTTT[T/C]AGGTAGGCATACATGCCAAAATTTCAGAATAACCATCAGAAACTCTTTGTAATGACATGTGGCGACATGTATAGCTCTGCCAAGAGCTGCCTGCTTAAAC
7781_419	TTGTCATACAATTGTCACTGACATCGCTCTTCATGTCGTGCCGGTCATCGTGATATTAAGGATGTGCGTGTCGCTTCATGCTCACACTCAACTCCTCCCT[T/C]CCCATTTGCCATCAAACCCCTAGTCCTCACAAGTGAGTTCTGTTTTAAGGACGGTTTTATGCACAACAATCTTATGGTGGTTTGTTTGGTTGCTCATCCT
7781_8948	AGTAGCTGAATTATAAAATGCCCACTCAAACCCATTTCATGACTCATGCTAAAACATGTCACTATCACTAAGTAATTGCATCCCTACAAAGTCAAGCAAC[A/C]AATCAAGACAACTATCATGTGAACTTGTTCCATAGTTCACCTGCCACCTACCAACAACCAATCACCACCAAACAATCCAATAGCCCTCTAAACATAAAGA
77882_1578	CCCGCGACACACAAAGCTGCCGGCCTGATAATAAGCGGGCACATCCACACGAGCATCACGGCGCGTTAACGAAGGCGACTATCCTGTCGAACATCTCCTT[C/G]GCTTTGTTGCAGTCGGGCTTGAAGAGGTGGAAGACGTGCCCCTCCCCCTCCGTCTCCAGCAGCTCGACGCCCTGCCCATCGCCGCCCCTCGCCGCGGCCA
77889_872	CTCGCCTCAGTTTAAACCATGCATCATGCTTCTCTACAACTTTTTCAATGGCGAAGAAGAGACTTCAGGGCAGCCGAAATCGACGAAAAAATACTTCTCT[A/G]CATAGGTTGCATTGTGGCTGAAGTAATCCTTCACCAGCTCAACATGACCCTCTTCTCTATCTCGATTAAGGTACAAAAGGCCGAACTGTGATCCTAGTCT
7789_6636	CAACAGCTGGAGGAGCTACTCTCTCCGCTAAATGTGGGGATGAAAGGAAGCAAAGTCCTGGTGACGGCTCGAACAAAAGATGCAACGCTATGTGCCGATA[A/G]ACCCATTAAAATGCCTGATTTGGACAAGGAACATTACTTGAACATGTTTATGCATTATGCATTGGATGGTGCAAGTTTTGCTCATGAAGGATTTATCTCA
78079_5472	TCGCCCCGGCCCTCCACACACTTATATTCGAGAAAGACAATGAGAGGATGGAAGGGTTGACGGAAGAGCAAGATAAAGCGCTGCAGCTCCTCGCCTCCCT[C/G]AACAACCTAGGTTTTTGGTGGTGCGACGGTCTGCAGTCCCTTCCTCAAGGGTTACATCGCCTCACTTCTCTCAAGGAGTTACGTGTCTTTGGGTGTGAAG
7809_2583	ATGGTGTGGTTAGATGCTAATTGAAATGCAGATGGACTGGGCTAAGTGCAGAGGACATTTATAAGTCTGTTGTAAAAGAAAAGAAGCCACCTCCACAGTA[T/C]TCAAGAGTAGTAGGTGTAGGACTTCCTGGAGAGTTGTGGAAGATGATTGGTGATTGTTTGCAATTCCGTGCCTCGAGAAGACCATCTTTTCAGGACATGC
7812_149	AGACTTAGGATGCATGCACGCACTACATTGAGGAATTTTGCTAAAAAACTAATACGCACTATAAAAGGGAACGGAGGGAGTATTGCGGGGGTCTAATAAT[A/T]ATTATTATATTATGAGTGGAACAATGACAACCCATTCAATCATATTATAGCGTACAAATTTGTACCGTATTAATATTGCCATTAATATTACGGTTAATAA
78191_1426	AGGATTGGGCGTGTGTTTGGCAACAAGTATCTCTACCTAGGCACCTATGGTAAGTTACTGATCCTTTCTTAAGAGTTAAGACACAACTTTTATGGATGGA[T/C]GAGTGGAATATGATAGGAATTGTTGAGTAAACTGACGTGTTGTTGAGGGATATATTCTCTTTACCTGAGTCAGCATGAGCAACCAAAAGTTACCTGCTTG
78204_2282	CCGTGCAGCAGGCAGCGAGGTCAGCCCACACGCCCAAGCCATCAAACCACGGGAACGTGTTGAGGGCATCGGTGTTGAGACGGATAGTGTTGTTCATATG[C/G]CTTAGCGAGGGAGACTGCTTTGTGGAGGACCATCAGTTGCTGAAGCTCGACAACAACGTTGAGGACCTCCAGGAGCACGGCTGTGTACAGGAAACGCTAT
78259_1037	TAAAATATTTCTATTTATTAGTTGTACACATCATAGGTTAATAGTCGTGGCTGTTGAGGAAGTTAAATGCTATGTAATCTAAATTAGTGTGGTTTGAAAT[A/G]AGAAGGATGGCAAGCCTCTTCAGTTTATTTTTGTTTGTATGAAATGAGATCTTTTTGAAATCGAAGTTATATGGTCTATAATTACTACTGAGAAAAATAG
78276_10021	AGCAGTTTTGGCAAATGCTAGTAGTGTCATGTTTGTGAGGATATATGTAATGATGACATTGTCGGTTGTTTCATGTTTGCATGGATTTGTGAAAGTATGC[A/G]CAATTTTGTATCTGGCAGTAATCGCGATGATATACCCTTTGTGTTATTTGTAAGCATGTGGTGTAGATGCTGAAACAAAATGGTTCGGAGATTATTTTCT
7839_1016	GATAAACAAATCTAAATACACTTTATTTAGCAAAATAGTATGTTACCTCCAGTTTGTTGTCTACAACACATACTCGGACGACAGCTTCTGTACCATCGTG[A/G]CAAAGGACCATCTCACAGTCAATTGCCAACATGGCTCCAGAGTTCATACTACTAGAAACTTTTCCTATCCGCATTATTTTCCACCCCTGCAAATAAGTAA
78390_502	TGTATTAGGGATATTTGCATGTTATTTATGGATGAATTGTGTTATTTTTTACATTTTTTTAAGTGTTGCGGACTTAAAAAATAAGGAGGGACATTTTGCA[A/G]GACAGAGTTGGATGACCAGCTCTCGTATATACGCCGGTGGACTCTCTGAACCAGTCAGCGGACAAATATAGTGTCCGTTTTGAGGACGGTCAAGGACGCA
78489_4733	GTGGCTACAATGGTTTGGTATACCCAAAGTGGATGGTGGGTAGGCAAAATGGTGGACCAGAGAAGCTGCAGAATCTTACTCTCTTCTTCTGGAGCCAGCC[A/T]GGACCTGCTCCTGCGCTGGAGGCTTTCATTCATCTTCGTTTGCTCCATCTGACGCACTGCAGTTGGAGCGCCTTGCCAGGCAATATGGAGCACCTCAGCT
78520_1120	GTTCTTGATGCTAGAGACAGCTTCTAGGACACGGTTTACTGTTCTCTTGTTGTGAATTAAGGGCTCCAGATCAGATAAGGTTACTGAACTTGAAGCAAAG[T/C]CTGAGATATAGTGCCCAAGTCTCTTATCAGATTTATCTGCATACAAGAAAGGATGGCTGAGCAATGCTGCAAGCTGCCATGTATATATGATTGAGATGAA
7857_212	ACACCCTGTATCACAGATATAGTGATACAAGAAAGTGAATAAACAAAACTGACAACTAGTTAGATATATGTTCATCAAATACAGATAACATCATTATGCT[A/G]CTGCAACAAAGGAGTTGTTTCTCTCACAGCATTATATTCCTATTTCCCAGCAATAACCCAACATAGTGTAAGTGCCCCTAAACAAACTGAAATTCATAGA
7857_8301	CTAGTATCAGCTAGTGGGGTAGGTGACTGCAAAGTATCACTGTATGGAGGATGTGAAACATGGGAATCAGAGAACTGTTGTTCGGAAGACACAGAACTCC[A/G]AGTGATGATCTGATCTGAAGAACTGTCAGGTCTCATTATTCTTTCAGTATCTTCTACAGTCTGAAGTTGAAGCTGCTCTGGACATTCAGCGGACTCCAAT
78583_138	CGAACTTCTCATGCCACTCCTTAGGAGCTTGTTTAAGGCCATATAAAGACTTTAATAACTTAACACATCTTTCCTTTCTGACCAGGTACTACAAAACCAT[T/C]TAACTGATCCATGTAAATAGCGCTATTCTCCTTTAACTGTTTTTTGTGTGTGGTTTGCAGTTTTTTTTAGTCTGAATATTAACATAAACGAAACTGCCGT
78583_2184	TCGCCCACAGCACGCAAGAACAAGGAGCCACTCTGGTCGCACGATGCTACGACAGAGAGCCCCCACTCCGCAGAAGGATCAAAGATTGTCGACGGCAACA[T/C]CGACGTCAGAAGTACCGTCTTGTGAAGCTCCCAGGGCCTGCCATCAGCGCCATTGTCTTTGAAGTTCCAGACGGAGATCAAAGGTTCATCCAGAAGAACC
78595_1302	ATAGTTATAAGAGTGCAATTGTTTTGGATGAAGTAATAACGGGTAATTCATTGGAACATTTTTTTCTTACGAAATGCAACAGTGTTGCATTATCCTTGAA[T/C]TAAGAAGGTTAACCAACAGCAACAGAGTACAGTTAAACTTAAATTGGCTCTCACCAGGAGAGCAACAGTATCAGGATAAATATAACAGTGCACAAAACAA
7862_6286	CACCACTTGTCGAGATGAATAATTTACGAACGCAACGAAGCTTCGATAACTGTGATAATACAGGGGACGATCACCATCCCAAATAATGCAAATCTTTACA[T/C]AGAACACAAACCGATGAAACTAGCACGCTAATCTCCAAAGGAAACATGAAAAAGATGCAAACCGAAGGAAGTGCGCAAGTCAGGCTTCCTTCACCGACAG
7866_284	TTTGCTGCCACAACTCTTATCAGTGGTTTGGAAGTTCAGAGTCTGCATATGCATGGTGCAGGAAAGAGATGGCCCTGAGAGATTGCAGGGAACATCTACT[A/G]ATCTGCAAATAGATGTTGGAACTTATGTGGGGGACTTGAAGATTGCAGAAACAAGAAGAAAATATCTATCTCATTTGCACACCAGCAAAAGCACACCCCC
7870_1400	AGGGCTACATACAAGATTACGAAGACAACTGAGGTATATCACAACTTTACAAGTTTGTATACAAGTTTGTTTTTGTTCAACTATATACACGTAATGTTTC[A/G]TAAGAGGTATATGCTCCCCTACAGCAGCCAGCGCCCTCCGTTCCACACAACTGGGGATGGTACACTGAAAATTTACACTCATGTAGTCTGCTCAGACAAT
7871_287	AGACATCAAATCTTCGATGACAATCATCCCACGGAAAACGGAAATACATCAGGACACTGGCCATATTATCGGACTAAATAAAGTGAGCTTTATTGGCAGC[T/C]GTCACATTCTAGCTATTTATTGGCATATAGATTGGATTTAGTGTACACTTTCTTTGTGTGAGTGTAATCCCATTTTTCAGTCTGAAAAAACCCAATGCAA
7871_8028	GCCGGGCTCCTCCCTCCCGAGGCCGATCTCATGGCAACCGCCGCAGGAATCGCGCGAATCATCGGCGTGTTCTCGTATCCAGGGATGCTCTGCACAAGGG[T/C]AGTTGTTTAGGCAATAAACCCCACATGGTAAACGGTTGTAAACTACCATTAGGAGAAAGGAAACCATTAACAGCTGATCTGTACTGCTACACAGTAAGGT
78750_330	CGGTTGTCAAGACCATCTATGTTGAACTTATGTTTAAATGCATGCAAATTTCAATTGAAATTAAGTTGAATTTATGCAAATTTACATTTTACTCCGCTAA[A/G]TTTAGGGGATCGGCTAGAACCGATCAAAACTTAATGGAGGTTTACTCGGCGGGATACTCCGCTATTTTTAGGGGATCGGTTAGAAATACCCTAAGAGCAG
78797_830	CTACAGCTAGCAACGGGCTTCGGCCACCTTTCTGCTCTGTCCCATGGATGTGGATCGCCGGCCAAACTGACAGACCAACAATGACATAGATCTAGAACTC[A/G]CTCGCCCTATAAATTGCCACCCTGCGTGCCTCTCATCCCTCCTCACTTACCACCCAAACATCATCATAGCAGCAGCAACAACAACAACAACAACAGCAAC
78977_2042	GCTTGGTCCGTTAGTTGGGTTTCAACGCTCTCTTTTGGCGATCGATGTAGGCGCGATGCGAGTCATTCGCCTCAGCCTCATTTGTTCATTCCGTTTTCTT[C/G]TTCTTTGCGTAATTGACCGTGTGCTCTCATCATGAAACTACAGGAGAACACGCACGATCGATGTGCTCGCGACGTTAGATGCAGCCTGAGTTGCCTAGAC
79049_1719	CAAATGAAAAAAGATTGAAATCACGCAATCCGCTGATTTATTCTTCATACCGTATTTCTTACACATGTTTACGAAACGGTCCTGGCAAACCTCCAGACAG[A/G]AAATGAGCCCCCACATGTACACAATCGTTAGGGCGGCAGCAGTGGCAGTTGTTGGGGAATCGCTATCAAGGGAACGCTTTGAGCTCCTAACTTGGGGCTT
79086_1190	CCACTTGCTTATAGCTGTACATTACACAGCAGGCAGAGCAAGCAATACATTCTGGCAAATTTTAACATGAAAAGAGGGGGTAAGAGGGAGCATGTTAAAA[A/C]TGCTCCAGAGATACAGCATGAATGAATGGATGCCTTCAACTGATAACTTGAATTTTACTCTGCATCATATGCAGCATCTTTCAATGGATTCGACGACAAG
79137_316	CATTTCTAGCTTTTCATCTTAGAAGTGCATCATGGATATGGAGACTTTCTTATGCATGTTCCATGTTGTTATACAAAATCTGACCCATACAAAAAGGAAC[A/G]GCACAACATGTCCGAGGGTTAAAAAACCATAAGAAATTGCCAAGTTCTAGTATCCAATAGTGTTACAGATAATTTCAGGAATAACAAACTAAAACACTGT
7919_1239	AGCATACTAAGTATTTAATGATCGCAGACATTACTTTTTGTATGTTTTCTTTTCAGGTGCTGCGTACTGCGGTCGGGCACAGATTAGCAAAAGTTCAAGG[A/C]TTTCTGTTTAAAGCGGCATTTCTTCGGCGTGTTCCAACCTTTACCCGCCTAATTATAGAGAATCTGGTCTTATGCTTTCTCCAATCAGCAGTATACCAGA
79279_181	TCATATCTACTTGACGAAACATACGATTAGCTATCATGTGCGGAAAAGACCAATGCTCCTACTGTTGGCGTACGAAACGGACGCTGAGCTATTGATTGCG[A/G]AAAGGACCAATGCTCCTACTGCTGGCGTACGAAAGAGCCACTAAGCTATCGTCTGCACGAAATACCAATGCTCCTACTGCTGGAGTACAAAAGAGCCACT
79316_10639	AGACCATATGAAGAAGAAAGAATCGCCAAGCTTTTGAAAGATAGCTTCAAGGAAATAAATAGTCTGCGTGTCCTATTTATAGTGGTGAAGTCTGCACAAT[A/C]TTTTCCATACAGGTTTTCAAAACTTATCCACCTCCAGTACCTCAAAATTAGTACATCTTACCCTCATTGGGAAATAAGGCTACCTAGCACACTATCAAGA
79347_430	AACACCCCTAAGATAGATCATGAGGTCAGCCTGCCACCCTAATAGATCATGGGGCAGCCTGCCACCCTAAGATAAATGATGGGGTAACTTCTCCGACGAG[T/G]GGCGACTATTTCTTCCTTCCCTCCGGCGGCTGCCTCCTTCCTACAAAAATCGACTGACCCAAATTCTGGATCATGGGGTAACTTCTCCGGCGAGCGGCGA
79357_472	TTCTTCCTCTATCTCATCCTTCTCCTACTCCATGAAACTAGCATCCTCTCCAGCTCGGTCGTGTACTTGCGTTGGGCGACTACTTGACGCTACGAGCATC[T/C]ACTTTTTTGAAAATGGGCGCTTTATTACTTAAAAGATTTTAAGCATTACACCCGCCTCTGCATAACTAAAATGCACACAGCCAAATAAAATCTTCTCACA
7938_208	GCGTGTGCCTGTCTCCGGCTACGACGACATCAAGCCGTACGTGGATCGTATCGCCTCCTCCAGCCGCGAGTCGTCGTCCACTAATCTTCTCTGCTCCGAG[T/C]CCATCACCCACCTCCTCAGAAGGTAAATTAGGCTGAGCCGGTGCGGTGCCAGCCGTCTCATGTCTCTAACATGTTTTTATGTACCTTCATTCCGTGTCAT
79387_424	ATTATGAGGCTCCCGAAGGAGCCCCCGTCAACTAGTTGCTCCCCGAACAGAAGCTCCCCCCTCGGCGGGAAGCATCGATTTTTCAGTTTGCACAAGGAAG[T/C]AATATGGGCTAACATATTAGCTGAGGAGTAGCCCATACATTACCAATATGGGCCCAGAAGTCCAAAGCCCAAGTAGGTTGTATACTGTACTTTGTCCGAC
79512_184	AGTATTACTTTTGGATGCACTTGATTTTTTGTACATCCTCACATATACATATATTGATTGATTGGTTGATTATTATGTCGATCTACATATTGAAGGGCAC[A/G]TGGTTCTAGTTTCGGTCTCGGCTCCCGAAACCTTGGGGACGGGCCCCTGATCGATCACATCTCCGCAACCTGGCTCGTCGGCCAAGTGAGGGCGATGGGG
79526_8937	GGACCATGACCGGCTGGGGATGATATTGTACGCGCTCCATGAAACGGCTCGACATTTCACTCCCCCGACGACTCCATGATGTTTGTGGCCGCTTCATGGT[A/C]TTTTTTCAGCTTTTTCTTTTGTGTTTCTTTGGGAATGCTTCTGTTGTTGCCCCAACATACCTTTTTTAATTTCCTCACCTTGCTACTCGCTGTATGGATT
79567_1141	ATCCAGCGACGGAACACAAAACCGTCCAGAAGTTTCTCCAGGTGGTGCCACGCAAGTATCGGAAGATGTCCATTGCCATTGAGTCCCACTACGGCCTCGG[T/C]GATGCCTCTTAGTCCGCTAGTCGCCTCCATCTTACTACAGAGCAATGGGCAGCGCGCCACTAGCATTTCGGGGGCGACACTTCCTCGGGGGTGGCACAAA
79573_4820	TCGCGTTGGGTCATGTTTTCTGTCCGTTTCAACTCAAACAGACACGTGCGGGCGAATTGGGTCAGCGCGTCGGAGTTGCTGTAGTCTTCGTCTTCCTCCC[A/G]GCCGCCAGCCTCAGCAAACTAATGGCAACTGACGACAACCTCAGCGAAGTGCCCTCCCCATGCAACCCCTGCCGGTAAGGTTCGGATCAGGGCCGGTCCT
79944_137	AGTCCTTTTATTTTCTGCAGGCCAGTCTGATCATCAATAGTTATTAGATGAGAGATTCGGAAAATATTTATGCCATGGCGTTACCAAAATATTTACCATT[A/G]AAACAAACTGGTCTCACTTCTCAGTGAGTTCAACTCAGCTAAGAGTTCCACGGATACAAATATCGTCCGCAAAAATCAAACTCAGAATTAGCTGTAGACT
79965_13229	GTACAGAACTGACGCACACAACACAACAAATTAAACTTCCGCCGGCGTCGTTCCATTCCGTTGCGTTGCACGAGAAGGGATAGACAGGGACGCTCGTCAT[T/C]TTCTCCCTTCGTTTCAACGTAAACGAAACAAAACTGGGCGGACGATCTGCCAAACTGGAACGCTATTTTGTTGGATCCATGCCAATTTTCATCGTCGATC
8001_8844	AGCCAGCGCCCAGCGCAAGTAAAGACAAGGAGGCAACCACGGAGAATTATCTGTTACAGTAATTCTATTGTTTCGTTTCAGGCAGAGGTGCTTGGAAAAT[T/C]CAGAAAGGGTTACATACACAAGTTCAGATAATCTTATTACTTTGCAGGAATCAGTGAAGACGAAGGCTGTTCATTGTTGACGTTGCCGGTGCTCTGCCAT
8021_8662	AGAAGCTCGGTGGTTTGGTTTCTGTCTCCACCTAACCTCTCGTACCTATCAAGATCTCCCTTTCTCTCGCGCTCCGCCCTTTCAGGCTCTAGAAACAAAG[A/C]ATGAATACATGTTTGTAAGTAGCATGGTTAAGAAAATACATTGAAGAGTTGAGAATGACCAAAATAACATTGCGCAAAAACAAGTGATATGACCTAGTGC
8042_2415	CATGGCGCCAGTCTTGCCTAGTTCTTTGTCAAAGTCAGATCTGCATTGTCTTGTCGTAGATGGCTGAGTTTTGGCGCGGATCTACGATATAGGTTGGGTC[A/G]ACGATCGTCTATGGCGAAGTAGAAGCCATCTCCTCAGGGTTTAGGATGGCGATGACGCCTTGTAGGAGATAAGTGACGACGATAACGTATGTGTGCTGTC
80451_3978	ATAACCACACGGGAGTTGGAGACGTGTCCCCATCATCAACCAATGGCTACAAGAATAACCCACCAGGGCGGGAGAACCCAGGAGGAAGCACTACTACAAG[T/G]CAGGCATGAGGACACCAGATTGTGGACGCCTTTTCATGGAGGAACCGATGGTTGGACCGTCGCATCCTAGAGCAGAAGCACTTCATGTGAGTTTGGTGAA
80770_1022	AACTGTAACAGGACTGCATGTATCTGTTGTAACTTCCTCCTCTTCCTTAGCCACCTCTCCACGTCAAAGGGCCTGCGTGCCTCTGATCACGGGAGTAGTT[A/G]CTGCAGTGAATAACATAGTGTGCACAGATCTCTCTTCTAGCTAGCACGACCACCAACTCGCACCATGCCTTCCGTCAACCCGGAACATGGCGAGGTCACC
8088_1578	TGGTGGCCTATGATTTTTATTTGTTGAACAAGATATAGGTCTATGTTGCCACTGTGTTCTGAAGTCTGAACTGGTGTGTTTCTGTAAGTATTTGTGGTGT[A/G]TACGATTCGCGTGATTTTGATTTTATTCAACCGTTGGGACAGTGCATGCTGAGCCGAAACCGGAAGGCCGGTCGCCTCCTGGAATGCAGCCGTAGCCTAC
80904_10107	GTATTGACTGGCAGAATATGACTCAACACTAACAGCTCTACATATTTAACTGTTTTCTTATAATTTAGTACTGACACATGTAAGAACTCGAGTATCTAAG[A/C]ATGATTGGTGGGACACAACCATATCCCCACAAAACCCTGCAAGCATCTTATTCCAAGTCCATTTCATGTTTAAATGTATCATTTCTTGAAGTTTTGAGGA
80904_364	ATGTGATTGAAGTGGTCTGTGCTTTCTAATTCACAATTTTGATTAGTCTTGCCAGCCTACTTTTATCCACTAACCTCATTAGTGATGAAAATACCTGCTA[A/T]GAGCCTTAAAGCTAGAGGTACACTTTGCTAAATACAGCGGTAGTTTCTCCTTACTGTGTTATTACCAGAAACATTGCTTTAGTTACATATTTGAATAAGG
8100_119	CGCCGCCAACTCCTTCCCTCTCGTGCTCAAGGTAATGTTTCATGCAGATGCACGCGCGTGCGCATTCATGAGTGTAAACGACTTCTGTTACTCGTTTAGT[C/G]ACGATTGGTGGTGAGACTGTGGCTGCATGGGTGCAGTTCGAGGAAGTGGTGTACAAGGTGAAGGTCGGGCAGGCGACGGAGGGATGGTGCACGAGSGTGG
8105_1263	GGAGCATGGTGATTTTAATCGTGGGGAAACAGTTCGATTCTGATCAGATTTGCGGATCAAAAGGTCCTGTTGCCGTGAAAGAACACACGAACCTGGCAGG[T/C]TTAGATTTCAGGAGTGTAAAGTCTATGTCAAGAGCCTCTCAATCAGAAAGAGAAGTCTGTATCAACATCATTTAGAGTGAGATATTTCACTGCTAAGGGA
81247_2317	ATTCATCCCTCTTCCGTTTTCCAGAAGACATCATGAGAAAATCCTTAGTCGTCAGTGGCCGGGGTTGCATCATCATCCGGATCTCCTCATCATGGGCAAA[A/G]GCAAGGTTCAGTGGTCTCTGATTCATCCAGGGCGATGGAGGTTGCATGAAAGGGCTCGGGCGGCCAGTCTCTGGATCAGCCCCATTCATCATCCCCATCC
8169_8470	ATAATATGGTACTGAATAAGGGAAACAGGAAAACGACACGTTCGTCAGCGCATCCGAATGTCATATTTGTCGCCACGCGCATCTTACGCAATCTTCTGAT[T/C]CGCCGACGCACACGTTACACTACAAACTGCTATAAATCGAAGTGCGCACTTGGCGCAAGCTCCTCATCAAGGGAGTAATACCACTAGCACATTCRAAATC
8169_8565	CTGATCCGCCGACGCACACGTTACACTACAAACTGCTATAAATCGAAGTGCGCACTTGGCGCAAGCTCCTCATCAAGGGAGTAATACCACTAGCACATTC[A/G]AAATCTACGCCGCCAAGTTGGGTACAGAGGAAGGATAACCCACTTAATAAACTTCAACGAGGAATACTTGAGGGGCTGTGAGCACGCCACTCATACACCC
81729_2547	TAAAATGAACCTGAACTACTTGCCATGTGATTCATTTGCTGCTTATGATCACAAATGATTGCTAGACTGATTGTAAATTGATGCACATTGAACTGCTTCT[T/C]TTGATCATTTTCACTGATTGTAAATTGCCCAGTGTCAATCAGTAGTGGGTGGAAGTGGAGTGGAGACAGGGAGGCTCGGCACTGAGCAGTAATCGGACAT
8203_153	GCGGCGGTGGCCCTATATTGGCTGCATTTGATGTGCATACACAAGCATCTAATATGGCAGCCAGAGATTGGATTTAACATCGCTCATTCAAAGGAGTAAT[T/G]AAGTGGGATAGAATGCCATGCAAAGCTCAATATGATGATGGTAAGAAGCCTAGAACGTCATGCAAAGATGAACAGATGGGAGTATAATATGATGACGGTA
8207_10660	TAGGCAACGGAAGAGCACAAAAGCAGAAAGTAAGAAGCATATAAAAAAATAAAGAAAAAAGATAAACAATTGTTTTTTAGAGGGCATTGCTAAAAGTGAT[T/C]GCTGAAAAAGAACTTAACTGACCTGACGAAGCTCACTAAATGTACGAATCACTTGGGACGAAAGGCTTGAAATCTTTGAGGTTAGTAGTAAGCATGGTTT
82247_1296	AATGACGGGGCCTCCCCTGAAAGGTAGAGACGCTTACCCATCTTCCTTCTCAATTCACAGAGTGCTCAAAAGGTCTTCTAAAAATTCTATGAATCAAAGA[A/G]CGAGATGTCTATGTACTTGCGAGAGAAAACAAAAATCATCCCAAAATTGAGCAGAAGAACTAACCAAATATGAACATATAACATGAAGAAATTACTAGGA
82317_347	CGTATCAGTAAGACATGAGACTCAACCAGTAGTAGCCCACGTGAAATCCTAACACGAGACTCAATCAATAGCCCACGTTATAGATCGGACGGTCCATGAT[A/G]TGAGTTCTAAGTTTTCATTGAATGGTCTGTCTATGTYAYATCTAGATGTGAGATAATATTATCTCACATCTAACTCCCTCACCTTTAAAAATCCATGGAA
82387_2604	ACACACAAAGCTCAACAGCGCCTCCAGCTCTAGCTCTCTCGCAGCCTCCTACGCCTGCAAGAATCAGCTCTCTCGCAGCCTTCCTACCCAGGCTCCTAGC[T/C]ACGCCTGCAAGAAGCAGCTAGCCAGTGCGCACACATCCCTCGATCACCTCATTCACCACATACACAGCCAATTCCATCCAACACCTCCGGTAGACGATGG
82404_3235	TTCCCTATGTTACTACCTTAGAGCAAGTAAAATAGCAGGCTTATAGCCCGCGCACATGGCAATTTTGCCGATATGGATAAGGGAGACATGAAAAAGTAAA[A/G]GAAGTGGGCTCTCATACAAAAGCCTAGCTATATGCATGGTCCAAGGCAGATGCAATAAATGTGAAGAAAGAGATAGAGAGAAGATGAGAAAAAGTACTAA
8245_112	GGAGGGAGTACAAACCAGTGGCAGTTAGTATCTCAGTAGGTGATGAATAGCTTAGCTTAGTGCATAATCAAGGATTTTATATACAAAAGACAGGCACCAG[C/G]CTAAACAAACTTCAGATTATTCGAGGACAAGGAGGCCTACAGATAATTACAGGTTCGATTGTACAATGACGCACAGAGCACGCTGCTTGAAAACGTTAAC
82601_3209	AATGCCGCCGTTATAAAGGTTGGCTGGGCCTCCTCGCCGGCGGGAATGAAAGCAATGTCTCGCTGTGCGTTCTCCTTTCGCCTTTCCTTGATGAACTGCC[C/G]GTGGCTTTCAATCTGTGCCCTTTGCGACCGCGCCGGCTGTTCTCTGCTCCGTGTKATGGTGGTAAACGGATCCCTGCAATGCAATGCACCTGGAGAAAAG
82601_5141	CGCAAGTGAGCAACAGCTAAGCAAGGGTCACTGGCCTCACATCAAGTGTGCATTTTCAAGCGCCACTTGTGAGATAACTACAGCTGCAGAAGAGAACCTG[A/G]ATGAAGATCAGCATTCTCCAGCTACTGGTGCTGCAGATTTGCTTGCTTGCTTGCTTCAATGGTGGTGGTGGTGGATTTGTTTTGTAGCAACAATAATTGA
82880_249	CGCGGCGATTCGGGCTTCGCGCCTAGCCCGGATCTGCTCAATGAGCTCGAGCGACGCTCCGGCGTCAGAAATGGCTTGCTCCTCACCCAGCGGCGGACAG[A/G]AGAAGGAAAATGTGAATGGATGGTAGTGTTTYGGTGCCGCCGGTCGACTTAAATAGCCGGGCAATGCACTACGCGACCCGGTGAAGCTGCGCCACGCGAA
8314_10173	TGCAACATATACGTGGAGATAAATTATTGACCAAAAATCAACCATTTCCCTAAGCAAGTAAGTGTAGCCATGTCAACAGCGGTTTCACCCTTGTAACACT[A/T]CTCTCCAGTTTATGACTATATCTTGCCTAACATTAGACACCAAGACATTAAAAAAGATCAGGACTTATTGGTGTTTTGCGGTTACTAGCCTGCACCACTC
8314_141	CAGGGCGCCGTGGCGGCGGAGGAATGTGGTCTGGAGGAGCAGCGGCCGGCGCCGCCGGCGAAGCGGCTGGAAGACGCGACCGAGGATCATGCTGTAAGGC[C/G]AAGCTCTAATGGCGACGGTTTGTTTTGCAGATGACGCCCGGAATTTNATGCACGTTTAGAAAAATGGCCAACGCTCAGCGCCGGTCGACCGGCAGGAGCG
8316_2025	CACTTCTGATACATGAGTGAATAATATGTTTTTAATCATTCATGGGAGTTCTACCTTCTCGGTCCACCATCTGGCCCTCTGCTTGAATCAACTTTGATTG[A/G]TTCATCATTGACAGATCCCGCCATAGTTCTCAGTAAAGTTTGTTCCCCTGTTCTTACTGTCGCTCTTTCGAACATGTGGAAAATAAGCAATGCAAATGTC
83169_1603	GGGAGTACATGCTATCTACAGGTCTTTTAAAGTTCTGCCTCCGATTTCCCCAGTACGGTCCTGTCTGCTCCAAATAAAACGAACTTTTGACAGCAAACAA[C/G]TGAAGCGCGTGAATAGATTATTAATGTATATGTCTCTGCCCGTGATTATGTCTGAACTGCTGACAGGCTTGCCTACTTCTCCTCTTCAGCTATATTTGAC
83197_640	ACTCTCAGAGTATTACGCAATACTATTGGTTTACTTATATGTTCTTCTTAGAAGCGGTAACACATACACATACGGAGTACGTACACCACAGGAGTAGATT[T/G]GCGTACACACATAATAAAGCGGGGATATATATATAGTTGGTCCATCGGTAGGTTGGTCCGATATACGTACGTATTGATTTCTCCTTACGTATTTATAATT
8322_8450	TAATCAAGGTCATTTTAGTATTTCACCATGTTACCTATAGTCCACATGATAACCATATTGTGGCAATGATAAAAGTGTATTTACTAACTGTCATGTCAAA[A/G]GAACTATTACGGTCTGTTGCCAGCAAAATCAGAATGAGAAATGAGCCACCATGCTGATAGCTAGCTTTTAGTTGCACAAAACCACGACAGCAGCACAGAA
8323_1822	TTTCAGGTATCAATTCATTCACCTGCAGCTCATGTCTTTCATCATCTGACCAAATATGTGATCTCATCTAGTGATTCTGAATTCTGTAGCTGGAGGAGTC[A/G]TCGCATCGATCGTCATCGTCGCCTGCCTCTTTTGGGCAGGGCTAGTTGATCATGTTGGTGTCAACAAGAGCGAAGGGACGGCACTGAACCTCCCTGGGAT
8331_915	CGTCTCCTTCGTTCATGTTACCCTCGATCCAAGGCCCACAGCTCGGGACCCCCTACCCCGAGGTTTGTCGGTTTTGACACAAACAAAGGGGATAAATACG[A/G]AAAAAAACATGATGTATGTATAAGAAAAAAGTAAATGATTTACATTTGTAAATGAGTACACTAAAGATGGTGCCCAAGGCCGCTGTGCTAGTTAATTTAA
83314_4865	GATGTCCGCATCTTCTTCAAGGCTTCTCTTGTAAATTGTTTCTCCTCCTTCTATAAAGATAAGGTATGCCATCGGCGTATTCTTGAGAAAAAAAAACTAA[A/G]GAAGTGCATAAATATAAATACTACCGCTCCATTTTGCTTTATTTTGCGGGGAAGCACCACGTACTCCATCTCACCTAATGCTAAAAGTATCTACAAGCAA
8333_1608	CAACTATCTTGCCTCTCACCTTGGCAGGGTCCAGAGAACCAGGAAAACACAACGTCCTGCACGCAGAGGGATATCATCAGTCAGCAGCACATTGAGACAA[T/C]CGACTTTTGTTTTTTCCGAAAAGGAGGAAAGCCCCCGTTGCCTCAATGATGCATACAGTCATTTTATTAAGCAACAGTGTTGAGTATAGGCTCACAAAAG
8351_889	TATTTTGGCACAATTTTGTGTGATCTCTAACGATGTTCTCAAGAGAAAATTGCGTTGAAGGTCTGGAATTTGAGAAGTGATGATGGTCATAGCTGAGTGT[T/C]CCTAATAATGTGTTCCTGTCTACTCCCTAAACTTCAAAATCACCAATTCACCATAATGTGTTCCTGACCTTTAACTTCATGCCACTTAAATAGCTCCAAG
8355_367	CTCGAGCAGTCGATGAGTTTTTCTGGAATTGGTGCTTGATTTTTCTGTTGAGTAGGCAGACCATGCGACGTTCATGCTACAATCGATGATGTTATTTGCT[A/G]GATCCGTTGGCGAGTTTTGCTGGAATTGATGCTTCATTTTGTTGCATAGGCAGACCCCGCGACGTGAAAGCTATAACTGACGAAGCGATTTGCGGGGATC
83914_1102	GGAGAGAGGAGAAGAGAAGAGAGATGAGAGGAGATCCAGAGTGTGAGTGATTTGCTCGCTTGCTGCTTGTCTAGCAAGCAAGCATATGCAGGCAGAGATG[T/C]GGCGTCTCTGCCTGCTCCCCCTTGTTCTTTCCTGGTAGTTTTTCCGGCTGATTAGTTCTTCAATAATGAATGAATGAACGATGATGCAGCAGCTGCTGTT
84137_125	TTGATTTGTTTTCCCCCGGGCGCCGGGTTCAGGATTTTTACAGTTATTACACTTGGACGCGGGCTGATAGGGTTTGGATCTGCGCGGACGGGAGTTTTAG[T/G]GAGGGAGGGAGCAGATTTAGGAATCCGCATGATTGATTTGCTGACGGTTAGGGGGAGAGAAGCTGGACGATTACCGGAACGGTGTCGAGGTCGCCGGCCC
8416_482	AGTGGGTAACCAAGTTGTGACTCGCCCAACCCAACAAATACTGAAAGAAAAGGTGCAAGACCCAAGTACGGAAAGAAGCATGAAGGATGGACAAGAAGGA[A/C]CAAGGAGTAAAACATCATTTCACGGAGTCTCAAGTGAGAACAAACAATCAGGTTGCGTGACACACCCAACAACCTTGACCCTTTTTAACCCAACTTGGCA
84329_285	TAAAGGGCTTTGAGAAATTGTTGACCCGCTCAAAATCGGTCGATCCAATTTTGATTAAAGACCTTAATTGAACATGGCATCTGTAAAACTAGGTTAGTGT[T/C]ACAAAGGGTTAAGCTTCAGCTCATTCGGACGAGCAGTTTGAGTGAATCAATATTCTGATGTTTGCGCCCGGARTTTGACTAAACCTTTTGTTAGGGTAAT
84458_246	TTTCCATGTTGCTACCTTAGACCAGATCGCCATGAAGATCGGGCACCCCTAGAGGAGATGAACCGAGGTCTCGAGGTTTTTGTTGCAGAACGGGCAGAAA[T/C]AGTTATTCTTCCACCCCCTTCGCTGAAGACGATCATTGCACCATAGCCTGTCGTGATGCAACAGCCAACAGAACATTTTGACTTTCCCAGGAGCCCAAAC
84477_123	TGTTGTTGTAAAGGTGATGGCAAATGCATAAACTGCCTTGGAAGAAATTTTTCTATGATGATGGCAAATATAGGCCATGTTTGTCTTCACTGTTGATAAT[T/G]GGTTACGGTGATGGCTCTGCTTTGCTCGATKTTGGATTATCTACAGACTGGTCGGAAGCTCAGACAAGGCAGGTTYGGTTTAGCGGATCCAATGCCGGGT
84517_461	GTCGGTCAGTAGCAGTGCAGATCCTGCGAAGAACGTTTTCTTGCATGATGCCTCGGTGAACCATGACAAGAAGGAAGGTGAATCACATACAAATGGCATC[A/G]TCGATGCGCCATCTCAAGTATTTCCGACAGAATTTAGCACAATGCCCGTCTCTCAGGAGATCAATGCAGTCAGCACGCATGTTGAAGAAAAGACTGACAC
84716_762	AACATATCTTCTCTGCCGACCTGGAGGAGGGGCTTCAGTGAGATGCATCCAGACTCCAGAGGCTGCCTTGTGCAAGTTTTTGTCACTGAATTCTGATCAT[A/G]TCATATCATATCATAGCCTGCATGATGAGGAGGGCCTCAGAAGCAAGGCAGGTTCTAGATGGCATGTAAAGCAAATTTTTATGCATAGAAATTACTTGAT
85052_204	TTTGCAAATGCCACGTGGCCCCGACAGGTGGGCCTGACCGGTCAGTTTTGCTGTTAAAGGGAGCTCAATTTCGAATCAGTGTAATCTGTTACTCACTTGC[T/C]GCGAAAGTGGTGGTTTTTTGAAATTTCTAGCAAAAGTGGTGGTTTTGGAGTATCCGTGCCACAAATGTGGTGGCTTTCAGCAATTTACTCAGCTGAGGAC
85104_185	GGCGACGCTCGAGGGCACCAGTCTCTTCCTGAAGACGTTGTCGAGGTGCTCCTATCTGTGTCAGGGTTCCGGGTGAAGACCCTTGTTCGTTCTGGACTCG[A/G]CAGTGGTGACACTTTACGTCGTTATCCCTCTTGAGGGCGTTGTCGCGGAGCTTAGGTGTGTTATGGCGTAGCGGGCGTTGTACTCAGTTCTTCCTATATT
8513_131	TGATGACATTGTACAATGGACGGCCTAAAAAGGCTAAAGAAAATCAAATATCGAAACTACAGTGTGATCTGTACACTAACCTTGGTAGCTCTATCAGCAG[A/T]GTTATCAATTGGAAGTTGAATTGCTGTCACATCTTTCATCTTCAAATAATTGTACATGACAACGCCAGAGAGCGCTACACATTAAATTACTACAAGTTAA
85154_2166	TTTAGGAACATGAAAGCAGAATTTTTAGAACCAGAGCCCATCTTTAAGAACGCAAGGAAAATTTTCGAAATCGGGGCTCCGAGGACCCAAGAAAGGTTAG[A/G]ACTCAGGGGCGTGCTCACTACTCCTCACTTGCCCTATCAACTGCACTCAACCTCACGGCCAAGCTCCTACGTGATTCGACCGAGGAAGAAGGACTAAGAA
8517_197	CCCCAAGCCAGCCCATTCCCGGTACCACAAAACAACAGCTAGCCAGCGACATCATCAACACACGAACACCTCACACCCATTCTAGTTCACCGCCGTAATT[T/G]TCGAGATGAAGCCCGCCGCGCAGCCAGTCACCGGCGTCCCCGTCGGCGCGGCGCCCGCCGCCTGGTCTTCCGGCCTCTTCGACTGCTTCGACGACTGCGG
8520_2384	ATTTCTCACCAATACTGCAAGTCTGCAAGCAGTATATGGTTTTGCTTTTTTCTGAAGAGCTGTCCACCTACCTCTTCACCGATAGAATAAGTTACCCTGG[A/T]TTCTTCAAGTTTGTGCTATGATACGAGTTCCAGGTTAAACTCGTGCCTAATGTTGAATAGTGTATTTTTGCTTAAAAAAAGTACTTTTATGTTATGTTGC
8522_105	TGCTAGTTGGGGGAGAGAGAGGTGGAGATGGAGGGGAGGGGCTGACCGGCGGCAGCGAGGTAGTCTCCGCGCACTGATTTCCTGAAAAAAAATCAGCCGG[T/G]TTGGATCTGTTAGTACTCGACACGGTTGAGGTCTGTGTTGGGGTGTGGTTTGTGGAGAGCAGGGGTTTCAGGAAATCRGTAGGGAGCTGTTCTGTACATG
85318_10913	GTCTTCTATACATGTGTGGCTTAGACAGTTGAGTCGAGTAAAGATTAAGAGAATCACATGAACTGCGAGGTGGGATTTCTAGCAATATTGTGATCAACAG[T/C]CCCTTATTGCACCATCCACGAGAGATTTTGATGGGGATGTTTTCGTGAATATGTCATGTAGCCTGCACAATCAAGTGTTGAGCTTGGGGAGCTAGCTAGC
8536_1356	TGTCGAGTGCCAACACTTCCTGCCCCATGTACCAGTAAGAATCACACTTCTCCTTGAAGAGTTTCTCAAAAATACTCTCAGGCAGACCATGTTTGGCAAC[A/C]TCAGCCGGTTGTATCCTCTTCAACTGAGGAGACAAGATCTTTTTCCTGGGCTCGGTTGGCTCGATGAGTTCGGCATGCAGCGCTTCATGTTGAGCTATGG
854_1404	GAAGTGGAACATCTTCTGAACCAGAAAATGATCGTGGTTTAAGCTTTGATGAGAGGAACCGTGTGATATTTCACAACCTGGACAGTGCAGAAAATTACAC[A/G]AACAGTCCAGCGACTGCTGAATCTATCCTGGAGACCAACATGGTTGAAACTCTTAATATTGCTGATGAAACAACTGCTGGTTCACCGCACGAAGTTTCTT
85516_2338	AGGAGTGCTTTACAATCTACATATACCACATTTACATAGTTATTTCTTGACCTTCTGCTGCGAACAGACAGACTGAGCCGACAAACATGTGATGTCAGTT[A/C]TTAGGGAAGAGCTGAATGTGAAAGCCATCTGGGAAGCTCAGTCCTGGGGTACGCATTATGTTACCTCCTTTTACCGTCTTCCATCTGAAATGACGAAATT
8562_1103	TCATGAGCCTGCGGCCTGAAGATGTGGCAAGGATCATGATGGGAGAGCGGCAAATACCTTCTCAAATGGGGGCTTATGGGTACACACATATGCATCCAGT[A/G]CAGCCTGACAGGGAAAGGATGTATGCACCAAAGATGGAAGGCGTTGCAAACCCAATGCCAGTCGATCCAGCGAGCTTTCATCAGCATGTCTATGTGCAGC
8566_200	GCCTTGGGAGTCCACATGGGTGTATGGGCAAAGGCTAAAACACATCACGCCCATCATTTTTTTATATATCCAAGAGCCAGAAATGGTGCGGGAGGAAGGT[T/C]GCTCAAAATGACACTTGGGTCTATCAAATCAATATGACTAATGGGCTCGCGGCGGCGCACATACCAGAATCCATCACACTCTGGACACATGTGTCCCAGG
85764_2018	TCCTCTACAAGTTCTTCACAATGAAGCTTACTGTGAAACAGATGCATGGTTTGTTGAAGCATCCTGACTCCCCATACATTAGAGCTGTAAGTTTCTTTGA[T/C]ATAAGTTATTTTTGACAAATACGCGCATCATGGTTGTTGTGTCTACTCGTTACATTTGTTTGTGATTAATGCATGCACTAGGTTGTATGTCAAAGTTGTA
8579_1182	GACCACCTGGAGTATGGTGAGTACCGGATATCCTTTCTCCATCTAAAAGAGTTTCCTTTTTTCTCTTCTAATAGAACAGAATCAAGAGAACCGTATTTAT[A/C]GTGTATCTGCGCTTCATTTATACAAATCTACCATCATATAATGACCACCTAAACTCCTGAGAACAAAGTACAGATTTGCCCGGTCGTGTTATTAGTGCAT
85929_1126	CACAGAACACAGGAGGGATCATTTGGAGAGCAAAGCATCGACTATACCAGTTTCTCGACCACCAGTGCAGCTAGCCGTCGAATTTGATCTTCTTCCTGCT[C/G]AGCAAGGAGCTTAGCCTTCGCAGCAGCTGCTGAAACAGCAGTCGCTGCGGCTCGTTTTAGCCTAGTTAAGGAATCATTATGCTCGGCGGTCACGCTTGAG
8597_3081	AGTTGTACTAAGCTTAAGACACTTATTTTGGGACGGAGGGAGTACTTGCTAACTGCATCTTTTTATTGTTCTGATCACTTCCTTTAAAGGGAAAATAATA[A/G]TTTTACTGTAATTGCAATTCCCTTTCAGCATCTCTGCCATTTGATACTCAACAGCCAGAACCACCCAAAGAAAGAGCAAAAAAGAGGTATGCCCATCATT
8620_565	GACTAAGATAGCTTAGCTATGTTAGAAAAAGTTATGTCCACTTTTGTTTAATGAAACTTGTCAAACTTTTCATGAATTTGATCCAGTTTAAATAAAAATC[A/G]TCCACTTTGCATGAAATTCACCCCTAGAGCATGAAATGAGGCACGGTGTTGGATGGTCGGCTCACATACCCGTGCTGCGGGGATTACTTGGAGATGCCCT
86204_258	CTCTCTCCTCTTTCATTACTTACTAGATTATTTTTGTGCTTATATAGCTTGCATGTTAGGGCATCTCCAACACCGACTCGTAAACCTCTCGCAGCCGTCC[A/G]GACCACAGAAGTCATCCAACGCCGACCTATATCGGTCTGCGGAGCGGTTCAGACGCGATTTCTCCTGCAAACCGGAGACAAACGTGGGGGATGTTTGCGG
86340_1203	TAAACATGACCTGACAATCATGAGGATTATAGAAGCTTAATTAACAAAAATACCTTTGATAGGAAGGCTGGCAATGAAAGATATACTTTTCTTGGTGGTC[A/G]TTGTGATTTTCCCTTCTATTGTACTTCCTAAATCCGCCCCTCTTTTTGTGTAATCATCCAGACCTTGCTTTTGCTAATGCTAAGATATAATGTGAAAAGG
8639_284	CCCGGTCCCCCACGCCGGCAAGCCACGGCGCTGGCGGCCAAGCTCCCAGACGCCGGTGCCCCACCCCCACGCTCAGCCGCCCGCGGTCTAGTTGGGGAAA[A/G]GGATTCTGGAGATGGAGTAGTGGAGTACTGGAGTAGGTCGCCGCCTGCTCTCGGCGCCGCCTGCTCTCGGCCCCACGCTCAACCACGGCGGCAATGACCT
8667_4051	GAGGGATCAGAAGATGTTATGCCTATGAGGGAACTAACTGCTGAACAATGTGAGGATAGCAAGATGCCACTCGATGTGAATGAGATGGAGGAACTTGAAG[C/G]CGAAATCCAGAGGCTGAAGGATCAAGTGAAGCTTCTCACAGAYGGATCGACAGCAAACGACAGCCTTCTGGACCAGATAAGGAACGGCAGCACGGACCAG
8717_10276	AATAGCATAAGATTCCAGAGAATTGCAATATATGTACCTTGAAGAATTCTGCGAGAAATGGAATGGTCGCATAGTCATACTTATACTTGCCATTGCTCTG[A/T]GAGAGCGTGGTCCATATACCCTGCACATATGTAATGCAATCAGAAACACTAGACAAATGAGGTCAAACAACAACTCATGTGCAACATTCCAGGCTTATTT
8734_10015	CCTTCCTTCTTATATCCCATATCTTCAGATTAGTGTCCAAAGACCCAGAGGCAAAGAATTCGCCAAAAGGATGGAAATCAACTGACATACAGTTTGATCT[A/G]TGCCCAGTAAGCGTGCGGACGACTGCACACATAACCAGCCAAGTTATGCAAATAATAAAATACAATGACACAGCATGGATGTTCATAAACACAAAGAGGT
8741_10492	ATAAAAGAAAACAAGTTCATGTTACAGAGCATGAGCAGTCTGTGGAAAATGGAGAAGCCCATGAAGATGGTAACGGCAATTCATTTTGTGAACCGCAACA[T/C]TCATCTCAGAACAGATGTAGTCCTGTTGTCAGTCAGAATGTTGAGGCTGATAAACATGTCAGTCTTACAACTTCTCATGAGTGTGAAAGTTCCGATGAAA
8742_121	CAGCCTTCTTCCACCTCATAGCCTATACGTTTTAGGCATCAGAGGAATTTGGAACGAGTGGGATAGCTGGGTATTTGAAGGTAAGGTCGTGCCGGCGCAG[A/C]AGGTCACGTAATCAGATCAAGGTGAGCACAAATTCTAGTTCAGCAGGATGAGTTAGGTTCAGTGACGACAGGAATCTTTTATTTTTTTTCTGCTCCCCGT
87432_156	CCAGGGTCGCTGACGAAAGGTCACTAGTTGACATATTTGTTGTAGTGAAAAGGAGCTGGAACGTCTCCGCAGCGACGTACAGAGAGTTGGCCCGTCTCAT[A/G]CTGAGGTCAAAATTAATGACAGGCTAATTGAACTTTACATGCGGGAAGAATTAATGTGGAGACAGAGATCTCGTGTGTAGTGGCTTTCGGAGGGTGACCG
8748_385	CCACCCTCATACAAGTGGTCAAGTTGAAAGGGTGAATCACATTTTCCCTTTGGTGAGGGCTTGTGTGATTTCCTTTGGTATGAAGTGGGAAGAGTCGCTT[T/C]YGTTTGCAGTTTCCAAGTTAACCTCGACAAGGCTCCGTTCAAAGTTCTCTATGGCAGAAAGTGTCGCAAACCTCTTAACTGCTCTGAAATGGGAGAATGT
8749_340	CAGTTGCAGGTGAATAGTTTGATTTTGATCCAACATGGCACTGATGCTTCAATTTTGGTTTCCTTCTTGGTATTATGATATAGGTCTGCACGAAGCTCTG[T/C]GAGAAGTTGGGGAGCCATGGCATCGTCAAGCCTAAGGCGGCCGTGCGGAGCCTCGCCACGCCCCTGCGCATGAACGCGGGGATGGAGGAGCAGGTCGCTC
87897_155	GGTTGCGCTCAATAGGCAAACTGATCTTACGAAAAAAGATGTTTTCTCCCATTACCAATGATGTTGTGTCTGATCTTTTCAAGGCGGTTGAAAATCAAAG[A/T]GAGACGCTGTGAAATGTGAGTGACTTTACATGATTCTTTCGCATGATGGCAGTTTTATTTTAAACTTGTCAAACTAACTTGTTATTTTCTTTATTTTTTT
8790_11360	CAGAGAGCACCTGTAGAAAACGAGCAGAACAGAACAGAACAGAAGAGAACATGGTTGATATCGGTTATTTCATTTATTATTTATTATCAGTTCCAGCCCC[T/G]ACATTTTGCAATCTGTGTAGGATGGATCTTTTATATATACATACAGTACAAAGAATGTCTGACTGAATTGTGGCATCGCATGCCCCGGATCTCCGTTTTC
8790_8819	TGGAGATTATTGGCCAGGAGCTGCAGAAGATATGATCAACCAGCTTTTCCTAGAGGAAGATGATAGAAAGTTGCAGAGGAAGGGGAAACTAAAGAAGACT[A/G]TCACAAAAAGAGCTTTGAGAGCTGCTGGTCAGACTGATCTAAGTGGGAATGCTTCAAAGGATGCTATCCTGATGCAAAAGGTATAGTTTTATATAATGCA
8806_143	GGCGCTACTATGCTCTTGAACACGTGGAATTTGTGTCAAAAGAAAATTCGTCCTTGGGCCATAGTTCGAAATTTATTACCAGTCGTGGAATTTTCTTGTT[C/G]AAAAATAACGCTAGGATAATCCTCGGGAAATCCAATTGACCGCCNTTCTCTGCCGGGACCGGCCGCTGTCGTGTTCCCGATTTAACTTCCATCGCATTTC
8820_3563	GATGCTGCCCTCTTATTGACCAAGACATATTTGAACAGTGAACTGAACCACTCTAGGCTTAATTTGCTTCTAGCACCTCCCATTCGTCGTCATCGTCGTC[A/G]TCATCCGAAGATGTGGTATGGTCCTTAGCATGGCTCCTCTGAGGCAGATCATTTCTGTTATCATCGTTCCCCAAAGGCCGGTCTGTGTCAACTGACGCAC
88644_1066	CGTTGACGGATACGTTTCCTTACACTGAAAACGCATCACTGAAAATTCCAAAAATACTACAATAAATTTAGAAATAATGCGAGCATCAGGACTTACCCTC[A/G]TGGTCTGGGATTACCAATGTCCTTCTAACCCCCAACCAGGCTGGTTCGCGTCGCGGCATGGTTCTTGGCCTTTTGGACCTGTAGCACGCGAGGCATGCAG
8875_147	GTAGGATATCTCTTCTCAGGTGAATTTGTTATCGTAAATAATGTACTCCCTCCATCCACAAATATAAGATGTTCAATAAATATAGTACTAAGATGCTGGC[T/G]AACACAATGTTGACTGTTTCAATTGCAGTGGAACTCTGAGTTATATTTTCAACAATTTTGAAGGAACAAGGAGCTTTAGTGATGTTGTTGCTGAAGCAAA
88808_529	ATCGTTATCGAAAAAAAACGTACCTGTACTACACAGTCACTCCCCGGCATGCTTTTGCTACCGAAATTCTGTCGCGGAATTGAGATGCTCGGATTGGTTT[T/C]CCCAAAGCATGAACTGATCCGCTGCGATCTTGGCTTGATTATTGTATCTCGGTTAATTAGTCCATGGTTGGAAATTAGTGGGAGATGATGATAAAGTGGG
89017_824	AAGGTGCTGGCAAATCGTCTCAAGGTGATTCTTCCCAATATTATCTCTGCCGAGCAGTCCGGTTTTGTCCCTGGTAGACTCATCACAGATAACATCATCT[T/C]AGCATACGAGTGCCTACATTTCATGAAGAGAAATAGGTCAAAGAATAACACGTTTTGTGCTTTGAAATTGGATATGATGAAAGCTTACGATAGAGTTGAA
89199_909	CAAAAGCATTGTCATCAATCACCAAAACCACTGAGAGAGAAATATGCCCTAACACCCTTCTTTATCGGATCACCAGTTGTATCATCCGGATCGTCGTCCT[T/C]GCTATCCTCATCCTCCCCCTCCCCATACAGTTGCTGATCTCCGGTGGCCCAATGTTGTTGTTGTTGTTGTGTGCCATCGCCAGTCTGGTGTAGGACCGCT
8922_3415	CAGATTGCCGCCATACTCCCAGAGTGCACAGCCCACATCAAAGGTTAGCTATCCGGACATCAACTATTCCCAATTTTGTGTGATTAATTTCTTACTTTAT[A/G]TGTGCAACCTCAGCCATTGTTAGTTTTGGAGATGTGCCAATTAAGCTGAAAAGGGAAGTTGAACAATTAGGAGTTTCTTGCTTTTCTTGGGAGGAATTTT
89267_13109	TCCATGCCTTCATCAAATTGATGTCCATTGGTTGAATCATGCTTCTATTTATGATCGCCGAGCTCAAATAGGCTAATCTCTTGTTTTCCATGATAAACAA[A/C]ACATTCAGCTATCCATTTACATACCAAGTGACCTTGCTTAATCTTCTAAAAACATACTTAGATATAATAACTAATCCTATAGATGACAAGGTGTTAGGAC
8929_1380	ATCCCATACCCGTGATCACAATGTCAATCATGTTCTCGCAAGAGCTGCTCATCTCCACAGCACTCGTTCTGCTTGTTCCCCTATACTACTTGTGCTTGAG[A/G]GCTGGCTGTAGATCAAATAACCCAGCGGTGATCCCAACAAACTGGCCGATACTGCACATGTTCCCATCCTTCGTGGCCAATCTCCACAACTTGCAGGATT
89654_1763	TCAGCTAGAAATGAGGCAGGGGACTAGTGCTGTTTGCTTTACGACCATTTCGTGTAAGGAAATNNNNNNNNNTCTGACCAAAATGGTCGTTATAGTTTGG[A/G]GTTTGGAGCCCCCGAACATCTTTTGATCAATTGGTCTCAAATGGTCATCGATTTATGACCAATTCTTCCAGGGTCACTGGGAGAAGGTCAAAAGTTGACA
89656_1680	TCTGAGCACCTTGGACACGGAGCCGCCGGCACCTTTGACCACGAAACGCCGCAGCCTCCTGTCATCCACACGCGGCGAGCTGGGAATAGGGTTGGCCCTG[C/G]TGCAAAAAAGAAATCTGATGAATCGACACACAGTACATATGCAAATCAGGGCAGTTGCCAGAATCAAACACAGTACATATGCAAATCAGGGCAGTTGCTT
8970_1016	TCACTCTGCGGAATGCACGTGAATCAGGCACCTATGATGACGCAGAGAAGTTGCTGCACATTTTGTCGTGCAACCCACAAAATGTGCTGCTCATGGCAGA[A/G]GCTGGCTATTTTCGACCATTGATACATTACCTGAAAGAAGGTATTTTAATTATTCTATACCGTGCATCACACTGCCATGTTCTAGCATATGCAAGTGTGA
89943_195	CCTGGGACGCGGCTGGAGATGCCCTTATATGATACAAGCAATTTGCATAGAAAGCCAAAAATATACACATAAATATATTCCTGACATGCAGATGGATCAT[C/G]GATCCCATTTTGTGATACGTAGCTGGCTCASTGAACTAGGGACTTGAGCCTGAGTTGCGCGCCGTGCTGCGGCTGCAGCAGGCCGACGGGGAACGGCGCG
9006_1021	CTAAWTTTAGCCCCCTTTTTTTCGATTTCGATCTGTATTTTCATGCGCGCGCGGGAGGCAGGGGGTAATAGCAACCTGAAAACAACAAAGGTGATTTCGC[T/C]TAAGAATCGCCGTCGACGAATCATATCAAATCTGCCGTCTTTTTCAAGACTACGCCACCACTGTTCTTGGCCGCTTTCTTTTTCGTCTGCTCTTTTTATC
9028_1292	AATCAATCAAAAAGGAAAAAAAGAGAGAGAGAGAGAGTCACAGGGGTTCATCTCACCACCACTTGAACTGCAAGTGGCAACCCATGTCGACCACCAATAT[A/T]GTAATCTTCTTCGACATCTCTCTTAATTCGATGGCTAGATTAGGTGGATTAGAGTACTGATCGCATCCACTAAACTAAAGCCGGTGGCCATGTGCTCCAT
90456_566	TTTGTTGCTTGAGTATGTCCATGTGCCTGTGGTTACACAACAGAAGAGATGTGGAAAGTATGAAATCATGTGGGGGAAAGGGAGTCTTTGCTCCTAGAAA[T/C]TTTTTGAGCAGGTATGGGGTTGCGGGGACGGACGGACAACAAACCTTCTGAATGTAGCGTCGAAGCTCGTCTTGGTTCAGTGTAGGCTCAAGGCATAATT
9053_380	CGCGGCGCCCTCCCCTGTTTTTTTTTTTGTTTGTTTGGGGAATTGGTCTCGGGGAGGATTGGTACAGATGGGTGCGTTGCTCTGGTCGAGGTCGATTTTG[T/C]GGTGAGGATTAGATTGGCGGCGATTTGACCGCGGAAATTTGCCGATTAGAGATTCAGAGGCGTCCAAGGTGACGGATTTGGTTGTGCGACTGTTTGCGAG
9055_2081	TAAGAGCAGTCAAGTGGATGAAATGGAAGGAGGATCTATCGGCAACTTTGAAAATGACATTCCTCCTGGTCCAAATGCCACCGAAACTGACTATAATGAC[A/G]CCAGCTTGTGTCTACCTGCTTTCCAAGTGCTGAAGCAACTCATTCAAAGATGCATCTCGGATGCAGTGTCTTCTGGAAATGTATTTGCTGATGCGATATT
9058_1012	TCAGTCAGCAAACGTSGATTTCAGATTCAGAGAACTTATCCCTGCAAAAAGAGCAAGAGAATTGCCAGGCCAAGCCATATATATGTATGTGTCTGGTGCT[A/G]ATCGGCCGTCGTTTCCTAACCGGTGTTCTACGAGCCAGGCCAAGCCATATATATGTATGTGTCGAATGTATTTTCAAAGCTTGTGGCATGTAAGCACATT
9058_657	TAGCCCCTCACCTCTGCTTCCGCCCGTTCCTCACCCGCGTCTCCGTTTGGTCTCTGCCTCTGGTCGCTGGCTAGCTTCGGCGGGATGGCGTATCGTATCT[T/C]GAGATCCCGCATCTATAATCACCACTCACAGACTCGGTGTTACCGTGCTGCTAAATCTGTCCAAGGTTTACRAGTYRACAAGTCGTTCTGAGGTTGNGAC
9108_1174	AGTTCTTGAATGAACTGAGTGTCATATCCAGCATAACCCATCACAACCTTGTAAAACTGCACGGCTGCTGCGTCGATGGAGGTCAGAAAATGCTGGTCTA[T/C]AATTATCTGGAGAACAACAGCCTCGCAAGGACCCTCTTTGGTATGTTCAACCAAATTTCGATTTTCATCAGAACTTTGAATCGCTGGTAAATTCATTGCT
9115_9713	GAGCCCGGGTCGCGCACGAGCTTGGACCGCGGCAGGATCTGATCCATTTCACCAACGAAGCGGGATGAGATGTGGAACAGCAGAGAGGTCGACAGATGCG[T/G]AAGGAACGAGCGAGATCAAGAAACGGCGGGGGGCTCACCGGCTTCCTCTCGCGGTCTTCGGCCGCCGCCGCCGGCTCCGGCGGGGTGCTCTGGATCTGGA
9117_1021	AAAACAAACAAATTTTGTGTCTCATAGTGTACCCCAAGACTTATGGAAGGAGTAGAGTTGGTTGCATTTATTAATAGTATTGTTGCATTAATGGACGCGT[T/C]GCATATAATTTGACAAGTTGTTTATTTATAATTTATGTACGACTAGCGTGTCACACTGCAGTTGGCCTGTTTTACAGACTATGTTTTATCGGTCAATACT
91247_217	GGCGCGGGTGCTATAGATGGACTGATATAACACCCACTGCTCATCTAGGAAGCCCGGACCCTCCACGGCATGGCTGCAACGACATCGTCGTTTGCCTAAT[T/C]GCCGGTGATTCTCCTCTTCACGAGCCAGTGCTCGTCGAGGAGCTAGAGTTTGTAGCTTTGGTCCTCCCACGTCAGCCAAAATGCCTGGYTGCTYSTCCAC
9134_9277	CACAACTTTTGAGTGACCCAGTAACAAAAATTAATTCACGAGTTCATTTTCAGAAGCAACAGCATCCACCTAAGGTTCCTTTCAGAACCAGGGGTGATGC[A/G]TTTGGATTCGACAAACTACATATCCCTTTAATAAAATTAGTCCCCTGAGAAGAAGTTAGCAGTATTCTCATAATATGTCAACGTTAGGAGGAATAACAAA
9134_9696	TGTGGGGCTGTGAGTGGCCATATTAAGAAACTCCTACTCTGATATACGAATAACGATGTGCAGCAATACCAAGCTTGAAAGAAGGGGTCATAATTCGGAG[T/C]GCCTAGAGACTAGAGGGCAATTCGATAATACCGATATGGTGGGGCAATTTGGGAGGATGAAATGGAGTGGACAATTAATTAATTTGCTTGCAGCGCAATC
91567_125	AATGCGAGCACCAGGANNNNAACCCTGGTGGGTTGGGGATACCACTGTCCATCTAGCCAACTCAACCACAGGTTGATTCGCCTACGTTTCTTTTTAGATA[C/G]TAGGTAATTGCCCATGCGTTGCAAGGGGAACTTACATATTTCGGTGGTTACTATCACCCTCGACTAATATACTACATACTTTTCAGATCCTCATGCACAT
9219_3180	AACTGCAGAATTTCTACTCTTTCAGATAACTGGGGATTCTGAGGCTATTCAGGAAGCTCTGATGCAGATAACTGCTAGGCTACGTAACAATCTTTTCCGG[A/G]ACAGAATGGCTTCAATGGGTCCCAGTATGCAGCCACCTTTTGGTTTGCTGGATCCCCAGTTTGGTGCATTTGCGGGAATCCATGAATCTACATCTCCTAG
9233_549	ACGGATTGCATAGTTATTTCTACAGAAAAAAAAGTGTAGAAGCTTAGTTTCCTGCCATATCGGGATAATTTAATTATGATGTGTGTTAATTTCAGTTCAA[T/C]ATCGACTCGGTGTAGTTCCTTGTGTAGATCGGTTTAGTCCATTGGGGGATCGCGACAAGGGCTAGGACAATTTCTAAKAATTAACGCCGATGGAATTTCG
9237_228	CCTCGTCTCGGACCCACCTCGTCGCCGAGTTCAAAGCGGCGGTGAGTGTTGGCCTCTCGCGGTCGAGTCACGGGACTTCGCTGTTTAGCTTTGGTTCGTA[A/C]CTTGTTCGTTCCTCTGTTTGTGTTTCGGTGCGTGTAGCTGGAAAGGAAGGTGGTGGATCTGGCGGAGCTGCGGAGGCTCGCGTGCCAGGGCGTGCCTGAC
9249_9405	GTATTTCTCTGCTCAAGCTGCAAGGTGGATTTGTATCCCCCTTCTTGTACTTTTCTCATGTTGCACTTCAATAAATCATTAACCCCGCATGTTCTGCAGG[C/G]TGCTGTCCACTTGGACTGTTACCAGAGTCGAACGAATCCCACCGGCCCCTGGAAGTGTGAACGTTGCCAAGAGATGCTATCAGATGCTGTCGTGTCGGAT
92579_959	AGTCGACAACGGAGATATAAAAGAAACCAACGGACGGTGACGCATGCGGCACATGCGACACAAGCATGCTCCATCACTTATTCAAATGTTATGTTTAGAT[A/G]AGCGTTTTTGCACATTGACATTCCAGTGCTGATTTAGATGGTTTTTTCAACCATGCCAATTTTTCAACTTATACCAAAAGCTTCAATTATCCATGGCCCT
9275_540	GGTGTGGCGGTAATCCGTAAACGACGTGATGCCGTCTTCTCTTCACGAATTCTCCTTTGGTTGGTTTCACATGATCAGAGCAATATGAAGGTAGATGGTG[A/C]CATTGGCGGTTGACATCGGGTTTGTACTTTATCCATGTGAAAACCCATGATTTTTGTTTTGGCTAGATTAGAGTGTCGACGTCCACACGATGTTTCTTAG
9285_1323	CGTGTCCACAACGACACTCGTTGGCACACCCGGATATGTCGACCCCGAGTACCACGCGACGATGCAGCTAACAGCCAAGAGTGACGTGTACAGTTTCGGC[A/G]TCGTGCTACTTGAACTGGTCACGGGGAAACCCGCTGTAGTGCGGGAGGCGGAACCCATCAGCATCATTCATTGGTCACGACAACGGATGGTGCGGGACAA
92908_849	AGACCTTTTTTACACCAGTTAAAAAACGTCTTATATTATGGGACAGAGGGAGTAGTGTTTACATAAAATTTGGACGACTCAGACATCAGCTCTTTGGTTT[T/C]CATTGTGGGTCCACATATGCTCCACAAGATCACTGAGTAGTTGAGCGTGCAGATGATGATCTCGAAGATTCTGATGCATCTGTAGAAAGTTCATAAGCTG
92964_2957	TGCACTGACACATGCCAAATCATGGACACACCAATTCAGAGGCACAAAGGAGCCATGGACACTGCACCACTCACGATAACAAATTTGTGAGTGCGCCCCT[T/C]GAGACCTTGTAGAAATATGGCATTCCAGCGAGCAAGTATAGCAAACAATATACAGGTTATCCACAGTTTCACAGGCGCAGAACTACCCCAAAAAATTAAT
93095_1078	GATTTGTATGTATGTAGACGCATTTTAGTATGTATGTTCACTCATTTTAGTATGTACGTCGTCAATATTGAAATAGCTAAAAGGTCATATATTAGGGAAC[T/G]GAGGGAGTAATATACTCCGCCTCCATTCTTCGGGCATCTTGTTTGACCCAAAAATGAGGTTGAAAAGCTTAGTTAGCCATACTATCGCTATGTCTCCAAG
93140_3202	GTTTAAATAGAAACCGCCAAAGATAATTGCCGCCCTCACATCACCGATAGTTTTTTAACCGCCAATATTTTGGATTTACATTTTTTTCTTAATGGCTAGC[A/T]ATGCCTGGCCATCAAGGATTGCCTGCACATCTCAGGTGGGCCTTTTGTGACTCCTGAGTGATAATTTACGAATCACCCAGGTGGTCCTTTGAGGTTAACC
9366_233	ATGGAAATGATTGAGATCAACTTAGGTGTGTACCCAGAATGTTACAACGGCAAATGCCTGTTGCGTATTGTGTCGCACATCGACTGTGGAACTAACTCAC[A/G]ATATCAGTTTGCATTTTACTGCAAAACTAACTCGAGATGTTTTTGTCACTATGATCAGGTCCATGATTCTGGCCACATGGTGCCCATGGATCAACCGAAG
9382_9747	TTAAGCATTCTGCTACAGCTTTGGCTGCTTTGGCGGTTATTTCATTTCCTGCCATTTCGAGGACCTCCAACTGAGACGCTGACTGTTTGAGGACATTCAC[A/T]ATTGCTATTGTACCCTCATTCTCAAGATTGAGGTCACTGAGATAGAGCTCAACAAGGCCACCGAGCTTTGGAAGGGTTTTGCTGAGAGCTACCCCTGCCT
9440_1255	CTAACCATGACGACTCCATTTCATCCAAAGCATCACTTTTATTGCTTATCATATCGTGTGCCTCATCCTCACTGGAAACATTGCAATCATCTGAGTCATC[T/G]TCATCATTCTGATGTAGGACTTGAGGGCTCTCATTGGATGGTTTCTCACGTCGAACAGCCTTCGCTGCTATGATTCCAGCTGCATGCAATACTCAAGTAA
94855_4574	ATCTGGTTTGACAGTCTAACAAATGAAAAATTTATGCACATTAGTAAAAACAATCCTGTTACCATCATTCTTATGCTTGTCGAGGGAGCATGCCGACTTG[T/C]CTTGGGGAGAGAAAGAAAGGGACAGGATGGTGGCCAAATGTGGGATGAGGGATTGAAGGGAGGTCGCAGCAGATGCTGATGTAAACAGGTTTGCTCTCCT
95077_276	TCTGAACACATGGAGACATCAACAAATTTGTTCAGTGGGAAAATCTTGTGCGGCATCCATTTATCAACACCATCACCATCAGCTCTCCAAAACCAAACAG[T/C]GAGCGTTCCCTCGTTTGCASCAAACTGATCTGTGAAAGCCATACAGAGGTTCCCATCCTTGGTCGGAGGACCAAGCTTAAAGAGTATTGTATGAAGTCCA
95112_3650	TTTCTAAATACGCGAGTGTTTTTAGATGATAAAAAAACACGTAAATTTTTTTCATCTTTGGATCGATCTACACCATAATATTTCGGTCCTACCAGATTAA[T/C]GGCTTGTAAAATCTAATTAACGTGGGAGTTTTTACTAAGTGCCTAATTAGTATAGGTATAGATAGATATATAGATAGACAAATAGATAGATAGAAGTATA
9573_13326	TCCACCACCTGCTCACCACTAGCACTAGTCACAGCAACATAAGACAAGGATCGATGGGGTTTAGTAGGCACAGTTTTTACCTTCACTTCTGTGGGAATAT[A/T]ATCAGGTTCTTTGTTAGCATTCAGCGAAGCAGGACCTATAATCATCCAGTATGAGGCATTTCGCATTTTGCCACCTCCAGAAACCTCATAGTCTTTTGCC
9573_176	CTCAGCCCCCGCGCGAAGCTCCTTGCCATCCTCTTCTTGCTGTAACCCTGCCCAATATAAGAGAAACGAGCACATAGCAAACACAATCTCAAACGGCGTT[T/C]TGATTTGCTTCTTTTCAAAAGTTGCTCTGTTTCGAGCCAGCCAAATGGACCAACAAGCCGCAGCATGACCAACAGTATAAACTTAGCTCCAGCAGGGAGA
9573_9818	TTGTCAACCGTGCAGTCCTGGTCATTGCGCACATCAAAAAGAATGGGAAACTGCTCCTCGAATGGGGGTGAACACTTGATAGAATCTATCCAAACTCTAG[A/C]CAAATCCCCAGATTTGATACTGATCTTCCTACCAGCCGTATATAAAGATTTAACTTTCAATAGAGCTTTCCAACAAGGGGAATCATAAAATCTAGGCATA
9574_1169	CTAGCTACCTTTGTTTTTCAATCTCACCGATATGGATGTATGGATATCTGTGGACCAGTATATGTTTTGCTGAACAATTCAATCCCGTGTTGCAGGGATC[A/G]ATAAGAACTGGTATTCTTGGCGAAATTTTCCTAAACCTGTCCAACTTTCTGAATTTGGCGGACCCAACTGCCATCTCTATGCCGTTGAAGAGATGCAACT
9574_11723	TGATGTCACCAAGACGTGCATTGCAGATCATGGAGCCGACACTGAYGACATTCTCTTCWTCTGCRACCTCAGTGATGAGGCSATGCACTGCAGGAGGCAC[T/C]ACACAAGTCTTGATCTTGCCTGCATCACCAATGTCAGCAGGGCAAATGAGGCCTCGGCTGACAAATGCACCGAAGCAGCGCTCGGCTGCCGCTTCTGCTG
9581_10840	AAGTATCTAGTTTGTTGAAAGAGGTTTCTTGGGGGCTCTACTTACCACTGGGATCAGGAAATCTTAGCGATAAATTAACATGGTCGGTGACATGCATATC[A/G]CCTTTCAGTGAGAATTCACCCTTCCATAGCATGAAACTGGCAGACTGCCGCCCATCTTTAGTCACACTCGAGACCAGAGAGACTGAAATAGGAGGCGCTG
9594_574	AGCGCTTGGCTTCAGGAATATTTTGTGCTGATGGCCCAGCTTTTTCATCAAAGCCACATCAGTAGTTCATACTGTACAAAATTTTGAGCATCGCAGAAAA[T/C]ACAGGTCTCATCAGCAGCCGCTCAAGCAAAATATCATATACATACAGGATGGCCTGAACATACTAGTAGGAATACACAACACTCACGAAACACAGCAGAT
9603_123	AATGCACATGACCACCTTCAAGCGAGCATTACCAACTTATCACTACTGGAAGCTAGACAGCTTGGATGACACTCAGTGATCTATACAAGATGGTCATGAC[A/G]AGACATGTCACTGTATGAAGGTTGTAACTTGTCTAGGGTGGACATATGCTGCCGCTAGCGGATTCAGTGTGCCTGTTTGGAGGGATTCATTTATTGGCTT
9617_11438	GGCAGCAGGTAGGCAGGGGCCCCTCTGAGAGAATACCTGGCTGTTAACAAAGATGCCTTTGGGTCTCCTAAGATTCTGAGATCTGGCAGCAGTTAGGGAC[C/G]AAAGAGTCTAGTGACAATGCTTAAATATCTCTCTCCCGGTCAGGTCGGCATTGGCCGGATCCGGCCGCGAAAGCGACCCGCCGGGCCGGGCTTCCCGCAC
9617_11908	CTGGTCTGTTGTGTAGTATTAACAAACAGGGCAGCTGGGTGTCAACACTCAATAATGTGATGTGAAGAAGAAGAAGCAGAAGAAAATGGAATTGAGAGGC[C/G]AGCCAAAGCCGACCAACGGAGCAAGAATCTTTTTTCTCGGCCTAAAGCGGAAAGCGACATTGATCTCTTCTCCAATTTCTCTCTCGTTCTCGTGTGCAGG
9617_8164	ACAACATATGACCGACCATGTATCACACCGACAAGCGAAAAAAAGGCGACGATAGGGCCCATGGGGGAAAGTTCCAGAGCCCTCCTACTTTTGGCCTTGA[A/G]TTTGAACCCAACCCAACTTGATGATGACAATATACAGACCCCCCATGCCTAGTGTAGTGTAGGCAGCGTTCCCAGTGTCTTGGAAGCAAGTGTGCAAAGA
9634_414	GACCTAGGAGCTGTGAAGAAGCTCCTCCACCGTGTCCAGCTCGGACCCCCGGCGCTTCTCCATTGTCTGCTTCTCTCTGAAGAAGGAAGAAGCAGAGGAT[T/G]TGGGAGCGTCCTCCGTGCCAAGTTCAGAAACAGATATGAGCCCTCTGAAGAGAAACTGTCAATGCACTATCTGACCCTGAGAGTCAACTTTGAGCTTCAG
9634_887	GCCGACGCTGCGGTTTATGCTGAATGTCTGCCACTAGCGGTGAATTTTCGCAAATAATCTTCCTTCTATTTATGTAATCGTAGTGCTAATCATGTCACTG[A/T]TACACAAGCAAAGGCTACTTTCAGTTCTAGAACATCAGTTTATTGGGATTCAGATCCCCAGACTTCATCTCATCACAACTTCTTTTTTTCAACCGGGCAT
96343_308	ACGTGCATTTTGGCCCACAGCAGGAGGAAGAAATGGATATGGAAACGCTCCGCTGTTTTCACCTCGGCGCTACTGCACGGGAACTGATGGAAGAATGGTA[A/G]TTGCTGCTCCTCTGCTTGCGATACGAAGAGTAGACATCGCCGTACTGGTGGCTCGCCTCGCTTGGGTCGGCGGAGGCTCCGAGGCCCAACCGGCCGCTCG
9650_959	TCGTAAATAGATGGAGAATTGACCACCATCGACGATGATACAAAGAGGAAAAGTGACAACACACTACGAGTGCATGGTAGTTTGTTTATTCCGTTGCAAC[A/G]CTTCCGTTGCAACGCAACGATCGTGTTTTTTTAGAAGAACACAACCATGTTTTCTAGCCCGTAGATAACGCGCTACAGGAGTTGGGTCGCTGCTCCCACA
9654_172	AAAGAGACGTCTGGCGAGGTGTAAACCGTAAGAACGTTCAAGGAGTTGAAAGCCGGCAGCCTCTTCTGCATACTTCAGCAGTGACCGCAGTCTTAGCTTC[T/C]TTGGGCAACAAAATTACCCAGCCATGGTCCCTCAAAAACAAAAGTGACGTCTCCGGGGCCAGTCCAAGGTTTCGGTACATATATATAAGAGGGAGCGTAA
9717_454	TCTTGCAAACATTTTGGGCATTCTCTGAGTGATTTCTCCACTCAACTGCGTACATTTTTGTTCCTCTATATTTAGCTGCTCATTCTGGGCATTTTCTGGG[T/C]GTTTTCTCCACTGAACTACATACATTTTTGTTCCTCTATTTTTAGCTGCTTATTTTGCCTTGACTAGTCAAATCCATGAACCGATTTCCCATTTCTTACT
9737_1039	ACATTGCATATTTCTACTCTTGTCAAGGATTATGTGGTTTTCAAGTTCCATGTTAGCAGTTCAGCTGTTAATTTTGGCTTGCGTGTCGTGTCCAGAGCAT[A/G]GTAGCCCTGTTGAAATGTTTTATCCTAATCGTGCACCCCATTACGATTCGATATTTAATCATTCCACGCAGGCTTTCGCGATTTGAAACGGTACCATATG
9765_148	ATTCCACCGGTCGAAAGTTCCGAAACCTATCTCACTGAACCAACATCCAGATCCATCAAGCAGGGATGGAGCTACATTGTAGGCATTGGGGTCAGTTAAC[A/C]CCAATGTAGTTAGGAATCCTTCACTCACTTAGTATTAATAACTAGCATTGATTCATAGAAGATGGCCCCACTTGATATGACCTCATCGAACTTTTTTCCC
97768_1497	CACTTCCCAAGATTACAGTCTCAATGCAAATTGTTCGATCCAGTGAGGTGGCACCCGATGTCAGCCATGCTGGCATGCATGAACCCAAATTACAAATTAG[T/C]TAAATGAATCCAATGATCTCCTGACAGGAAGCCGGCGAGGGAACAACGGCCTAGACCGACGGCGGGTTGGAGTCCTTGAACCTCTCGTCGGAGGAGGCGC
9777_2108	ATTAAGATCGCATACAGGGTGGTAGAAACATTTATGTGTGCTCAGATTCTGATGTTCTGGTGATGATTGTATGCCAGTGTCCAGAGCTACAGATGAGTTC[A/G]AAGAAGGTTCCGTTCAACCGTCATAAGGAGAATGAGGAGGCGAGGAAGAAGGTCAGGGGTTTAAGTCCCTTTTAACTTTTTCTGAGACACGCCCATCCTT
9785_2033	CTATGCTCCTGTTCTTTATAAGTAATTGCTATGTGAAGCTGCTTCAGTGCATGACAAGCAAACATCCTAGTATGCTTGGGGTTGGGGGAACTTGAGGAGG[A/G]GATGTTTAAGCACTACTTTAGCATTCCACCACTTACAATGAGTCTGTGTAGAGTATTGTACATCACAATTCCTAGTAAGCACAGTAGGTGATCTATTTAG
98032_1206	CTTGAAAGCTATCGATAGCTGGCTGGAACCTGGTCCGCTGAGGAGAAAGTTGCTGCCTCTTGATGCTACCAGGGGTGGATCAGATAAACAGATTGGTGGG[A/G]TGGGCGTGAAGGTTAATGAAGTATCCCAATTAAACGATGCTGCATATTATTATGAAGTAATTGGTCCTCCTGTTCAAGAGTCCGGCAACATGTTGCTCAT
9810_1274	AGAACTTCATCAATAAATGGTTACTGAAGGTCTCCTAATAATTTAGGGACTTTCTCTCAAAAAATAATAATTTAGGGACTGTTTGCTGATGAGGCGCTTT[A/G]ACATGTTCCAATAAATCTACCTAATAATTTGTTTTTTCATTTCTTTATAAAGTTGTATACAAATGGTATATGCATGTCTATTCTATCAACATAATAATTC
98514_112	GATCTTGCGYGTGCGTAGGAAATNNNNNNNAATTACTATGTTCCCCAACACAATATTCATGTTGATCGATGTAGTTTCCGTAAAGGAACGTGGCCGACTT[T/C]TGGATCTGGATCAGGAGCTCGTGTCAATTTCTTAGTTAAGGGGGGATTAGATAATTTGCCACGTTTTGCTTTATTAAGGTTAAGATGATTTGCCCCAGGA
98539_1619	TTTTTGCCCCTAACACGGGATTAGTAAGAGGTTAGTGTAAAGGAGAGACCCGTAAGTATAGGATTTCCAGGGGAGGAGAGCGGAAGCCGGAAGGCAGAGC[C/G]GAAGGAGCATTGCTAATTTGGGCGCGTAAAGCTCTCCTGGCCTCCCACCATGACACCACACCGTACGTTCGCATGCATGTATGTATATATATAGAGAGAT
9869_1313	CGCGATGACCGCCAGGCGCAGCAGAGTCCGCTTACAAGCACGCGTCGGATCACATATTGTTGCCCATACCCACACTAACTCCGATCCTTTCTGCGACCTG[T/C]GATACAGATGTGCGGATGTCAGTAACGATATAATTTCTGAAAAATGCAGCTGATATGGAAAGGGACATCGCCCACTTTCATCGGCAGAAGAAGACTAAAG
9869_827	CCGCAACTTATCTGCGGTTTGACGTCAAAATATTTTTTACATGGTCCCAAAGTGGGGCTGGGTGCCCAGGAAGCATTCACAAGTAGTGATGAAACAGACT[A/T]TATGGAGCACAAGGCAATACCCTCAGATTCTTTTTTTTACCAAATCCAATGTACAAAATGCAGGGGACACGAACAGGTTTCATTTCAGAGCACAAGGCAG
9880_595	ATCAGTTTATGGAAAATTGCCTGGCAGACTTCTGTCTGTTCAGGAGCAGATGTCCGCCCAAACTTGTCAAACTTGATGTCAAACCACTTGTAAACCTCGT[T/C]ATGGATAACATGGTACCTACATTTTCAACCGGGGAAGCTTACTATGAATAAAATGCTTTCATTATTCATATTTACCATCAAAAATTTACTAGCTAGGTGT
9883_357	GTGTCGGAGAGGATGATGCGCCCTCGGCAGCTGTAGGCGGCGGCGGCTGGTGGAGGATTGTCCGAGTCGTCGGACATCCGTTGGTGATCGAAATGTGCAT[T/C]TCTATGTCTGCTTCTATGTCTGTTTTATGATCTATATGTTGTTTACTTCTATGTCGCATGCTTTAGTATGAATTATAGGGTATCGGATATGAGATACACG
9892_10036	GAGCAAGCTATGTAAGCAATGGCACTTCCATAAACTTGGTCAATTGTTGTTAAGTAGTATCTAACAAGAACACTGCAGGGAGAAGTATCCAAAAGATTTC[A/C]ATAGATGGGATGCACACATGCAGCAGCTTAGAGGCAGCTGTTTTAGGTATGTCCAGACAGTCAAGTTTGAATATCTTTAGGCGATAGATGATTAGATGTT
99075_314	GGTTGGCCATCTCCAACATCGAAGAATTAATATCACATGTTTCAGATATGACTACAGTATTTATTATTGCTTTGAATATTGCATGTGCATTGTTGGTTCA[A/G]AATACCTGTTGGACAATTGTCCGAAGCACAGTCATTGGATTTGCATGAGCAAGTTTAGCCACCATGCGGCCAAGCTGCTTCAGATTTTCCTTGGCCAGCC
9923_281	ATATATCTTTATTATGTAGGTACCTGATTCTGCAACAATCTCATCGACGAGGGTGGCAAGGTTGTTGTTGTTGCTGCGGGCGCCCTCCTCCTTCTCTTGA[T/C]GATCATCATCTCCTTGTCGTCGCAGCAGCAGATYAGGGGGGCGGACGGTGACGGCTGGAGCGTCCCGGGGAGGCGGCTTCTTGGTTGTGGAAGCTGCAGG
9929_877	TTGCTTATATGATGATCTTCATTTGAGTGTAGTCTCTTACTTTTTTGTTGTTTTAGTTTGGGTTGCAAGTGTATTTTTCTTCTTGGAGGGAAGACAAGGG[A/C]TGAAGCTCCAACGCCAATGTTCCTGCGAAGTGGTGATATTGTACTGATGGCTGGGGAAGCACGGGAGCGCTTCCATGGTAATTTATTTATTTTTAATTGG
99333_185	GCTCCTGTATCCATATCTGCACACGAGTCTGAACTAGTCTACGATGGATACTATGTCCATTTTAGGGGACGACATTGGAGATGCCCTTAGTGGGCATGTT[C/G]TTTCTTGCCAAATTTTGTTTTTTGTTTCCTTAGGCTGGCTCTTAGATTGCATAGTCGTTTTTTGTTTCCGGTTGTCAGCTTGTGTACTCATTATTGACTT
9957_276	ACGCCCGGTCAGCCCGGGTGGACTGGAAGGCGGGTGGTGGGATCAGCAACGGGCCGGATCCGACGGTTCGCGTGAGCCGAGCGAGGATCCACGACGGGCG[A/G]TTCGATCGATACAACAGAATATTCTGAAAAAAAAAAAGAGATCGATAAAGTAGAAAATAAATAATACCATACCGCCGCAGGAGATAAGATGGACCCGATT
9958_411	GTAGTTCTATAGGAAACATGCAATTTCCTTTATCCGCAGGATATTGAAAAATTTCAGTTGGAGTAGTTGCTCAAGCAGTCATGCTTTGTAATTATGTTTT[C/G]TTGTAGGATGCAGATCAATTGCTAGAAAAAAGAGTTCGATCTCGCTTCTCTCATAGGAAGCTTCTTTTTGTTCCTTCTTCATTGGATGATATACAAAGGT
99718_337	TCCAGTAGGGCCTCCACCTGGTCCTTCACGGTATCGGCGGCAGCTGCGTAGTGCTCCTCATCCACGGGCTCAAGCAGGGCATCGAGGTTGACGCCGGGGT[T/C]GCAAAGATGAAGATGGCTCAAGATGYGTGTCGGAGCCGAGGAAGAGAGCGCGTAGGCTTCCCCCTCCACCATGGGGYCGATCCCATTAACAACGCCCTCG
9988_3929	GGCGAGATAAAACCCCCTCACCCGCGTCGCTCCTAGGGGTGGCACGGGTGAATGCTAGCCGCCGCCGCCCCGACCTCTTCCTTCTTCTTCGCCCTCCTCA[T/C]CGTTGATACGTCTTCCTCGTATCTACTTTTTCAAATACTTTTGCTCTTGTTTTGAACTTTAATTTGTATGATTTGAATGGAATTAACCAGGACTGACGTT
a. The number before the underscore refers to the Aegilops sharonensis contig number and the number after the underscore refers to the SNP position in the contig. A few of the contigs have two SNP sites. In the map and the text, only the contig numbers are used due to space limitations.
