# Supplementary material for: Discovery and characterization of two new stem rust resistance genes in Aegilops sharonensis
Source: Theor Appl Genet. 2017 Mar 8;130(6):1207–22. doi: 10.1007/s00122-017-2882-8 (PMC5440502; doi:10.1007/s00122-017-2882-8)
Supplement: Supplementary file 7 — Supplementary material 7 (XLSX 136 KB) [file 122_2017_2882_MOESM7_ESM.xlsx]

## Sheet: Sheet1
Population	S-QTX	Chr-QTX	Marker-QTX	Map-QTX			S-Carthagene	Chr-Cathagene	Marker-Carthagene	Map-Carthagene		Map-QTX	Map-Carthagene
2189x1644 RIL	1	1Ssh	455145	0			1	1Ssh	455145	0		0	0
2189x1644 RIL	2	1Ssh	7683	7.6542			2	1Ssh	7683	6.8		7.6542	6.8
2189x1644 RIL	3	1Ssh	65348	14.573			3	1Ssh	65348	13.6		14.573	13.6
2189x1644 RIL	4	1Ssh	124816	21.4918			4	1Ssh	124816	20.4		21.4918	20.4
2189x1644 RIL	5	1Ssh	7035	30.015			5	1Ssh	7035	29.5		30.015	29.5
2189x1644 RIL	6	1Ssh	62965	33.509			6	1Ssh	63408	33.6		33.509	33.6
2189x1644 RIL	7	1Ssh	63408	34.6328			7	1Ssh	62965	34.1		34.6328	34.1
2189x1644 RIL	8	1Ssh	66655	41.8249			8	1Ssh	66655	41.7		41.8249	41.7
2189x1644 RIL	9	1Ssh	217462	42.9362			9	1Ssh	217462	42.8		42.9362	42.8
2189x1644 RIL	10	1Ssh	1247785	45.2634			10	1Ssh	1247785	45.1		45.2634	45.1
2189x1644 RIL	11	1Ssh	121474	45.8129			11	1Ssh	121474	45.6		45.8129	45.6
2189x1644 RIL	12	1Ssh	141478	48.0872			12	1Ssh	67834	48.5		48.0872	48.5
2189x1644 RIL	13	1Ssh	62024	48.0872			13	1Ssh	62024	49		48.0872	49
2189x1644 RIL	14	1Ssh	67834	48.0872			14	1Ssh	141478	49		48.0872	49
2189x1644 RIL	15	1Ssh	75425	48.0872			15	1Ssh	75425	49		48.0872	49
2189x1644 RIL	16	1Ssh	11611	48.649			16	1Ssh	1390122	49.5		48.649	49.5
2189x1644 RIL	17	1Ssh	122180	48.649			17	1Ssh	71717	49.5		48.649	49.5
2189x1644 RIL	18	1Ssh	122300	48.649			18	1Ssh	1881301	49.5		48.649	49.5
2189x1644 RIL	19	1Ssh	1255176	48.649			19	1Ssh	255978	49.5		48.649	49.5
2189x1644 RIL	20	1Ssh	1257685	48.649			20	1Ssh	1851756	49.5		48.649	49.5
2189x1644 RIL	21	1Ssh	1257701	48.649			21	1Ssh	84458	49.5		48.649	49.5
2189x1644 RIL	22	1Ssh	1262824	48.649			22	1Ssh	2169570	49.5		48.649	49.5
2189x1644 RIL	23	1Ssh	1268680	48.649			23	1Ssh	1561344	49.5		48.649	49.5
2189x1644 RIL	24	1Ssh	127974	48.649			24	1Ssh	442461	49.5		48.649	49.5
2189x1644 RIL	25	1Ssh	1328026	48.649			25	1Ssh	62317	49.5		48.649	49.5
2189x1644 RIL	26	1Ssh	138427	48.649			26	1Ssh	1257685	49.5		48.649	49.5
2189x1644 RIL	27	1Ssh	1390122	48.649			27	1Ssh	60805	49.5		48.649	49.5
2189x1644 RIL	28	1Ssh	142112	48.649			28	1Ssh	142112	49.5		48.649	49.5
2189x1644 RIL	29	1Ssh	1561344	48.649			29	1Ssh	138427	49.5		48.649	49.5
2189x1644 RIL	30	1Ssh	1851756	48.649			30	1Ssh	1257701	49.5		48.649	49.5
2189x1644 RIL	31	1Ssh	1881301	48.649			31	1Ssh	9117	49.5		48.649	49.5
2189x1644 RIL	32	1Ssh	2169570	48.649			32	1Ssh	1262824	49.5		48.649	49.5
2189x1644 RIL	33	1Ssh	2243898	48.649			33	1Ssh	1255176	49.5		48.649	49.5
2189x1644 RIL	34	1Ssh	2330179	48.649			34	1Ssh	122180	49.5		48.649	49.5
2189x1644 RIL	35	1Ssh	255978	48.649			35	1Ssh	2243898	50		48.649	50
2189x1644 RIL	36	1Ssh	285608	48.649			36	1Ssh	82404	50		48.649	50
2189x1644 RIL	37	1Ssh	289098	48.649			37	1Ssh	85318	50		48.649	50
2189x1644 RIL	38	1Ssh	442461	48.649			38	1Ssh	90456	50		48.649	50
2189x1644 RIL	39	1Ssh	60713	48.649			39	1Ssh	62693	50		48.649	50
2189x1644 RIL	40	1Ssh	60805	48.649			40	1Ssh	11611	50		48.649	50
2189x1644 RIL	41	1Ssh	61429	48.649			41	1Ssh	7215	50		48.649	50
2189x1644 RIL	42	1Ssh	62317	48.649			42	1Ssh	7570	50		48.649	50
2189x1644 RIL	43	1Ssh	62693	48.649			43	1Ssh	127974	50		48.649	50
2189x1644 RIL	44	1Ssh	64617	48.649			44	1Ssh	1268680	50		48.649	50
2189x1644 RIL	45	1Ssh	7066	48.649			45	1Ssh	72236	50		48.649	50
2189x1644 RIL	46	1Ssh	71717	48.649			46	1Ssh	75358	50		48.649	50
2189x1644 RIL	47	1Ssh	7215	48.649			47	1Ssh	1328026	50		48.649	50
2189x1644 RIL	48	1Ssh	72236	48.649			48	1Ssh	60713	50		48.649	50
2189x1644 RIL	49	1Ssh	7283	48.649			49	1Ssh	7283	50		48.649	50
2189x1644 RIL	50	1Ssh	75358	48.649			50	1Ssh	122300	50		48.649	50
2189x1644 RIL	51	1Ssh	7570	48.649			51	1Ssh	2330179	50		48.649	50
2189x1644 RIL	52	1Ssh	8088	48.649			52	1Ssh	8088	50		48.649	50
2189x1644 RIL	53	1Ssh	82404	48.649			53	1Ssh	8331	50		48.649	50
2189x1644 RIL	54	1Ssh	82880	48.649			54	1Ssh	64617	50		48.649	50
2189x1644 RIL	55	1Ssh	8331	48.649			55	1Ssh	9028	50		48.649	50
2189x1644 RIL	56	1Ssh	83314	48.649			56	1Ssh	7066	50		48.649	50
2189x1644 RIL	57	1Ssh	84458	48.649			57	1Ssh	8748	50		48.649	50
2189x1644 RIL	58	1Ssh	85318	48.649			58	1Ssh	289098	50		48.649	50
2189x1644 RIL	59	1Ssh	8748	48.649			59	1Ssh	82880	50		48.649	50
2189x1644 RIL	60	1Ssh	9028	48.649			60	1Ssh	61429	50		48.649	50
2189x1644 RIL	61	1Ssh	90456	48.649			61	1Ssh	83314	50		48.649	50
2189x1644 RIL	62	1Ssh	9117	48.649			62	1Ssh	285608	50		48.649	50
2189x1644 RIL	63	1Ssh	1258478	49.1985			63	1Ssh	1258478	50.5		49.1985	50.5
2189x1644 RIL	64	1Ssh	6954	49.748			64	1Ssh	6954	51		49.748	51
2189x1644 RIL	65	1Ssh	121621	50.3035			65	1Ssh	121621	51.5		50.3035	51.5
2189x1644 RIL	66	1Ssh	60880	50.3035			66	1Ssh	60880	51.5		50.3035	51.5
2189x1644 RIL	67	1Ssh	9285	50.3035			67	1Ssh	9285	51.5		50.3035	51.5
2189x1644 RIL	68	1Ssh	62910	50.853			68	1Ssh	62910	52		50.853	52
2189x1644 RIL	69	1Ssh	8806	51.4025			69	1Ssh	8806	52.5		51.4025	52.5
2189x1644 RIL	70	1Ssh	15833	51.9643			70	1Ssh	15833	53.6		51.9643	53.6
2189x1644 RIL	71	1Ssh	285010	51.9643			71	1Ssh	8566	53.6		51.9643	53.6
2189x1644 RIL	72	1Ssh	8566	51.9643			72	1Ssh	285010	53.6		51.9643	53.6
2189x1644 RIL	73	1Ssh	194572	52.5325			73	1Ssh	2463160	54.1		52.5325	54.1
2189x1644 RIL	74	1Ssh	2463160	52.5325			74	1Ssh	194572	54.1		52.5325	54.1
2189x1644 RIL	75	1Ssh	7649	54.2377			75	1Ssh	7649	56.4		54.2377	56.4
2189x1644 RIL	76	1Ssh	82317	60.5206			76	1Ssh	82317	63.2		60.5206	63.2
2189x1644 RIL	77	1Ssh	11741	61.0824			77	1Ssh	11741	63.7		61.0824	63.7
2189x1644 RIL	78	1Ssh	60720	66.5255			78	1Ssh	60720	69.8		66.5255	69.8
2189x1644 RIL	79	1Ssh	61778	68.8527			79	1Ssh	6956	72.7		68.8527	72.7
2189x1644 RIL	80	1Ssh	6956	68.8527			80	1Ssh	2049889	72.7		68.8527	72.7
2189x1644 RIL	81	1Ssh	2049889	69.964			81	1Ssh	61778	72.7		69.964	72.7
2189x1644 RIL	82	1Ssh	10875	72.8408			82	1Ssh	10875	74.4		72.8408	74.4
2189x1644 RIL	83	1Ssh	66432	80.697			83	1Ssh	66432	82.7		80.697	82.7
2189x1644 RIL	84	1Ssh	62319	84.191			84	1Ssh	62319	85.6		84.191	85.6
2189x1644 RIL	85	1Ssh	73469	89.0847			85	1Ssh	73469	91.1		89.0847	91.1
2189x1644 RIL	86	2Ssh	62870	0			86	2Ssh	7115	0		0	0
2189x1644 RIL	87	2Ssh	7115	0			87	2Ssh	62870	0		0	0
2189x1644 RIL	88	2Ssh	68297	1.1113			88	2Ssh	68297	1.1		1.1113	1.1
2189x1644 RIL	89	2Ssh	65258	11.7974			89	2Ssh	65258	12.6		11.7974	12.6
2189x1644 RIL	90	2Ssh	8323	14.0979			90	2Ssh	8323	15.5		14.0979	15.5
2189x1644 RIL	91	2Ssh	6998	14.6597			91	2Ssh	6998	16		14.6597	16
2189x1644 RIL	92	2Ssh	65406	17.6754			92	2Ssh	65406	19.5		17.6754	19.5
2189x1644 RIL	93	2Ssh	12868	22.6298			93	2Ssh	12868	24.9		22.6298	24.9
2189x1644 RIL	94	2Ssh	60928	22.6298			94	2Ssh	64850	25.4		22.6298	25.4
2189x1644 RIL	95	2Ssh	64850	22.6298			95	2Ssh	60928	25.4		22.6298	25.4
2189x1644 RIL	96	2Ssh	6977	23.7536			96	2Ssh	6977	26.5		23.7536	26.5
2189x1644 RIL	97	2Ssh	62411	25.4784			97	2Ssh	62411	28.8		25.4784	28.8
2189x1644 RIL	98	2Ssh	103660	26.0402			98	2Ssh	121622	29.3		26.0402	29.3
2189x1644 RIL	99	2Ssh	121622	26.0402			99	2Ssh	1327983	29.3		26.0402	29.3
2189x1644 RIL	100	2Ssh	122169	26.0402			100	2Ssh	64314	29.3		26.0402	29.3
2189x1644 RIL	101	2Ssh	124215	26.0402			101	2Ssh	103660	29.3		26.0402	29.3
2189x1644 RIL	102	2Ssh	1283028	26.0402			102	2Ssh	64939	29.8		26.0402	29.8
2189x1644 RIL	103	2Ssh	1327983	26.0402			103	2Ssh	66941	29.8		26.0402	29.8
2189x1644 RIL	104	2Ssh	1752138	26.0402			104	2Ssh	9869	29.8		26.0402	29.8
2189x1644 RIL	105	2Ssh	1785185	26.0402			105	2Ssh	78390	29.8		26.0402	29.8
2189x1644 RIL	106	2Ssh	2461568	26.0402			106	2Ssh	60842	29.8		26.0402	29.8
2189x1644 RIL	107	2Ssh	246912	26.0402			107	2Ssh	246912	29.8		26.0402	29.8
2189x1644 RIL	108	2Ssh	337856	26.0402			108	2Ssh	124215	30.3		26.0402	30.3
2189x1644 RIL	109	2Ssh	498004	26.0402			109	2Ssh	1785185	30.3		26.0402	30.3
2189x1644 RIL	110	2Ssh	60842	26.0402			110	2Ssh	65610	30.3		26.0402	30.3
2189x1644 RIL	111	2Ssh	64314	26.0402			111	2Ssh	70678	30.3		26.0402	30.3
2189x1644 RIL	112	2Ssh	64939	26.0402			112	2Ssh	7417	30.3		26.0402	30.3
2189x1644 RIL	113	2Ssh	65610	26.0402			113	2Ssh	8522	30.3		26.0402	30.3
2189x1644 RIL	114	2Ssh	66941	26.0402			114	2Ssh	1283028	30.3		26.0402	30.3
2189x1644 RIL	115	2Ssh	7003	26.0402			115	2Ssh	7003	30.3		26.0402	30.3
2189x1644 RIL	116	2Ssh	70678	26.0402			116	2Ssh	1752138	30.3		26.0402	30.3
2189x1644 RIL	117	2Ssh	7417	26.0402			117	2Ssh	2461568	30.3		26.0402	30.3
2189x1644 RIL	118	2Ssh	78390	26.0402			118	2Ssh	337856	30.3		26.0402	30.3
2189x1644 RIL	119	2Ssh	8522	26.0402			119	2Ssh	122169	30.3		26.0402	30.3
2189x1644 RIL	120	2Ssh	9869	26.0402			120	2Ssh	498004	30.8		26.0402	30.8
2189x1644 RIL	121	2Ssh	63885	27.164			121	2Ssh	63885	32.5		27.164	32.5
2189x1644 RIL	122	2Ssh	65029	27.164			122	2Ssh	68554	32.5		27.164	32.5
2189x1644 RIL	123	2Ssh	67231	27.164			123	2Ssh	67231	32.5		27.164	32.5
2189x1644 RIL	124	2Ssh	68554	27.164			124	2Ssh	65029	32.5		27.164	32.5
2189x1644 RIL	125	2Ssh	66481	27.7135			125	2Ssh	66481	33		27.7135	33
2189x1644 RIL	126	2Ssh	2465327	28.263			126	2Ssh	67411	33.5		28.263	33.5
2189x1644 RIL	127	2Ssh	246926	28.263			127	2Ssh	246926	34		28.263	34
2189x1644 RIL	128	2Ssh	61437	28.263			128	2Ssh	7470	34		28.263	34
2189x1644 RIL	129	2Ssh	67411	28.263			129	2Ssh	2465327	34		28.263	34
2189x1644 RIL	130	2Ssh	7470	28.263			130	2Ssh	61437	34		28.263	34
2189x1644 RIL	131	2Ssh	62749	28.8124			131	2Ssh	62749	34.5		28.8124	34.5
2189x1644 RIL	132	2Ssh	8742	28.8124			132	2Ssh	8742	34.5		28.8124	34.5
2189x1644 RIL	133	2Ssh	15942	29.3619			133	2Ssh	86340	35		29.3619	35
2189x1644 RIL	134	2Ssh	33483	29.3619			134	2Ssh	74899	35		29.3619	35
2189x1644 RIL	135	2Ssh	62278	29.3619			135	2Ssh	62278	35.5		29.3619	35.5
2189x1644 RIL	136	2Ssh	64976	29.3619			136	2Ssh	64976	35.5		29.3619	35.5
2189x1644 RIL	137	2Ssh	74899	29.3619			137	2Ssh	91247	36		29.3619	36
2189x1644 RIL	138	2Ssh	86340	29.3619			138	2Ssh	33483	36.5		29.3619	36.5
2189x1644 RIL	139	2Ssh	91247	29.3619			139	2Ssh	15942	36.5		29.3619	36.5
2189x1644 RIL	140	2Ssh	128126	31.1068			140	2Ssh	9366	38.8		31.1068	38.8
2189x1644 RIL	141	2Ssh	9366	31.1068			141	2Ssh	128126	38.8		31.1068	38.8
2189x1644 RIL	142	2Ssh	139713	35.2338			142	2Ssh	139713	42.9		35.2338	42.9
2189x1644 RIL	143	2Ssh	67028	35.2338			143	2Ssh	67028	42.9		35.2338	42.9
2189x1644 RIL	144	2Ssh	73315	35.7894			144	2Ssh	73315	43.4		35.7894	43.4
2189x1644 RIL	145	2Ssh	1266728	37.4946			145	2Ssh	63521	45.1		37.4946	45.1
2189x1644 RIL	146	2Ssh	63521	38.6184			146	2Ssh	1266728	45.6		38.6184	45.6
2189x1644 RIL	147	2Ssh	1258886	41.4951			147	2Ssh	1258886	47.9		41.4951	47.9
2189x1644 RIL	148	2Ssh	7503	43.8498			148	2Ssh	7503	50.2		43.8498	50.2
2189x1644 RIL	149	2Ssh	122765	48.7434			149	2Ssh	122765	56.3		48.7434	56.3
2189x1644 RIL	150	2Ssh	82601	56.4973			150	2Ssh	82601	63.9		56.4973	63.9
2189x1644 RIL	151	2Ssh	77606	60.0748			151	2Ssh	77606	66.8		60.0748	66.8
2189x1644 RIL	152	2Ssh	71401	61.78			152	2Ssh	71401	68.5		61.78	68.5
2189x1644 RIL	153	2Ssh	69227	62.3356			153	2Ssh	69227	69		62.3356	69
2189x1644 RIL	154	2Ssh	64509	68.4636			154	2Ssh	64509	73.8		68.4636	73.8
2189x1644 RIL	155	3Ssh	63455	0			155	3Ssh	63455	0		0	0
2189x1644 RIL	156	3Ssh	138983	9.5748			156	3Ssh	138983	7.7		9.5748	7.7
2189x1644 RIL	157	3Ssh	100488	17.1318			157	3Ssh	100488	15.3		17.1318	15.3
2189x1644 RIL	158	3Ssh	1252556	22.7104			158	3Ssh	1252556	20.1		22.7104	20.1
2189x1644 RIL	159	3Ssh	138077	22.7104			159	3Ssh	138077	20.1		22.7104	20.1
2189x1644 RIL	160	3Ssh	211279	23.266			160	3Ssh	211279	21.2		23.266	21.2
2189x1644 RIL	161	3Ssh	78259	23.266			161	3Ssh	78259	21.2		23.266	21.2
2189x1644 RIL	162	3Ssh	76490	23.8155			162	3Ssh	76490	21.7		23.8155	21.7
2189x1644 RIL	163	3Ssh	2463565	24.371			163	3Ssh	76864	22.8		24.371	22.8
2189x1644 RIL	164	3Ssh	76864	24.371			164	3Ssh	2463565	22.8		24.371	22.8
2189x1644 RIL	165	3Ssh	123758	24.9266			165	3Ssh	63066	23.9		24.9266	23.9
2189x1644 RIL	166	3Ssh	1246002	24.9266			166	3Ssh	2560751	24.4		24.9266	24.4
2189x1644 RIL	167	3Ssh	1247584	24.9266			167	3Ssh	232328	24.4		24.9266	24.4
2189x1644 RIL	168	3Ssh	128317	24.9266			168	3Ssh	1246002	24.4		24.9266	24.4
2189x1644 RIL	169	3Ssh	1286957	24.9266			169	3Ssh	128317	24.4		24.9266	24.4
2189x1644 RIL	170	3Ssh	1442663	24.9266			170	3Ssh	123758	24.4		24.9266	24.4
2189x1644 RIL	171	3Ssh	232328	24.9266			171	3Ssh	9115	24.4		24.9266	24.4
2189x1644 RIL	172	3Ssh	2555414	24.9266			172	3Ssh	1286957	24.4		24.9266	24.4
2189x1644 RIL	173	3Ssh	2560751	24.9266			173	3Ssh	1442663	24.4		24.9266	24.4
2189x1644 RIL	174	3Ssh	63066	24.9266			174	3Ssh	2555414	24.4		24.9266	24.4
2189x1644 RIL	175	3Ssh	9115	24.9266			175	3Ssh	1247584	24.4		24.9266	24.4
2189x1644 RIL	176	3Ssh	112328	25.4822			176	3Ssh	71250	24.9		25.4822	24.9
2189x1644 RIL	177	3Ssh	113134	25.4822			177	3Ssh	68844	24.9		25.4822	24.9
2189x1644 RIL	178	3Ssh	123319	25.4822			178	3Ssh	2467574	24.9		25.4822	24.9
2189x1644 RIL	179	3Ssh	1247952	25.4822			179	3Ssh	156292	24.9		25.4822	24.9
2189x1644 RIL	180	3Ssh	1280105	25.4822			180	3Ssh	68803	24.9		25.4822	24.9
2189x1644 RIL	181	3Ssh	128394	25.4822			181	3Ssh	1280105	24.9		25.4822	24.9
2189x1644 RIL	182	3Ssh	1289810	25.4822			182	3Ssh	1289810	24.9		25.4822	24.9
2189x1644 RIL	183	3Ssh	1295753	25.4822			183	3Ssh	388270	24.9		25.4822	24.9
2189x1644 RIL	184	3Ssh	1301599	25.4822			184	3Ssh	16132	24.9		25.4822	24.9
2189x1644 RIL	185	3Ssh	1403660	25.4822			185	3Ssh	112328	24.9		25.4822	24.9
2189x1644 RIL	186	3Ssh	1450645	25.4822			186	3Ssh	1295753	24.9		25.4822	24.9
2189x1644 RIL	187	3Ssh	156292	25.4822			187	3Ssh	66687	24.9		25.4822	24.9
2189x1644 RIL	188	3Ssh	16132	25.4822			188	3Ssh	113134	24.9		25.4822	24.9
2189x1644 RIL	189	3Ssh	1833984	25.4822			189	3Ssh	2474426	24.9		25.4822	24.9
2189x1644 RIL	190	3Ssh	1926102	25.4822			190	3Ssh	1403660	24.9		25.4822	24.9
2189x1644 RIL	191	3Ssh	2236593	25.4822			191	3Ssh	71427	24.9		25.4822	24.9
2189x1644 RIL	192	3Ssh	2467574	25.4822			192	3Ssh	2236593	24.9		25.4822	24.9
2189x1644 RIL	193	3Ssh	2474426	25.4822			193	3Ssh	123319	24.9		25.4822	24.9
2189x1644 RIL	194	3Ssh	2477265	25.4822			194	3Ssh	1450645	24.9		25.4822	24.9
2189x1644 RIL	195	3Ssh	355731	25.4822			195	3Ssh	1833984	24.9		25.4822	24.9
2189x1644 RIL	196	3Ssh	388270	25.4822			196	3Ssh	128394	24.9		25.4822	24.9
2189x1644 RIL	197	3Ssh	64491	25.4822			197	3Ssh	1301599	24.9		25.4822	24.9
2189x1644 RIL	198	3Ssh	66687	25.4822			198	3Ssh	355731	24.9		25.4822	24.9
2189x1644 RIL	199	3Ssh	68803	25.4822			199	3Ssh	1247952	24.9		25.4822	24.9
2189x1644 RIL	200	3Ssh	68844	25.4822			200	3Ssh	8333	24.9		25.4822	24.9
2189x1644 RIL	201	3Ssh	71250	25.4822			201	3Ssh	1926102	24.9		25.4822	24.9
2189x1644 RIL	202	3Ssh	71427	25.4822			202	3Ssh	2477265	24.9		25.4822	24.9
2189x1644 RIL	203	3Ssh	8333	25.4822			203	3Ssh	64491	24.9		25.4822	24.9
2189x1644 RIL	204	3Ssh	182399	26.0317			204	3Ssh	2464656	25.4		26.0317	25.4
2189x1644 RIL	205	3Ssh	2464656	26.0317			205	3Ssh	182399	25.4		26.0317	25.4
2189x1644 RIL	206	3Ssh	10282	27.7177			206	3Ssh	79573	26.5		27.7177	26.5
2189x1644 RIL	207	3Ssh	11365	27.7177			207	3Ssh	2516912	26.5		27.7177	26.5
2189x1644 RIL	208	3Ssh	11525	27.7177			208	3Ssh	8042	26.5		27.7177	26.5
2189x1644 RIL	209	3Ssh	123793	27.7177			209	3Ssh	61971	26.5		27.7177	26.5
2189x1644 RIL	210	3Ssh	1254895	27.7177			210	3Ssh	11365	26.5		27.7177	26.5
2189x1644 RIL	211	3Ssh	1257341	27.7177			211	3Ssh	67688	26.5		27.7177	26.5
2189x1644 RIL	212	3Ssh	1267409	27.7177			212	3Ssh	70039	26.5		27.7177	26.5
2189x1644 RIL	213	3Ssh	1268869	27.7177			213	3Ssh	1254895	26.5		27.7177	26.5
2189x1644 RIL	214	3Ssh	1273157	27.7177			214	3Ssh	1268869	26.5		27.7177	26.5
2189x1644 RIL	215	3Ssh	1329611	27.7177			215	3Ssh	63465	26.5		27.7177	26.5
2189x1644 RIL	216	3Ssh	195	27.7177			216	3Ssh	1267409	26.5		27.7177	26.5
2189x1644 RIL	217	3Ssh	2516912	27.7177			217	3Ssh	70714	26.5		27.7177	26.5
2189x1644 RIL	218	3Ssh	256651	27.7177			218	3Ssh	77889	27.6		27.7177	27.6
2189x1644 RIL	219	3Ssh	405	27.7177			219	3Ssh	1273157	28.7		27.7177	28.7
2189x1644 RIL	220	3Ssh	61971	27.7177			220	3Ssh	64573	29.2		27.7177	29.2
2189x1644 RIL	221	3Ssh	63465	27.7177			221	3Ssh	1329611	29.2		27.7177	29.2
2189x1644 RIL	222	3Ssh	63613	27.7177			222	3Ssh	65053	29.2		27.7177	29.2
2189x1644 RIL	223	3Ssh	64573	27.7177			223	3Ssh	195	29.2		27.7177	29.2
2189x1644 RIL	224	3Ssh	65053	27.7177			224	3Ssh	10282	29.2		27.7177	29.2
2189x1644 RIL	225	3Ssh	65678	27.7177			225	3Ssh	123793	29.2		27.7177	29.2
2189x1644 RIL	226	3Ssh	67688	27.7177			226	3Ssh	1257341	29.2		27.7177	29.2
2189x1644 RIL	227	3Ssh	70039	27.7177			227	3Ssh	63613	29.2		27.7177	29.2
2189x1644 RIL	228	3Ssh	70714	27.7177			228	3Ssh	405	29.2		27.7177	29.2
2189x1644 RIL	229	3Ssh	77889	27.7177			229	3Ssh	84329	29.7		27.7177	29.7
2189x1644 RIL	230	3Ssh	79573	27.7177			230	3Ssh	11525	30.2		27.7177	30.2
2189x1644 RIL	231	3Ssh	8042	27.7177			231	3Ssh	65678	30.7		27.7177	30.7
2189x1644 RIL	232	3Ssh	84329	27.7177			232	3Ssh	256651	30.7		27.7177	30.7
2189x1644 RIL	233	3Ssh	68697	28.2672			233	3Ssh	68697	31.2		28.2672	31.2
2189x1644 RIL	234	3Ssh	68924	29.9724			234	3Ssh	68924	32.9		29.9724	32.9
2189x1644 RIL	235	3Ssh	16745	48.7808			235	3Ssh	16745	56.3		48.7808	56.3
2189x1644 RIL	236	3Ssh	63054	49.9438			236	3Ssh	63054	59.2		49.9438	59.2
2189x1644 RIL	237	3Ssh	70177	59.9434			237	3Ssh	70177	69.1		59.9434	69.1
2189x1644 RIL	238	3Ssh	7568	64.7777			238	3Ssh	7568	73.9		64.7777	73.9
2189x1644 RIL	239	3Ssh	64229	66.4829			239	3Ssh	77068	75.6		66.4829	75.6
2189x1644 RIL	240	3Ssh	77068	66.4829			240	3Ssh	64229	75.6		66.4829	75.6
2189x1644 RIL	241	3Ssh	126944	69.977			241	3Ssh	126944	77.9		69.977	77.9
2189x1644 RIL	242	3Ssh	11910	72.8872			242	3Ssh	14068	81.4		72.8872	81.4
2189x1644 RIL	243	3Ssh	14068	72.8872			243	3Ssh	70589	81.9		72.8872	81.9
2189x1644 RIL	244	3Ssh	70589	72.8872			244	3Ssh	11910	81.9		72.8872	81.9
2189x1644 RIL	245	3Ssh	10501	74.5732			245	3Ssh	10501	83.6		74.5732	83.6
2189x1644 RIL	246	4Ssh	121764	0			246	4Ssh	74712	0		0	0
2189x1644 RIL	247	4Ssh	10683	0.5618			247	4Ssh	10683	0		0.5618	0
2189x1644 RIL	248	4Ssh	74712	0.5618			248	4Ssh	121764	0.5		0.5618	0.5
2189x1644 RIL	249	4Ssh	100890	19.9384			249	4Ssh	67773	18.9		19.9384	18.9
2189x1644 RIL	250	4Ssh	116219	19.9384			250	4Ssh	74574	20.6		19.9384	20.6
2189x1644 RIL	251	4Ssh	116892	19.9384			251	4Ssh	85929	21.1		19.9384	21.1
2189x1644 RIL	252	4Ssh	124007	19.9384			252	4Ssh	7288	21.1		19.9384	21.1
2189x1644 RIL	253	4Ssh	1251489	19.9384			253	4Ssh	2475796	23.4		19.9384	23.4
2189x1644 RIL	254	4Ssh	1251725	19.9384			254	4Ssh	2462078	24.5		19.9384	24.5
2189x1644 RIL	255	4Ssh	1253878	19.9384			255	4Ssh	1260281	24.5		19.9384	24.5
2189x1644 RIL	256	4Ssh	1254852	19.9384			256	4Ssh	1452782	24.5		19.9384	24.5
2189x1644 RIL	257	4Ssh	1260281	19.9384			257	4Ssh	1850285	24.5		19.9384	24.5
2189x1644 RIL	258	4Ssh	1264230	19.9384			258	4Ssh	1254852	24.5		19.9384	24.5
2189x1644 RIL	259	4Ssh	1275133	19.9384			259	4Ssh	2465982	24.5		19.9384	24.5
2189x1644 RIL	260	4Ssh	1312842	19.9384			260	4Ssh	65683	24.5		19.9384	24.5
2189x1644 RIL	261	4Ssh	1330776	19.9384			261	4Ssh	1251489	24.5		19.9384	24.5
2189x1644 RIL	262	4Ssh	1452782	19.9384			262	4Ssh	1508105	24.5		19.9384	24.5
2189x1644 RIL	263	4Ssh	1508105	19.9384			263	4Ssh	1777575	24.5		19.9384	24.5
2189x1644 RIL	264	4Ssh	1777575	19.9384			264	4Ssh	1264230	24.5		19.9384	24.5
2189x1644 RIL	265	4Ssh	1850285	19.9384			265	4Ssh	61051	24.5		19.9384	24.5
2189x1644 RIL	266	4Ssh	209987	19.9384			266	4Ssh	116219	24.5		19.9384	24.5
2189x1644 RIL	267	4Ssh	2460613	19.9384			267	4Ssh	100890	24.5		19.9384	24.5
2189x1644 RIL	268	4Ssh	2462078	19.9384			268	4Ssh	72514	24.5		19.9384	24.5
2189x1644 RIL	269	4Ssh	2465982	19.9384			269	4Ssh	1253878	24.5		19.9384	24.5
2189x1644 RIL	270	4Ssh	2475796	19.9384			270	4Ssh	425588	24.5		19.9384	24.5
2189x1644 RIL	271	4Ssh	250230	19.9384			271	4Ssh	9988	24.5		19.9384	24.5
2189x1644 RIL	272	4Ssh	425588	19.9384			272	4Ssh	61895	24.5		19.9384	24.5
2189x1644 RIL	273	4Ssh	60817	19.9384			273	4Ssh	209987	24.5		19.9384	24.5
2189x1644 RIL	274	4Ssh	61051	19.9384			274	4Ssh	1275133	24.5		19.9384	24.5
2189x1644 RIL	275	4Ssh	61895	19.9384			275	4Ssh	124007	24.5		19.9384	24.5
2189x1644 RIL	276	4Ssh	64738	19.9384			276	4Ssh	1330776	24.5		19.9384	24.5
2189x1644 RIL	277	4Ssh	65683	19.9384			277	4Ssh	66284	24.5		19.9384	24.5
2189x1644 RIL	278	4Ssh	66284	19.9384			278	4Ssh	2460613	24.5		19.9384	24.5
2189x1644 RIL	279	4Ssh	6983	19.9384			279	4Ssh	1251725	24.5		19.9384	24.5
2189x1644 RIL	280	4Ssh	72514	19.9384			280	4Ssh	6983	24.5		19.9384	24.5
2189x1644 RIL	281	4Ssh	9988	19.9384			281	4Ssh	250230	24.5		19.9384	24.5
2189x1644 RIL	282	4Ssh	7288	22.2127			282	4Ssh	116892	25		22.2127	25
2189x1644 RIL	283	4Ssh	85929	22.2127			283	4Ssh	60817	25.5		22.2127	25.5
2189x1644 RIL	284	4Ssh	67773	22.7683			284	4Ssh	1312842	26		22.7683	26
2189x1644 RIL	285	4Ssh	74574	22.7683			285	4Ssh	64738	26		22.7683	26
2189x1644 RIL	286	4Ssh	2463661	26.3036			286	4Ssh	2463661	26.5		26.3036	26.5
2189x1644 RIL	287	4Ssh	2531778	26.3036			287	4Ssh	2531778	26.5		26.3036	26.5
2189x1644 RIL	288	4Ssh	62340	26.3036			288	4Ssh	64215	26.5		26.3036	26.5
2189x1644 RIL	289	4Ssh	64215	26.3036			289	4Ssh	67432	26.5		26.3036	26.5
2189x1644 RIL	290	4Ssh	67432	26.3036			290	4Ssh	62340	26.5		26.3036	26.5
2189x1644 RIL	291	4Ssh	82387	26.3036			291	4Ssh	82387	26.5		26.3036	26.5
2189x1644 RIL	292	4Ssh	89199	26.3036			292	4Ssh	89199	27.6		26.3036	27.6
2189x1644 RIL	293	4Ssh	117052	27.4401			293	4Ssh	117052	29.3		27.4401	29.3
2189x1644 RIL	294	4Ssh	1270533	27.9957			294	4Ssh	7400	29.8		27.9957	29.8
2189x1644 RIL	295	4Ssh	7400	27.9957			295	4Ssh	1270533	29.8		27.9957	29.8
2189x1644 RIL	296	4Ssh	88808	27.9957			296	4Ssh	88808	29.8		27.9957	29.8
2189x1644 RIL	297	4Ssh	134661	30.9754			297	4Ssh	134661	33.9		30.9754	33.9
2189x1644 RIL	298	4Ssh	1300065	47.2			298	4Ssh	1300065	52.3		47.2	52.3
2189x1644 RIL	299	4Ssh	242672	52.1			299	4Ssh	242672	57.7		52.1	57.7
2189x1644 RIL	300	4Ssh	11643	63			300	4Ssh	11643	70.1		63	70.1
2189x1644 RIL	301	4Ssh	60836	64.1			301	4Ssh	60836	71.8		64.1	71.8
2189x1644 RIL	302	5Ssh	9617	0			302	5Ssh	9617	0		0	0
2189x1644 RIL	303	5Ssh	70161	5.6489			303	5Ssh	70161	6.8		5.6489	6.8
2189x1644 RIL	304	5Ssh	68247	15.9264			304	5Ssh	68247	18.3		15.9264	18.3
2189x1644 RIL	305	5Ssh	1306791	16.4759			305	5Ssh	1306791	18.8		16.4759	18.8
2189x1644 RIL	306	5Ssh	142739	18.7502			306	5Ssh	142739	21.1		18.7502	21.1
2189x1644 RIL	307	5Ssh	2463602	22.9771			307	5Ssh	64461	26.5		22.9771	26.5
2189x1644 RIL	308	5Ssh	64461	22.9771			308	5Ssh	2463602	27		22.9771	27
2189x1644 RIL	309	5Ssh	123505	28.626			309	5Ssh	505288	30.5		28.626	30.5
2189x1644 RIL	310	5Ssh	72675	28.626			310	5Ssh	78204	30.5		28.626	30.5
2189x1644 RIL	311	5Ssh	505288	29.1942			311	5Ssh	72675	32.2		29.1942	32.2
2189x1644 RIL	312	5Ssh	78204	29.1942			312	5Ssh	123505	32.7		29.1942	32.7
2189x1644 RIL	313	5Ssh	1297094	30.3438			313	5Ssh	25	33.8		30.3438	33.8
2189x1644 RIL	314	5Ssh	1458198	30.3438			314	5Ssh	1458198	33.8		30.3438	33.8
2189x1644 RIL	315	5Ssh	25	30.3438			315	5Ssh	42475	33.8		30.3438	33.8
2189x1644 RIL	316	5Ssh	42475	30.3438			316	5Ssh	1297094	33.8		30.3438	33.8
2189x1644 RIL	317	5Ssh	66256	30.3438			317	5Ssh	66256	33.8		30.3438	33.8
2189x1644 RIL	318	5Ssh	123435	32.0686			318	5Ssh	62065	34.3		32.0686	34.3
2189x1644 RIL	319	5Ssh	1270034	32.0686			319	5Ssh	7862	34.3		32.0686	34.3
2189x1644 RIL	320	5Ssh	1382278	32.0686			320	5Ssh	7282	34.3		32.0686	34.3
2189x1644 RIL	321	5Ssh	181260	32.0686			321	5Ssh	2472812	34.3		32.0686	34.3
2189x1644 RIL	322	5Ssh	64085	32.0686			322	5Ssh	1264139	34.3		32.0686	34.3
2189x1644 RIL	323	5Ssh	1249596	33.1799			323	5Ssh	1249596	34.3		33.1799	34.3
2189x1644 RIL	324	5Ssh	1264139	33.1799			324	5Ssh	355142	34.3		33.1799	34.3
2189x1644 RIL	325	5Ssh	2472812	33.1799			325	5Ssh	1382278	35.4		33.1799	35.4
2189x1644 RIL	326	5Ssh	355142	33.1799			326	5Ssh	181260	35.4		33.1799	35.4
2189x1644 RIL	327	5Ssh	62065	33.1799			327	5Ssh	64085	35.4		33.1799	35.4
2189x1644 RIL	328	5Ssh	7282	33.1799			328	5Ssh	123435	35.9		33.1799	35.9
2189x1644 RIL	329	5Ssh	7862	33.1799			329	5Ssh	1270034	35.9		33.1799	35.9
2189x1644 RIL	330	5Ssh	10678	34.9047			330	5Ssh	68581	36.4		34.9047	36.4
2189x1644 RIL	331	5Ssh	68581	34.9047			331	5Ssh	10678	36.4		34.9047	36.4
2189x1644 RIL	332	5Ssh	7516	34.9047			332	5Ssh	7516	36.4		34.9047	36.4
2189x1644 RIL	333	5Ssh	64502	35.4542			333	5Ssh	70236	36.9		35.4542	36.9
2189x1644 RIL	334	5Ssh	70236	35.4542			334	5Ssh	64502	36.9		35.4542	36.9
2189x1644 RIL	335	5Ssh	10799	36.0037			335	5Ssh	2463451	37.4		36.0037	37.4
2189x1644 RIL	336	5Ssh	1264038	36.0037			336	5Ssh	1306501	37.4		36.0037	37.4
2189x1644 RIL	337	5Ssh	1265522	36.0037			337	5Ssh	65378	37.4		36.0037	37.4
2189x1644 RIL	338	5Ssh	1276599	36.0037			338	5Ssh	60764	37.4		36.0037	37.4
2189x1644 RIL	339	5Ssh	1306501	36.0037			339	5Ssh	1265522	37.4		36.0037	37.4
2189x1644 RIL	340	5Ssh	2463451	36.0037			340	5Ssh	10799	37.4		36.0037	37.4
2189x1644 RIL	341	5Ssh	60764	36.0037			341	5Ssh	1276599	37.4		36.0037	37.4
2189x1644 RIL	342	5Ssh	65378	36.0037			342	5Ssh	1264038	37.4		36.0037	37.4
2189x1644 RIL	343	5Ssh	66543	36.0037			343	5Ssh	78583	37.4		36.0037	37.4
2189x1644 RIL	344	5Ssh	78583	36.0037			344	5Ssh	66543	37.4		36.0037	37.4
2189x1644 RIL	345	5Ssh	1246853	37.7486			345	5Ssh	154717	39.7		37.7486	39.7
2189x1644 RIL	346	5Ssh	154717	37.7486			346	5Ssh	9957	40.2		37.7486	40.2
2189x1644 RIL	347	5Ssh	69164	37.7486			347	5Ssh	1246853	40.2		37.7486	40.2
2189x1644 RIL	348	5Ssh	9957	37.7486			348	5Ssh	69164	40.7		37.7486	40.7
2189x1644 RIL	349	5Ssh	61081	38.8724			349	5Ssh	1447498	41.8		38.8724	41.8
2189x1644 RIL	350	5Ssh	6975	38.8724			350	5Ssh	6975	42.3		38.8724	42.3
2189x1644 RIL	351	5Ssh	1447498	39.4218			351	5Ssh	61081	42.3		39.4218	42.3
2189x1644 RIL	352	5Ssh	95077	46.2542			352	5Ssh	61535	50.6		46.2542	50.6
2189x1644 RIL	353	5Ssh	124041	46.8097			353	5Ssh	124784	51.2		46.8097	51.2
2189x1644 RIL	354	5Ssh	124784	46.8097			354	5Ssh	124041	51.2		46.8097	51.2
2189x1644 RIL	355	5Ssh	61535	47.378			355	5Ssh	95077	51.7		47.378	51.7
2189x1644 RIL	356	5Ssh	71988	47.9398			356	5Ssh	71988	53.4		47.9398	53.4
2189x1644 RIL	357	5Ssh	65153	49.0763			357	5Ssh	65153	55.7		49.0763	55.7
2189x1644 RIL	358	5Ssh	247147	50.1876			358	5Ssh	247147	56.8		50.1876	56.8
2189x1644 RIL	359	5Ssh	2068069	50.7495			359	5Ssh	9058	57.9		50.7495	57.9
2189x1644 RIL	360	5Ssh	80451	50.7495			360	5Ssh	80451	57.9		50.7495	57.9
2189x1644 RIL	361	5Ssh	9058	50.7495			361	5Ssh	2068069	57.9		50.7495	57.9
2189x1644 RIL	362	5Ssh	10977	51.2989			362	5Ssh	66803	58.4		51.2989	58.4
2189x1644 RIL	363	5Ssh	60852	51.2989			363	5Ssh	10977	58.4		51.2989	58.4
2189x1644 RIL	364	5Ssh	66803	51.2989			364	5Ssh	60852	58.4		51.2989	58.4
2189x1644 RIL	365	5Ssh	1260256	51.8545			365	5Ssh	1260256	59.5		51.8545	59.5
2189x1644 RIL	366	5Ssh	121450	55.4753			366	5Ssh	2463729	64.9		55.4753	64.9
2189x1644 RIL	367	5Ssh	2463729	55.4753			367	5Ssh	121450	64.9		55.4753	64.9
2189x1644 RIL	368	5Ssh	65371	57.1805			368	5Ssh	65371	66.6		57.1805	66.6
2189x1644 RIL	369	5Ssh	471424	58.3043			369	5Ssh	471424	67.7		58.3043	67.7
2189x1644 RIL	370	5Ssh	67437	58.8537			370	5Ssh	67437	68.2		58.8537	68.2
2189x1644 RIL	371	5Ssh	1275903	59.4093			371	5Ssh	1275903	69.3		59.4093	69.3
2189x1644 RIL	372	5Ssh	2473543	60.5206			372	5Ssh	62983	70.4		60.5206	70.4
2189x1644 RIL	373	5Ssh	62983	60.5206			373	5Ssh	2473543	70.4		60.5206	70.4
2189x1644 RIL	374	5Ssh	17837	64.0981			374	5Ssh	17837	74.5		64.0981	74.5
2189x1644 RIL	375	5Ssh	63894	64.6537			375	5Ssh	63894	75		64.6537	75
2189x1644 RIL	376	5Ssh	166346	73.2913			376	5Ssh	166346	84.9		73.2913	84.9
2189x1644 RIL	377	5Ssh	8517	78.9402			377	5Ssh	8517	92.5		78.9402	92.5
2189x1644 RIL	378	5Ssh	1258706	80.0639			378	5Ssh	1258706	93.6		80.0639	93.6
2189x1644 RIL	379	5Ssh	63045	80.6258			379	5Ssh	63045	94.1		80.6258	94.1
2189x1644 RIL	380	5Ssh	80904	81.1752			380	5Ssh	80904	94.6		81.1752	94.6
2189x1644 RIL	381	5Ssh	1722627	87.5385			381	5Ssh	1722627	99.4		87.5385	99.4
2189x1644 RIL	382	5Ssh	8314	104.867			382	5Ssh	8314	113.7		104.867	113.7
2189x1644 RIL	383	6Ssh	89656	0			383	6Ssh	89656	0		0	0
2189x1644 RIL	384	6Ssh	63036	3.5353			384	6Ssh	63036	3.5		3.5353	3.5
2189x1644 RIL	385	6Ssh	63829	18.0111			385	6Ssh	63829	16.8		18.0111	16.8
2189x1644 RIL	386	6Ssh	65718	23.5211			386	6Ssh	65718	22.2		23.5211	22.2
2189x1644 RIL	387	6Ssh	10727	25.8758			387	6Ssh	10727	25.7		25.8758	25.7
2189x1644 RIL	388	6Ssh	67214	32.0039			388	6Ssh	67214	32.5		32.0039	32.5
2189x1644 RIL	389	6Ssh	63712	34.9485			389	6Ssh	1304269	35.4		34.9485	35.4
2189x1644 RIL	390	6Ssh	1254041	37.893			390	6Ssh	62562	35.4		37.893	35.4
2189x1644 RIL	391	6Ssh	1260750	37.893			391	6Ssh	63712	36.5		37.893	36.5
2189x1644 RIL	392	6Ssh	1276172	37.893			392	6Ssh	60772	36.5		37.893	36.5
2189x1644 RIL	393	6Ssh	1291638	37.893			393	6Ssh	1260106	36.5		37.893	36.5
2189x1644 RIL	394	6Ssh	1306384	37.893			394	6Ssh	9634	36.5		37.893	36.5
2189x1644 RIL	395	6Ssh	1357759	37.893			395	6Ssh	64412	36.5		37.893	36.5
2189x1644 RIL	396	6Ssh	1371372	37.893			396	6Ssh	377508	36.5		37.893	36.5
2189x1644 RIL	397	6Ssh	1662277	37.893			397	6Ssh	72858	36.5		37.893	36.5
2189x1644 RIL	398	6Ssh	166491	37.893			398	6Ssh	65656	36.5		37.893	36.5
2189x1644 RIL	399	6Ssh	172463	37.893			399	6Ssh	197702	36.5		37.893	36.5
2189x1644 RIL	400	6Ssh	205130	37.893			400	6Ssh	75673	36.5		37.893	36.5
2189x1644 RIL	401	6Ssh	246583	37.893			401	6Ssh	2460392	36.5		37.893	36.5
2189x1644 RIL	402	6Ssh	2476479	37.893			402	6Ssh	98539	37		37.893	37
2189x1644 RIL	403	6Ssh	2483264	37.893			403	6Ssh	1636868	37		37.893	37
2189x1644 RIL	404	6Ssh	254846	37.893			404	6Ssh	1291638	38.7		37.893	38.7
2189x1644 RIL	405	6Ssh	288999	37.893			405	6Ssh	581900	38.7		37.893	38.7
2189x1644 RIL	406	6Ssh	403268	37.893			406	6Ssh	1254041	38.7		37.893	38.7
2189x1644 RIL	407	6Ssh	581900	37.893			407	6Ssh	61164	38.7		37.893	38.7
2189x1644 RIL	408	6Ssh	61164	37.893			408	6Ssh	1371372	38.7		37.893	38.7
2189x1644 RIL	409	6Ssh	62108	37.893			409	6Ssh	62404	38.7		37.893	38.7
2189x1644 RIL	410	6Ssh	62404	37.893			410	6Ssh	254846	38.7		37.893	38.7
2189x1644 RIL	411	6Ssh	62473	37.893			411	6Ssh	1276172	38.7		37.893	38.7
2189x1644 RIL	412	6Ssh	64212	37.893			412	6Ssh	67538	38.7		37.893	38.7
2189x1644 RIL	413	6Ssh	67538	37.893			413	6Ssh	7300	38.7		37.893	38.7
2189x1644 RIL	414	6Ssh	69110	37.893			414	6Ssh	1662277	38.7		37.893	38.7
2189x1644 RIL	415	6Ssh	7213	37.893			415	6Ssh	2476479	38.7		37.893	38.7
2189x1644 RIL	416	6Ssh	7300	37.893			416	6Ssh	7392	38.7		37.893	38.7
2189x1644 RIL	417	6Ssh	7392	37.893			417	6Ssh	7432	38.7		37.893	38.7
2189x1644 RIL	418	6Ssh	7432	37.893			418	6Ssh	288999	38.7		37.893	38.7
2189x1644 RIL	419	6Ssh	7451	37.893			419	6Ssh	1306384	38.7		37.893	38.7
2189x1644 RIL	420	6Ssh	102459	38.4486			420	6Ssh	2483264	38.7		38.4486	38.7
2189x1644 RIL	421	6Ssh	249569	38.4486			421	6Ssh	246583	39.2		38.4486	39.2
2189x1644 RIL	422	6Ssh	70860	38.4486			422	6Ssh	403268	39.2		38.4486	39.2
2189x1644 RIL	423	6Ssh	78191	38.4486			423	6Ssh	62473	39.2		38.4486	39.2
2189x1644 RIL	424	6Ssh	1260106	40.1935			424	6Ssh	69110	39.2		40.1935	39.2
2189x1644 RIL	425	6Ssh	1636868	40.1935			425	6Ssh	7213	39.2		40.1935	39.2
2189x1644 RIL	426	6Ssh	377508	40.1935			426	6Ssh	1357759	39.2		40.1935	39.2
2189x1644 RIL	427	6Ssh	60772	40.1935			427	6Ssh	1260750	39.2		40.1935	39.2
2189x1644 RIL	428	6Ssh	64412	40.1935			428	6Ssh	62108	39.2		40.1935	39.2
2189x1644 RIL	429	6Ssh	65656	40.1935			429	6Ssh	64212	39.2		40.1935	39.2
2189x1644 RIL	430	6Ssh	72858	40.1935			430	6Ssh	172463	39.2		40.1935	39.2
2189x1644 RIL	431	6Ssh	9634	40.1935			431	6Ssh	7451	39.2		40.1935	39.2
2189x1644 RIL	432	6Ssh	98539	40.1935			432	6Ssh	7634	39.7		40.1935	39.7
2189x1644 RIL	433	6Ssh	1304269	40.7553			433	6Ssh	1245864	40.8		40.7553	40.8
2189x1644 RIL	434	6Ssh	62562	40.7553			434	6Ssh	61725	40.8		40.7553	40.8
2189x1644 RIL	435	6Ssh	197702	41.3235			435	6Ssh	70231	40.8		41.3235	40.8
2189x1644 RIL	436	6Ssh	2460392	41.3235			436	6Ssh	60779	41.3		41.3235	41.3
2189x1644 RIL	437	6Ssh	75673	41.3235			437	6Ssh	249569	43.6		41.3235	43.6
2189x1644 RIL	438	6Ssh	7634	43.0684			438	6Ssh	70860	43.6		43.0684	43.6
2189x1644 RIL	439	6Ssh	1245864	44.1922			439	6Ssh	102459	43.6		44.1922	43.6
2189x1644 RIL	440	6Ssh	61725	44.1922			440	6Ssh	78191	43.6		44.1922	43.6
2189x1644 RIL	441	6Ssh	70231	44.1922			441	6Ssh	205130	44.7		44.1922	44.7
2189x1644 RIL	442	6Ssh	60779	44.7417			442	6Ssh	166491	47.6		44.7417	47.6
2189x1644 RIL	443	6Ssh	70030	47.0422			443	6Ssh	9603	53		47.0422	53
2189x1644 RIL	444	6Ssh	9603	47.0422			444	6Ssh	70030	53		47.0422	53
2189x1644 RIL	445	6Ssh	2473276	48.767			445	6Ssh	2473276	55.3		48.767	55.3
2189x1644 RIL	446	6Ssh	6966	49.3288			446	6Ssh	70989	56.4		49.3288	56.4
2189x1644 RIL	447	6Ssh	70989	49.3288			447	6Ssh	6966	57.5		49.3288	57.5
2189x1644 RIL	448	6Ssh	9233	54.9777			448	6Ssh	9233	63.6		54.9777	63.6
2189x1644 RIL	449	6Ssh	65110	59.9321			449	6Ssh	65110	69.7		59.9321	69.7
2189x1644 RIL	450	7Ssh	73338	0			450	7Ssh	73338	0		0	0
2189x1644 RIL	451	7Ssh	152381	0.5556			451	7Ssh	152381	1.1		0.5556	1.1
2189x1644 RIL	452	7Ssh	73794	2.9103			452	7Ssh	73794	5.2		2.9103	5.2
2189x1644 RIL	453	7Ssh	1269664	5.2107			453	7Ssh	1269664	8.1		5.2107	8.1
2189x1644 RIL	454	7Ssh	122512	15.2104			454	7Ssh	67227	18		15.2104	18
2189x1644 RIL	455	7Ssh	67227	15.7598			455	7Ssh	122512	18.5		15.7598	18.5
2189x1644 RIL	456	7Ssh	61109	17.5047			456	7Ssh	61109	22		17.5047	22
2189x1644 RIL	457	7Ssh	64572	18.6285			457	7Ssh	64572	23.7		18.6285	23.7
2189x1644 RIL	458	7Ssh	66909	19.1903			458	7Ssh	66909	24.8		19.1903	24.8
2189x1644 RIL	459	7Ssh	1318664	22.8111			459	7Ssh	1318664	28.3		22.8111	28.3
2189x1644 RIL	460	7Ssh	63846	25.7557			460	7Ssh	63846	31.2		25.7557	31.2
2189x1644 RIL	461	7Ssh	1701289	27.5006			461	7Ssh	1701289	32.9		27.5006	32.9
2189x1644 RIL	462	7Ssh	123557	33.0106			462	7Ssh	123557	39.7		33.0106	39.7
2189x1644 RIL	463	7Ssh	1290281	33.0106			463	7Ssh	1290281	39.7		33.0106	39.7
2189x1644 RIL	464	7Ssh	12583	34.1219			464	7Ssh	12583	40.8		34.1219	40.8
2189x1644 RIL	465	7Ssh	67427	34.6714			465	7Ssh	67427	41.3		34.6714	41.3
2189x1644 RIL	466	7Ssh	12037	35.2208			466	7Ssh	66018	41.8		35.2208	41.8
2189x1644 RIL	467	7Ssh	31255	35.2208			467	7Ssh	12037	41.8		35.2208	41.8
2189x1644 RIL	468	7Ssh	66018	35.2208			468	7Ssh	31255	41.8		35.2208	41.8
2189x1644 RIL	469	7Ssh	63657	35.789			469	7Ssh	63657	42.3		35.789	42.3
2189x1644 RIL	470	7Ssh	11088	36.9003			470	7Ssh	69787	43.4		36.9003	43.4
2189x1644 RIL	471	7Ssh	66206	36.9003			471	7Ssh	71465	43.4		36.9003	43.4
2189x1644 RIL	472	7Ssh	69787	36.9003			472	7Ssh	66206	43.4		36.9003	43.4
2189x1644 RIL	473	7Ssh	71319	36.9003			473	7Ssh	71319	43.4		36.9003	43.4
2189x1644 RIL	474	7Ssh	71465	36.9003			474	7Ssh	11088	43.4		36.9003	43.4
2189x1644 RIL	475	7Ssh	71517	36.9003			475	7Ssh	80770	43.4		36.9003	43.4
2189x1644 RIL	476	7Ssh	80770	36.9003			476	7Ssh	85104	43.4		36.9003	43.4
2189x1644 RIL	477	7Ssh	85104	36.9003			477	7Ssh	71517	43.4		36.9003	43.4
2189x1644 RIL	478	7Ssh	1368791	37.4498			478	7Ssh	1675491	43.9		37.4498	43.9
2189x1644 RIL	479	7Ssh	1675491	37.4498			479	7Ssh	77612	43.9		37.4498	43.9
2189x1644 RIL	480	7Ssh	173577	37.4498			480	7Ssh	60847	43.9		37.4498	43.9
2189x1644 RIL	481	7Ssh	60847	37.4498			481	7Ssh	1368791	44.4		37.4498	44.4
2189x1644 RIL	482	7Ssh	77612	37.4498			482	7Ssh	173577	45.5		37.4498	45.5
2189x1644 RIL	483	7Ssh	1268264	39.1746			483	7Ssh	1282378	46		39.1746	46
2189x1644 RIL	484	7Ssh	138033	39.1746			484	7Ssh	8316	46		39.1746	46
2189x1644 RIL	485	7Ssh	245729	39.1746			485	7Ssh	1277370	46		39.1746	46
2189x1644 RIL	486	7Ssh	37729	39.1746			486	7Ssh	2461721	46		39.1746	46
2189x1644 RIL	487	7Ssh	49769	39.1746			487	7Ssh	2019563	46		39.1746	46
2189x1644 RIL	488	7Ssh	64402	39.1746			488	7Ssh	76938	46		39.1746	46
2189x1644 RIL	489	7Ssh	6981	39.1746			489	7Ssh	299453	46		39.1746	46
2189x1644 RIL	490	7Ssh	70548	39.1746			490	7Ssh	1259884	46		39.1746	46
2189x1644 RIL	491	7Ssh	7709	39.1746			491	7Ssh	11689	46		39.1746	46
2189x1644 RIL	492	7Ssh	96343	39.1746			492	7Ssh	1254414	46		39.1746	46
2189x1644 RIL	493	7Ssh	122261	39.7428			493	7Ssh	7450	46		39.7428	46
2189x1644 RIL	494	7Ssh	1249831	39.7428			494	7Ssh	2455933	46		39.7428	46
2189x1644 RIL	495	7Ssh	75649	39.7428			495	7Ssh	350308	46		39.7428	46
2189x1644 RIL	496	7Ssh	11689	40.2984			496	7Ssh	2127529	46		40.2984	46
2189x1644 RIL	497	7Ssh	123445	40.2984			497	7Ssh	8790	46		40.2984	46
2189x1644 RIL	498	7Ssh	1248445	40.2984			498	7Ssh	61964	46		40.2984	46
2189x1644 RIL	499	7Ssh	1252546	40.2984			499	7Ssh	1252546	46		40.2984	46
2189x1644 RIL	500	7Ssh	1254414	40.2984			500	7Ssh	2463540	46		40.2984	46
2189x1644 RIL	501	7Ssh	1259884	40.2984			501	7Ssh	1293135	46		40.2984	46
2189x1644 RIL	502	7Ssh	12682	40.2984			502	7Ssh	13786	46		40.2984	46
2189x1644 RIL	503	7Ssh	1273351	40.2984			503	7Ssh	1248445	46		40.2984	46
2189x1644 RIL	504	7Ssh	1277370	40.2984			504	7Ssh	75276	46		40.2984	46
2189x1644 RIL	505	7Ssh	1282378	40.2984			505	7Ssh	63698	46		40.2984	46
2189x1644 RIL	506	7Ssh	12848	40.2984			506	7Ssh	63264	46		40.2984	46
2189x1644 RIL	507	7Ssh	129231	40.2984			507	7Ssh	74399	46		40.2984	46
2189x1644 RIL	508	7Ssh	1293135	40.2984			508	7Ssh	129231	46		40.2984	46
2189x1644 RIL	509	7Ssh	13786	40.2984			509	7Ssh	64113	46		40.2984	46
2189x1644 RIL	510	7Ssh	155702	40.2984			510	7Ssh	155702	46		40.2984	46
2189x1644 RIL	511	7Ssh	1607551	40.2984			511	7Ssh	12848	46.3		40.2984	46.3
2189x1644 RIL	512	7Ssh	2019563	40.2984			512	7Ssh	123445	46.6		40.2984	46.6
2189x1644 RIL	513	7Ssh	2127529	40.2984			513	7Ssh	85154	47.1		40.2984	47.1
2189x1644 RIL	514	7Ssh	2455933	40.2984			514	7Ssh	62500	47.1		40.2984	47.1
2189x1644 RIL	515	7Ssh	2461721	40.2984			515	7Ssh	1273351	47.6		40.2984	47.6
2189x1644 RIL	516	7Ssh	2463540	40.2984			516	7Ssh	1249831	48.7		40.2984	48.7
2189x1644 RIL	517	7Ssh	2472664	40.2984			517	7Ssh	122261	48.7		40.2984	48.7
2189x1644 RIL	518	7Ssh	299453	40.2984			518	7Ssh	75649	48.7		40.2984	48.7
2189x1644 RIL	519	7Ssh	350308	40.2984			519	7Ssh	1268264	49.2		40.2984	49.2
2189x1644 RIL	520	7Ssh	61964	40.2984			520	7Ssh	138033	49.2		40.2984	49.2
2189x1644 RIL	521	7Ssh	62500	40.2984			521	7Ssh	245729	49.2		40.2984	49.2
2189x1644 RIL	522	7Ssh	63264	40.2984			522	7Ssh	64402	49.2		40.2984	49.2
2189x1644 RIL	523	7Ssh	63698	40.2984			523	7Ssh	96343	49.2		40.2984	49.2
2189x1644 RIL	524	7Ssh	64113	40.2984			524	7Ssh	6981	49.2		40.2984	49.2
2189x1644 RIL	525	7Ssh	74399	40.2984			525	7Ssh	37729	49.2		40.2984	49.2
2189x1644 RIL	526	7Ssh	7450	40.2984			526	7Ssh	70548	49.2		40.2984	49.2
2189x1644 RIL	527	7Ssh	75276	40.2984			527	7Ssh	49769	49.2		40.2984	49.2
2189x1644 RIL	528	7Ssh	76938	40.2984			528	7Ssh	7709	49.2		40.2984	49.2
2189x1644 RIL	529	7Ssh	8316	40.2984			529	7Ssh	1607551	50.9		40.2984	50.9
2189x1644 RIL	530	7Ssh	85154	40.2984			530	7Ssh	12682	52		40.2984	52
2189x1644 RIL	531	7Ssh	8790	40.2984			531	7Ssh	2472664	53.7		40.2984	53.7
2189x1644 RIL	532	7Ssh	139996	43.7924			532	7Ssh	139996	56.6		43.7924	56.6
2189x1644 RIL	533	7Ssh	194251	47.2865			533	7Ssh	194251	60.1		47.2865	60.1
2189x1644 RIL	534	7Ssh	72184	47.2865			534	7Ssh	72184	60.6		47.2865	60.6
2189x1644 RIL	535	7Ssh	63444	47.8421			535	7Ssh	63444	61.7		47.8421	61.7
2189x1644 RIL	536	7Ssh	84716	50.7523			536	7Ssh	84716	64.6		50.7523	64.6
2189x1644 RIL	537	7Ssh	8562	51.3079			537	7Ssh	8562	65.1		51.3079	65.1
2189x1644 RIL	538	7Ssh	1253830	57.436			538	7Ssh	1253830	70.5		57.436	70.5
2189x1644 RIL	539	7Ssh	61995	60.9713			539	7Ssh	61995	74.6		60.9713	74.6
2189x1644 RIL	540	7Ssh	2478552	62.095			540	7Ssh	601479	75.7		62.095	75.7
2189x1644 RIL	541	7Ssh	601479	62.095			541	7Ssh	2478552	75.7		62.095	75.7
2189x1644 RIL	542	7Ssh	93140	65.7158			542	7Ssh	95112	79.8		65.7158	79.8
2189x1644 RIL	543	7Ssh	95112	65.7158			543	7Ssh	93140	79.8		65.7158	79.8
2189x1644 RIL	544	7Ssh	7407	69.2933			544	7Ssh	7407	83.9		69.2933	83.9
2189x409 F2	1	1Ssh	63900	0			1	1Ssh	63900	0		0	0
2189x409 F2	2	1Ssh	347367	15.7131			2	1Ssh	347367	15.7		15.7131	15.7
2189x409 F2	3	1Ssh	177810	15.7131			3	1Ssh	177810	15.7		15.7131	15.7
2189x409 F2	4	1Ssh	7683	17.3574			4	1Ssh	7683	17.3		17.3574	17.3
2189x409 F2	5	1Ssh	7919	23.5435			5	1Ssh	7919	23.5		23.5435	23.5
2189x409 F2	6	1Ssh	9737	25.7398			6	1Ssh	9737	25.7		25.7398	25.7
2189x409 F2	7	1Ssh	7035	33.6829			7	1Ssh	7035	33.6		33.6829	33.6
2189x409 F2	8	1Ssh	75406	38.1329			8	1Ssh	75406	38		38.1329	38
2189x409 F2	9	1Ssh	62965	38.1329			9	1Ssh	62965	38		38.1329	38
2189x409 F2	10	1Ssh	122547	39.7759			10	1Ssh	122547	39.6		39.7759	39.6
2189x409 F2	11	1Ssh	71110	43.656			11	1Ssh	71110	43.5		43.656	43.5
2189x409 F2	12	1Ssh	11611	44.7489			12	1Ssh	11611	44.6		44.7489	44.6
2189x409 F2	13	1Ssh	122300	44.7489			13	1Ssh	122300	44.6		44.7489	44.6
2189x409 F2	14	1Ssh	125619	44.7489			14	1Ssh	125619	44.6		44.7489	44.6
2189x409 F2	15	1Ssh	1257685	44.7489			15	1Ssh	1257685	44.6		44.7489	44.6
2189x409 F2	16	1Ssh	1260781	44.7489			16	1Ssh	1260781	44.6		44.7489	44.6
2189x409 F2	17	1Ssh	127974	44.7489			17	1Ssh	127974	44.6		44.7489	44.6
2189x409 F2	18	1Ssh	1328026	44.7489			18	1Ssh	1328026	44.6		44.7489	44.6
2189x409 F2	19	1Ssh	141478	44.7489			19	1Ssh	141478	44.6		44.7489	44.6
2189x409 F2	20	1Ssh	2468884	44.7489			20	1Ssh	2468884	44.6		44.7489	44.6
2189x409 F2	21	1Ssh	2473420	44.7489			21	1Ssh	2473420	44.6		44.7489	44.6
2189x409 F2	22	1Ssh	289098	44.7489			22	1Ssh	289098	44.6		44.7489	44.6
2189x409 F2	23	1Ssh	455114	44.7489			23	1Ssh	455114	44.6		44.7489	44.6
2189x409 F2	24	1Ssh	60880	44.7489			24	1Ssh	60880	44.6		44.7489	44.6
2189x409 F2	25	1Ssh	62317	44.7489			25	1Ssh	62317	44.6		44.7489	44.6
2189x409 F2	26	1Ssh	6954	44.7489			26	1Ssh	6954	44.6		44.7489	44.6
2189x409 F2	27	1Ssh	73049	44.7489			27	1Ssh	73049	44.6		44.7489	44.6
2189x409 F2	28	1Ssh	7870	44.7489			28	1Ssh	7870	44.6		44.7489	44.6
2189x409 F2	29	1Ssh	8088	44.7489			29	1Ssh	8088	44.6		44.7489	44.6
2189x409 F2	30	1Ssh	82880	44.7489			30	1Ssh	82880	44.6		44.7489	44.6
2189x409 F2	31	1Ssh	84458	44.7489			31	1Ssh	84458	44.6		44.7489	44.6
2189x409 F2	32	1Ssh	90456	44.7489			32	1Ssh	90456	44.6		44.7489	44.6
2189x409 F2	33	1Ssh	9777	44.7489			33	1Ssh	9777	44.6		44.7489	44.6
2189x409 F2	34	1Ssh	2169570	45.2972			34	1Ssh	2169570	45.1		45.2972	45.1
2189x409 F2	35	1Ssh	72236	45.2972			35	1Ssh	72236	45.1		45.2972	45.1
2189x409 F2	36	1Ssh	61988	46.9421			36	1Ssh	61988	46.7		46.9421	46.7
2189x409 F2	37	1Ssh	15833	47.4905			37	1Ssh	15833	47.2		47.4905	47.2
2189x409 F2	38	1Ssh	2463160	47.4905			38	1Ssh	2463160	47.2		47.4905	47.2
2189x409 F2	39	1Ssh	285010	47.4905			39	1Ssh	285010	47.2		47.4905	47.2
2189x409 F2	40	1Ssh	8566	47.4905			40	1Ssh	8566	47.2		47.4905	47.2
2189x409 F2	41	1Ssh	64878	59.2674			41	1Ssh	64878	59		59.2674	59
2189x409 F2	42	1Ssh	6956	62.5931			42	1Ssh	6956	62.3		62.5931	62.3
2189x409 F2	43	1Ssh	18336	77.0836			43	1Ssh	18336	76.8		77.0836	76.8
2189x409 F2	44	2Ssh	1252373	0			44	2Ssh	1252373	0		0	0
2189x409 F2	45	2Ssh	7115	21.0524			45	2Ssh	7115	21.1		21.0524	21.1
2189x409 F2	46	2Ssh	68205	38.0884			46	2Ssh	65871	38.1		38.0884	38.1
2189x409 F2	47	2Ssh	65871	38.0884			47	2Ssh	68205	38.1		38.0884	38.1
2189x409 F2	48	2Ssh	8323	40.2957			48	2Ssh	8323	40.3		40.2957	40.3
2189x409 F2	49	2Ssh	123563	45.9512			49	2Ssh	123563	46		45.9512	46
2189x409 F2	50	2Ssh	60928	49.2811			50	2Ssh	60928	49.3		49.2811	49.3
2189x409 F2	51	2Ssh	1785185	54.3211			51	2Ssh	1785185	54.3		54.3211	54.3
2189x409 F2	52	2Ssh	1319446	54.8696			52	2Ssh	78390	54.8		54.8696	54.8
2189x409 F2	53	2Ssh	78390	54.8696			53	2Ssh	1319446	54.8		54.8696	54.8
2189x409 F2	54	2Ssh	64314	54.8696			54	2Ssh	64314	54.8		54.8696	54.8
2189x409 F2	55	2Ssh	77682	55.9629			55	2Ssh	77682	55.9		55.9629	55.9
2189x409 F2	56	2Ssh	143754	55.9629			56	2Ssh	143754	55.9		55.9629	55.9
2189x409 F2	57	2Ssh	70678	56.5114			57	2Ssh	247695	56.4		56.5114	56.4
2189x409 F2	58	2Ssh	8522	56.5114			58	2Ssh	99718	56.4		56.5114	56.4
2189x409 F2	59	2Ssh	7413	56.5114			59	2Ssh	121622	56.4		56.5114	56.4
2189x409 F2	60	2Ssh	71290	56.5114			60	2Ssh	71290	56.4		56.5114	56.4
2189x409 F2	61	2Ssh	7003	56.5114			61	2Ssh	8522	56.4		56.5114	56.4
2189x409 F2	62	2Ssh	69436	56.5114			62	2Ssh	69436	56.4		56.5114	56.4
2189x409 F2	63	2Ssh	66941	56.5114			63	2Ssh	2461568	56.4		56.5114	56.4
2189x409 F2	64	2Ssh	337856	56.5114			64	2Ssh	337856	56.4		56.5114	56.4
2189x409 F2	65	2Ssh	247695	56.5114			65	2Ssh	246912	56.4		56.5114	56.4
2189x409 F2	66	2Ssh	246912	56.5114			66	2Ssh	66941	56.4		56.5114	56.4
2189x409 F2	67	2Ssh	2461568	56.5114			67	2Ssh	156694	56.4		56.5114	56.4
2189x409 F2	68	2Ssh	245714	56.5114			68	2Ssh	103660	56.4		56.5114	56.4
2189x409 F2	69	2Ssh	1752138	56.5114			69	2Ssh	70678	56.4		56.5114	56.4
2189x409 F2	70	2Ssh	156694	56.5114			70	2Ssh	124215	56.4		56.5114	56.4
2189x409 F2	71	2Ssh	124215	56.5114			71	2Ssh	7003	56.4		56.5114	56.4
2189x409 F2	72	2Ssh	121622	56.5114			72	2Ssh	245714	56.4		56.5114	56.4
2189x409 F2	73	2Ssh	103660	56.5114			73	2Ssh	1752138	56.4		56.5114	56.4
2189x409 F2	74	2Ssh	60842	56.5114			74	2Ssh	7413	56.4		56.5114	56.4
2189x409 F2	75	2Ssh	11137	56.5114			75	2Ssh	60842	56.4		56.5114	56.4
2189x409 F2	76	2Ssh	99718	56.5114			76	2Ssh	11137	56.4		56.5114	56.4
2189x409 F2	77	2Ssh	7099	57.0597			77	2Ssh	68554	56.9		57.0597	56.9
2189x409 F2	78	2Ssh	68960	57.0597			78	2Ssh	7099	56.9		57.0597	56.9
2189x409 F2	79	2Ssh	68554	57.0597			79	2Ssh	125173	56.9		57.0597	56.9
2189x409 F2	80	2Ssh	125173	57.0597			80	2Ssh	68960	56.9		57.0597	56.9
2189x409 F2	81	2Ssh	65029	57.0597			81	2Ssh	65029	56.9		57.0597	56.9
2189x409 F2	82	2Ssh	67231	57.0597			82	2Ssh	67231	56.9		57.0597	56.9
2189x409 F2	83	2Ssh	63885	57.6081			83	2Ssh	63885	57.4		57.6081	57.4
2189x409 F2	84	2Ssh	7393	57.6081			84	2Ssh	7393	57.4		57.6081	57.4
2189x409 F2	85	2Ssh	137315	58.1565			85	2Ssh	91247	57.9		58.1565	57.9
2189x409 F2	86	2Ssh	2465327	58.1565			86	2Ssh	286579	57.9		58.1565	57.9
2189x409 F2	87	2Ssh	246926	58.1565			87	2Ssh	246926	57.9		58.1565	57.9
2189x409 F2	88	2Ssh	286579	58.1565			88	2Ssh	75456	57.9		58.1565	57.9
2189x409 F2	89	2Ssh	62749	58.1565			89	2Ssh	74899	57.9		58.1565	57.9
2189x409 F2	90	2Ssh	64976	58.1565			90	2Ssh	2465327	57.9		58.1565	57.9
2189x409 F2	91	2Ssh	67747	58.1565			91	2Ssh	62749	57.9		58.1565	57.9
2189x409 F2	92	2Ssh	74899	58.1565			92	2Ssh	67747	57.9		58.1565	57.9
2189x409 F2	93	2Ssh	75456	58.1565			93	2Ssh	137315	57.9		58.1565	57.9
2189x409 F2	94	2Ssh	7715	58.1565			94	2Ssh	7715	57.9		58.1565	57.9
2189x409 F2	95	2Ssh	86340	58.1565			95	2Ssh	64976	57.9		58.1565	57.9
2189x409 F2	96	2Ssh	91247	58.1565			96	2Ssh	86340	57.9		58.1565	57.9
2189x409 F2	97	2Ssh	128126	59.2498			97	2Ssh	9366	59		59.2498	59
2189x409 F2	98	2Ssh	9366	59.2498			98	2Ssh	128126	59		59.2498	59
2189x409 F2	99	2Ssh	139713	60.8947			99	2Ssh	67028	60.6		60.8947	60.6
2189x409 F2	100	2Ssh	67028	60.8947			100	2Ssh	139713	60.6		60.8947	60.6
2189x409 F2	101	2Ssh	73315	64.219			101	2Ssh	73315	63.9		64.219	63.9
2189x409 F2	102	2Ssh	1266728	66.4216			102	2Ssh	1266728	66.1		66.4216	66.1
2189x409 F2	103	2Ssh	63521	66.9704			103	2Ssh	63521	66.6		66.9704	66.6
2189x409 F2	104	2Ssh	1258886	72.0173			104	2Ssh	1258886	71.6		72.0173	71.6
2189x409 F2	105	2Ssh	7503	75.3471			105	2Ssh	7503	74.9		75.3471	74.9
2189x409 F2	106	2Ssh	67160	80.9942			106	2Ssh	67160	80.5		80.9942	80.5
2189x409 F2	107	2Ssh	71401	90.9042			107	2Ssh	71401	90.4		90.9042	90.4
2189x409 F2	108	2Ssh	69227	91.9977			108	2Ssh	69227	91.5		91.9977	91.5
2189x409 F2	109	2Ssh	64509	97.6364			109	2Ssh	64509	97.1		97.6364	97.1
2189x409 F2	110	3Ssh	139119	0			110	3Ssh	139119	0		0	0
2189x409 F2	111	3Ssh	62600	9.8656			111	3Ssh	62600	9.9		9.8656	9.9
2189x409 F2	112	3Ssh	139581	12.0659			112	3Ssh	139581	12.1		12.0659	12.1
2189x409 F2	113	3Ssh	7081	12.0659			113	3Ssh	7081	12.1		12.0659	12.1
2189x409 F2	114	3Ssh	63455	18.2626			114	3Ssh	63455	18.3		18.2626	18.3
2189x409 F2	115	3Ssh	1248656	22.1503			115	3Ssh	1248656	22.2		22.1503	22.2
2189x409 F2	116	3Ssh	100488	43.0124			116	3Ssh	100488	43.1		43.0124	43.1
2189x409 F2	117	3Ssh	121011	44.1051			117	3Ssh	121011	44.2		44.1051	44.2
2189x409 F2	118	3Ssh	122787	51.4573			118	3Ssh	122787	51.6		51.4573	51.6
2189x409 F2	119	3Ssh	1254067	53.0996			119	3Ssh	1254067	53.2		53.0996	53.2
2189x409 F2	120	3Ssh	62574	55.8514			120	3Ssh	7781	56		55.8514	56
2189x409 F2	121	3Ssh	7781	55.8514			121	3Ssh	62574	56		55.8514	56
2189x409 F2	122	3Ssh	78259	58.0472			122	3Ssh	78259	58.2		58.0472	58.2
2189x409 F2	123	3Ssh	98032	58.5951			123	3Ssh	62639	58.7		58.5951	59.3
2189x409 F2	124	3Ssh	76864	58.5951			124	3Ssh	2463565	58.7		58.5951	59.8
2189x409 F2	125	3Ssh	67743	58.5951			125	3Ssh	232328	58.7		58.5951	59.8
2189x409 F2	126	3Ssh	63580	58.5951			126	3Ssh	123319	58.7		58.5951	59.8
2189x409 F2	127	3Ssh	62639	58.5951			127	3Ssh	64491	58.7		58.5951	59.8
2189x409 F2	128	3Ssh	2463565	58.5951			128	3Ssh	67743	58.7		58.5951	59.8
2189x409 F2	129	3Ssh	2460691	58.5951			129	3Ssh	98032	58.7		58.5951	59.8
2189x409 F2	130	3Ssh	232328	58.5951			130	3Ssh	9219	58.7		58.5951	59.8
2189x409 F2	131	3Ssh	156292	58.5951			131	3Ssh	76864	58.7		58.5951	59.8
2189x409 F2	132	3Ssh	123319	58.5951			132	3Ssh	63580	58.7		58.5951	59.8
2189x409 F2	133	3Ssh	64491	58.5951			133	3Ssh	1247584	58.7		58.5951	59.8
2189x409 F2	134	3Ssh	1247584	58.5951			134	3Ssh	156292	58.7		58.5951	59.8
2189x409 F2	135	3Ssh	9219	58.5951			135	3Ssh	2460691	58.7		58.5951	59.8
2189x409 F2	136	3Ssh	67279	59.143			136	3Ssh	70738	59.2		59.143	59.8
2189x409 F2	137	3Ssh	17714	59.143			137	3Ssh	70039	59.2		59.143	60.3
2189x409 F2	138	3Ssh	13166	59.143			138	3Ssh	66135	59.2		59.143	60.8
2189x409 F2	139	3Ssh	60813	59.143			139	3Ssh	61971	59.2		59.143	61.3
2189x409 F2	140	3Ssh	61121	59.143			140	3Ssh	60813	59.2		59.143	61.3
2189x409 F2	141	3Ssh	61971	59.143			141	3Ssh	67279	59.2		59.143	61.3
2189x409 F2	142	3Ssh	62078	59.143			142	3Ssh	17714	59.2		59.143	61.3
2189x409 F2	143	3Ssh	66135	59.143			143	3Ssh	13166	59.2		59.143	61.3
2189x409 F2	144	3Ssh	6932	59.143			144	3Ssh	61121	59.2		59.143	61.3
2189x409 F2	145	3Ssh	70039	59.143			145	3Ssh	62078	59.2		59.143	61.3
2189x409 F2	146	3Ssh	7071	59.143			146	3Ssh	6932	59.2		59.143	61.3
2189x409 F2	147	3Ssh	70738	59.143			147	3Ssh	7071	59.2		59.143	61.3
2189x409 F2	148	3Ssh	65053	59.691			148	3Ssh	63219	59.7		59.691	61.3
2189x409 F2	149	3Ssh	63219	59.691			149	3Ssh	195	59.7		59.691	61.3
2189x409 F2	150	3Ssh	195	59.691			150	3Ssh	405	59.7		59.691	61.8
2189x409 F2	151	3Ssh	405	59.691			151	3Ssh	65053	59.7		59.691	61.8
2189x409 F2	152	3Ssh	2464656	60.7833			152	3Ssh	2464656	60.8		60.7833	61.8
2189x409 F2	153	3Ssh	1769249	61.3313			153	3Ssh	1769249	61.3		61.3313	61.8
2189x409 F2	154	3Ssh	62309	63.5282			154	3Ssh	62309	63.5		63.5282	63.4
2189x409 F2	155	3Ssh	1343515	67.4083			155	3Ssh	1343515	67.4		67.4083	67.3
2189x409 F2	156	3Ssh	68924	67.4083			156	3Ssh	68924	67.4		67.4083	67.3
2189x409 F2	157	3Ssh	61382	77.8318			157	3Ssh	61382	77.8		77.8318	77.7
2189x409 F2	158	3Ssh	61732	80.0316			158	3Ssh	61732	80		80.0316	79.9
2189x409 F2	159	3Ssh	16745	84.4919			159	3Ssh	16745	84.5		84.4919	84.4
2189x409 F2	160	3Ssh	63054	86.137			160	3Ssh	63054	86.1		86.137	86
2189x409 F2	161	3Ssh	71850	86.137			161	3Ssh	71850	86.1		86.137	86
2189x409 F2	162	3Ssh	70589	113.603			162	3Ssh	70589	113.6		113.603	113.5
2189x409 F2	163	3Ssh	10501	113.603			163	3Ssh	10501	113.6		113.603	113.5
2189x409 F2	164	4Ssh	74712	0			164	4Ssh	121764	0		0	0
2189x409 F2	165	4Ssh	121764	0			165	4Ssh	74712	0		0	0
2189x409 F2	166	4Ssh	1272223	3.8744			166	4Ssh	1272223	3.9		3.8744	3.9
2189x409 F2	167	4Ssh	65665	4.4223			167	4Ssh	65665	4.4		4.4223	4.4
2189x409 F2	168	4Ssh	8322	5.5144			168	4Ssh	74574	5.5		5.5144	5.5
2189x409 F2	169	4Ssh	72775	5.5144			169	4Ssh	72775	5.5		5.5144	5.5
2189x409 F2	170	4Ssh	74574	5.5144			170	4Ssh	8322	5.5		5.5144	5.5
2189x409 F2	171	4Ssh	117052	6.0623			171	4Ssh	1312842	6		6.0623	6
2189x409 F2	172	4Ssh	124007	6.0623			172	4Ssh	9988	6		6.0623	6
2189x409 F2	173	4Ssh	1254852	6.0623			173	4Ssh	88808	6		6.0623	6
2189x409 F2	174	4Ssh	1312842	6.0623			174	4Ssh	7148	6		6.0623	6
2189x409 F2	175	4Ssh	1452782	6.0623			175	4Ssh	6983	6		6.0623	6
2189x409 F2	176	4Ssh	425588	6.0623			176	4Ssh	67432	6		6.0623	6
2189x409 F2	177	4Ssh	61051	6.0623			177	4Ssh	65683	6		6.0623	6
2189x409 F2	178	4Ssh	62340	6.0623			178	4Ssh	63407	6		6.0623	6
2189x409 F2	179	4Ssh	69000	6.0623			179	4Ssh	2531778	6		6.0623	6
2189x409 F2	180	4Ssh	79279	6.0623			180	4Ssh	2462078	6		6.0623	6
2189x409 F2	181	4Ssh	85929	6.0623			181	4Ssh	237058	6		6.0623	6
2189x409 F2	182	4Ssh	1246467	6.0623			182	4Ssh	1850285	6		6.0623	6
2189x409 F2	183	4Ssh	1260281	6.0623			183	4Ssh	1330776	6		6.0623	6
2189x409 F2	184	4Ssh	1330776	6.0623			184	4Ssh	1260281	6		6.0623	6
2189x409 F2	185	4Ssh	1850285	6.0623			185	4Ssh	1246467	6		6.0623	6
2189x409 F2	186	4Ssh	237058	6.0623			186	4Ssh	85929	6		6.0623	6
2189x409 F2	187	4Ssh	2462078	6.0623			187	4Ssh	79279	6		6.0623	6
2189x409 F2	188	4Ssh	2531778	6.0623			188	4Ssh	69000	6		6.0623	6
2189x409 F2	189	4Ssh	63407	6.0623			189	4Ssh	62340	6		6.0623	6
2189x409 F2	190	4Ssh	65683	6.0623			190	4Ssh	61051	6		6.0623	6
2189x409 F2	191	4Ssh	67432	6.0623			191	4Ssh	425588	6		6.0623	6
2189x409 F2	192	4Ssh	6983	6.0623			192	4Ssh	124007	6		6.0623	6
2189x409 F2	193	4Ssh	7148	6.0623			193	4Ssh	117052	6		6.0623	6
2189x409 F2	194	4Ssh	88808	6.0623			194	4Ssh	1254852	6		6.0623	6
2189x409 F2	195	4Ssh	9988	6.0623			195	4Ssh	1452782	6		6.0623	6
2189x409 F2	196	4Ssh	9574	7.1545			196	4Ssh	9574	7.1		7.1545	7.1
2189x409 F2	197	4Ssh	7194	9.9072			197	4Ssh	7194	9.9		9.9072	9.9
2189x409 F2	198	4Ssh	1300065	19.0792			198	4Ssh	1300065	19.1		19.0792	19.1
2189x409 F2	199	4Ssh	60836	53.5628			199	4Ssh	60836	53.6		53.5628	53.6
2189x409 F2	200	5Ssh	9617	0			200	5Ssh	9617	0		0	0
2189x409 F2	201	5Ssh	1253329	6.2274			201	5Ssh	1253329	6.2		6.2274	6.2
2189x409 F2	202	5Ssh	1306791	30.0979			202	5Ssh	1306791	30.2		30.0979	30.2
2189x409 F2	203	5Ssh	18666	30.6587			203	5Ssh	18666	30.8		30.6587	30.8
2189x409 F2	204	5Ssh	440570	32.8591			204	5Ssh	440570	33		32.8591	33
2189x409 F2	205	5Ssh	246646	32.8591			205	5Ssh	246646	33		32.8591	33
2189x409 F2	206	5Ssh	69342	37.3246			206	5Ssh	69342	37.5		37.3246	37.5
2189x409 F2	207	5Ssh	9883	38.4181			207	5Ssh	9883	38.6		38.4181	38.6
2189x409 F2	208	5Ssh	9880	40.0639			208	5Ssh	9880	40.2		40.0639	40.2
2189x409 F2	209	5Ssh	9108	40.0639			209	5Ssh	9108	40.2		40.0639	40.2
2189x409 F2	210	5Ssh	78204	40.0639			210	5Ssh	78204	40.2		40.0639	40.2
2189x409 F2	211	5Ssh	7282	40.0639			211	5Ssh	7282	40.2		40.0639	40.2
2189x409 F2	212	5Ssh	505288	40.0639			212	5Ssh	505288	40.2		40.0639	40.2
2189x409 F2	213	5Ssh	42475	40.0639			213	5Ssh	42475	40.2		40.0639	40.2
2189x409 F2	214	5Ssh	268363	40.0639			214	5Ssh	268363	40.2		40.0639	40.2
2189x409 F2	215	5Ssh	25	40.0639			215	5Ssh	25	40.2		40.0639	40.2
2189x409 F2	216	5Ssh	16127	40.0639			216	5Ssh	16127	40.2		40.0639	40.2
2189x409 F2	217	5Ssh	15823	40.0639			217	5Ssh	15823	40.2		40.0639	40.2
2189x409 F2	218	5Ssh	153	40.0639			218	5Ssh	153	40.2		40.0639	40.2
2189x409 F2	219	5Ssh	1519017	40.0639			219	5Ssh	1519017	40.2		40.0639	40.2
2189x409 F2	220	5Ssh	1264139	40.0639			220	5Ssh	1264139	40.2		40.0639	40.2
2189x409 F2	221	5Ssh	1256076	40.0639			221	5Ssh	1256076	40.2		40.0639	40.2
2189x409 F2	222	5Ssh	245303	40.0639			222	5Ssh	245303	40.2		40.0639	40.2
2189x409 F2	223	5Ssh	20301	40.0639			223	5Ssh	20301	40.2		40.0639	40.2
2189x409 F2	224	5Ssh	331965	40.6125			224	5Ssh	331965	40.7		40.6125	40.7
2189x409 F2	225	5Ssh	2464239	41.1612			225	5Ssh	2464239	41.2		41.1612	41.2
2189x409 F2	226	5Ssh	64085	42.2547			226	5Ssh	64085	42.3		42.2547	42.3
2189x409 F2	227	5Ssh	181260	42.2547			227	5Ssh	181260	42.3		42.2547	42.3
2189x409 F2	228	5Ssh	88644	42.8033			228	5Ssh	88644	42.8		42.8033	42.8
2189x409 F2	229	5Ssh	7857	42.8033			229	5Ssh	7857	42.8		42.8033	42.8
2189x409 F2	230	5Ssh	75528	42.8033			230	5Ssh	75528	42.8		42.8033	42.8
2189x409 F2	231	5Ssh	72032	42.8033			231	5Ssh	72032	42.8		42.8033	42.8
2189x409 F2	232	5Ssh	70236	42.8033			232	5Ssh	70236	42.8		42.8033	42.8
2189x409 F2	233	5Ssh	70064	42.8033			233	5Ssh	70064	42.8		42.8033	42.8
2189x409 F2	234	5Ssh	67359	42.8033			234	5Ssh	67359	42.8		42.8033	42.8
2189x409 F2	235	5Ssh	66543	42.8033			235	5Ssh	66543	42.8		42.8033	42.8
2189x409 F2	236	5Ssh	65200	42.8033			236	5Ssh	65200	42.8		42.8033	42.8
2189x409 F2	237	5Ssh	246409	42.8033			237	5Ssh	246409	42.8		42.8033	42.8
2189x409 F2	238	5Ssh	2463451	42.8033			238	5Ssh	2463451	42.8		42.8033	42.8
2189x409 F2	239	5Ssh	157099	42.8033			239	5Ssh	157099	42.8		42.8033	42.8
2189x409 F2	240	5Ssh	154717	42.8033			240	5Ssh	154717	42.8		42.8033	42.8
2189x409 F2	241	5Ssh	1306501	42.8033			241	5Ssh	1306501	42.8		42.8033	42.8
2189x409 F2	242	5Ssh	1270034	42.8033			242	5Ssh	1270034	42.8		42.8033	42.8
2189x409 F2	243	5Ssh	1265522	42.8033			243	5Ssh	1265522	42.8		42.8033	42.8
2189x409 F2	244	5Ssh	1264038	42.8033			244	5Ssh	1264038	42.8		42.8033	42.8
2189x409 F2	245	5Ssh	1248317	42.8033			245	5Ssh	1248317	42.8		42.8033	42.8
2189x409 F2	246	5Ssh	123435	42.8033			246	5Ssh	123435	42.8		42.8033	42.8
2189x409 F2	247	5Ssh	10799	42.8033			247	5Ssh	10799	42.8		42.8033	42.8
2189x409 F2	248	5Ssh	9957	43.3519			248	5Ssh	9957	43.3		43.3519	43.3
2189x409 F2	249	5Ssh	1273124	43.3519			249	5Ssh	1273124	43.3		43.3519	43.3
2189x409 F2	250	5Ssh	61081	43.3519			250	5Ssh	61081	43.3		43.3519	43.3
2189x409 F2	251	5Ssh	72816	43.9006			251	5Ssh	72816	43.8		43.9006	43.8
2189x409 F2	252	5Ssh	124784	49.5178			252	5Ssh	124784	49.4		49.5178	49.4
2189x409 F2	253	5Ssh	1247269	54.5427			253	5Ssh	1247269	54.4		54.5427	54.4
2189x409 F2	254	5Ssh	80451	55.0907			254	5Ssh	80451	54.9		55.0907	54.9
2189x409 F2	255	5Ssh	1260256	55.0907			255	5Ssh	1260256	54.9		55.0907	54.9
2189x409 F2	256	5Ssh	66803	56.734			256	5Ssh	66803	56.5		56.734	56.5
2189x409 F2	257	5Ssh	10977	56.734			257	5Ssh	10977	56.5		56.734	56.5
2189x409 F2	258	5Ssh	64827	57.8264			258	5Ssh	64827	57.6		57.8264	57.6
2189x409 F2	259	5Ssh	62836	57.8264			259	5Ssh	62836	57.6		57.8264	57.6
2189x409 F2	260	5Ssh	7000	60.0227			260	5Ssh	7000	59.8		60.0227	59.8
2189x409 F2	261	5Ssh	2463729	61.115			261	5Ssh	2463729	60.9		61.115	60.9
2189x409 F2	262	5Ssh	66346	66.1333			262	5Ssh	66346	65.9		66.1333	65.9
2189x409 F2	263	5Ssh	8922	66.1334			263	5Ssh	8922	65.9		66.1334	65.9
2189x409 F2	264	5Ssh	62983	68.3308			264	5Ssh	62983	68.1		68.3308	68.1
2189x409 F2	265	5Ssh	66668	71.6496			265	5Ssh	66668	71.4		71.6496	71.4
2189x409 F2	266	5Ssh	66575	73.8483			266	5Ssh	66575	73.6		73.8483	73.6
2189x409 F2	267	5Ssh	81247	74.3966			267	5Ssh	81247	74.1		74.3966	74.1
2189x409 F2	268	5Ssh	72191	74.9449			268	5Ssh	72191	74.6		74.9449	74.6
2189x409 F2	269	5Ssh	2466309	74.9449			269	5Ssh	2466309	74.6		74.9449	74.6
2189x409 F2	270	5Ssh	2463048	76.5897			270	5Ssh	2463048	76.2		76.5897	76.2
2189x409 F2	271	5Ssh	70341	80.4871			271	5Ssh	70341	80.1		80.4871	80.1
2189x409 F2	272	5Ssh	12711	80.4871			272	5Ssh	12711	80.1		80.4871	80.1
2189x409 F2	273	5Ssh	67631	83.817			273	5Ssh	67631	83.4		83.817	83.4
2189x409 F2	274	5Ssh	1401781	87.1454			274	5Ssh	1401781	86.7		87.1454	86.7
2189x409 F2	275	5Ssh	62172	87.1454			275	5Ssh	62172	86.7		87.1454	86.7
2189x409 F2	276	5Ssh	1258706	88.2391			276	5Ssh	1258706	87.8		88.2391	87.8
2189x409 F2	277	5Ssh	9440	88.7877			277	5Ssh	9440	88.3		88.7877	88.3
2189x409 F2	278	5Ssh	63114	89.8812			278	5Ssh	63114	89.4		89.8812	89.4
2189x409 F2	279	5Ssh	2466470	95.5158			279	5Ssh	2466470	95		95.5158	95
2189x409 F2	280	5Ssh	64999	97.1622			280	5Ssh	64999	96.6		97.1622	96.6
2189x409 F2	281	5Ssh	65046	101.633			281	5Ssh	65046	101.1		101.633	101.1
2189x409 F2	282	5Ssh	78079	102.182			282	5Ssh	78079	101.6		102.182	101.6
2189x409 F2	283	5Ssh	79316	113.981			283	5Ssh	79316	113.4		113.981	113.4
2189x409 F2	284	6Ssh	63036	0			284	6Ssh	63036	0		0	0
2189x409 F2	285	6Ssh	72268	11.0624			285	6Ssh	72268	11.1		11.0624	11.1
2189x409 F2	286	6Ssh	62942	11.6105			286	6Ssh	62942	11.6		11.6105	11.6
2189x409 F2	287	6Ssh	66785	14.9307			287	6Ssh	66785	14.9		14.9307	14.9
2189x409 F2	288	6Ssh	63829	19.3911			288	6Ssh	63829	19.4		19.3911	19.4
2189x409 F2	289	6Ssh	79137	22.7099			289	6Ssh	79137	22.7		22.7099	22.7
2189x409 F2	290	6Ssh	349317	22.7099			290	6Ssh	349317	22.7		22.7099	22.7
2189x409 F2	291	6Ssh	65811	28.9013			291	6Ssh	65811	28.9		28.9013	28.9
2189x409 F2	292	6Ssh	10727	31.1016			292	6Ssh	10727	31.1		31.1016	31.1
2189x409 F2	293	6Ssh	67214	33.8617			293	6Ssh	67214	33.9		33.8617	33.9
2189x409 F2	294	6Ssh	1251565	33.8617			294	6Ssh	1251565	33.9		33.8617	33.9
2189x409 F2	295	6Ssh	1304269	38.3194			295	6Ssh	1304269	38.4		38.3194	38.4
2189x409 F2	296	6Ssh	75673	38.8677			296	6Ssh	75673	38.9		38.8677	38.9
2189x409 F2	297	6Ssh	1662277	40.5122			297	6Ssh	1662277	40.5		40.5122	40.5
2189x409 F2	298	6Ssh	1371372	40.5122			298	6Ssh	1371372	40.5		40.5122	40.5
2189x409 F2	299	6Ssh	101975	40.5122			299	6Ssh	101975	40.5		40.5122	40.5
2189x409 F2	300	6Ssh	102459	40.5122			300	6Ssh	102459	40.5		40.5122	40.5
2189x409 F2	301	6Ssh	1255788	40.5122			301	6Ssh	1255788	40.5		40.5122	40.5
2189x409 F2	302	6Ssh	1276172	40.5122			302	6Ssh	1276172	40.5		40.5122	40.5
2189x409 F2	303	6Ssh	2483264	40.5122			303	6Ssh	2483264	40.5		40.5122	40.5
2189x409 F2	304	6Ssh	249569	40.5122			304	6Ssh	249569	40.5		40.5122	40.5
2189x409 F2	305	6Ssh	254846	40.5122			305	6Ssh	254846	40.5		40.5122	40.5
2189x409 F2	306	6Ssh	67538	40.5122			306	6Ssh	67538	40.5		40.5122	40.5
2189x409 F2	307	6Ssh	70860	40.5122			307	6Ssh	70860	40.5		40.5122	40.5
2189x409 F2	308	6Ssh	7392	40.5122			308	6Ssh	7392	40.5		40.5122	40.5
2189x409 F2	309	6Ssh	61164	41.0607			309	6Ssh	61164	41		41.0607	41
2189x409 F2	310	6Ssh	62960	42.1541			310	6Ssh	62960	42.1		42.1541	42.1
2189x409 F2	311	6Ssh	62473	42.1541			311	6Ssh	62473	42.1		42.1541	42.1
2189x409 F2	312	6Ssh	61406	42.1541			312	6Ssh	61406	42.1		42.1541	42.1
2189x409 F2	313	6Ssh	62404	42.1541			313	6Ssh	62404	42.1		42.1541	42.1
2189x409 F2	314	6Ssh	67086	42.1541			314	6Ssh	67086	42.1		42.1541	42.1
2189x409 F2	315	6Ssh	7634	43.2474			315	6Ssh	7634	43.2		43.2474	43.2
2189x409 F2	316	6Ssh	7451	43.2474			316	6Ssh	7451	43.2		43.2474	43.2
2189x409 F2	317	6Ssh	7213	43.2474			317	6Ssh	7213	43.2		43.2474	43.2
2189x409 F2	318	6Ssh	66416	43.2474			318	6Ssh	66416	43.2		43.2474	43.2
2189x409 F2	319	6Ssh	62108	43.2474			319	6Ssh	62108	43.2		43.2474	43.2
2189x409 F2	320	6Ssh	83197	43.7958			320	6Ssh	83197	43.7		43.7958	43.7
2189x409 F2	321	6Ssh	124073	45.9962			321	6Ssh	124073	45.9		45.9962	45.9
2189x409 F2	322	6Ssh	70231	48.196			322	6Ssh	70231	48.1		48.196	48.1
2189x409 F2	323	6Ssh	60779	48.196			323	6Ssh	60779	48.1		48.196	48.1
2189x409 F2	324	6Ssh	9603	48.7443			324	6Ssh	9603	48.6		48.7443	48.6
2189x409 F2	325	6Ssh	78276	48.7443			325	6Ssh	78276	48.6		48.7443	48.6
2189x409 F2	326	6Ssh	1245864	48.7443			326	6Ssh	1245864	48.6		48.7443	48.6
2189x409 F2	327	6Ssh	77801	49.2927			327	6Ssh	77801	49.1		49.2927	49.1
2189x409 F2	328	6Ssh	2473276	53.1785			328	6Ssh	2473276	53		53.1785	53
2189x409 F2	329	6Ssh	70989	53.7268			329	6Ssh	70989	53.5		53.7268	53.5
2189x409 F2	330	6Ssh	71457	57.0429			330	6Ssh	71457	56.8		57.0429	56.8
2189x409 F2	331	6Ssh	9233	57.0429			331	6Ssh	9233	56.8		57.0429	56.8
2189x409 F2	332	6Ssh	139001	63.814			332	6Ssh	139001	63.6		63.814	63.6
2189x409 F2	333	6Ssh	8749	74.8764			333	6Ssh	8749	74.7		74.8764	74.7
2189x409 F2	334	6Ssh	10724	94.6405			334	6Ssh	10724	94.5		94.6405	94.5
2189x409 F2	335	7Ssh	241852	0			335	7Ssh	241852	0		0	0
2189x409 F2	336	7Ssh	152381	6.1967			336	7Ssh	152381	6.2		6.1967	6.2
2189x409 F2	337	7Ssh	122512	20.0166			337	7Ssh	122512	20		20.0166	20
2189x409 F2	338	7Ssh	64572	26.2492			338	7Ssh	64572	26.2		26.2492	26.2
2189x409 F2	339	7Ssh	1318664	31.9089			339	7Ssh	1318664	31.9		31.9089	31.9
2189x409 F2	340	7Ssh	63846	35.82			340	7Ssh	60799	35.8		35.82	35.8
2189x409 F2	341	7Ssh	60799	35.82			341	7Ssh	63846	35.8		35.82	35.8
2189x409 F2	342	7Ssh	1701289	39.1555			342	7Ssh	1701289	39.1		39.1555	39.1
2189x409 F2	343	7Ssh	129679	40.8028			343	7Ssh	129679	40.7		40.8028	40.7
2189x409 F2	344	7Ssh	160849	47.6302			344	7Ssh	70957	47.5		47.6302	47.5
2189x409 F2	345	7Ssh	70957	47.6302			345	7Ssh	160849	47.5		47.6302	47.5
2189x409 F2	346	7Ssh	1290281	48.179			346	7Ssh	1290281	48		48.179	48
2189x409 F2	347	7Ssh	9134	50.3816			347	7Ssh	9134	50.2		50.3816	50.2
2189x409 F2	348	7Ssh	2464745	51.4752			348	7Ssh	2464745	51.3		51.4752	51.3
2189x409 F2	349	7Ssh	67427	52.0237			349	7Ssh	67427	51.8		52.0237	51.8
2189x409 F2	350	7Ssh	31255	52.5721			350	7Ssh	69787	52.3		52.5721	52.3
2189x409 F2	351	7Ssh	69787	52.5721			351	7Ssh	31255	52.3		52.5721	52.3
2189x409 F2	352	7Ssh	85104	52.5721			352	7Ssh	11088	52.3		52.5721	52.3
2189x409 F2	353	7Ssh	11088	52.5721			353	7Ssh	85104	52.3		52.5721	52.3
2189x409 F2	354	7Ssh	1277112	52.5721			354	7Ssh	1277112	52.3		52.5721	52.3
2189x409 F2	355	7Ssh	11024	53.1206			355	7Ssh	2461721	52.8		53.1206	52.8
2189x409 F2	356	7Ssh	1252546	53.1206			356	7Ssh	1259884	52.8		53.1206	52.8
2189x409 F2	357	7Ssh	1259884	53.1206			357	7Ssh	11024	52.8		53.1206	52.8
2189x409 F2	358	7Ssh	12682	53.1206			358	7Ssh	74399	52.8		53.1206	52.8
2189x409 F2	359	7Ssh	1282378	53.1206			359	7Ssh	7450	52.8		53.1206	52.8
2189x409 F2	360	7Ssh	2019563	53.1206			360	7Ssh	85154	52.8		53.1206	52.8
2189x409 F2	361	7Ssh	2461721	53.1206			361	7Ssh	8790	52.8		53.1206	52.8
2189x409 F2	362	7Ssh	299453	53.1206			362	7Ssh	12682	52.8		53.1206	52.8
2189x409 F2	363	7Ssh	74399	53.1206			363	7Ssh	2019563	52.8		53.1206	52.8
2189x409 F2	364	7Ssh	7450	53.1206			364	7Ssh	299453	52.8		53.1206	52.8
2189x409 F2	365	7Ssh	85154	53.1206			365	7Ssh	1252546	52.8		53.1206	52.8
2189x409 F2	366	7Ssh	8790	53.1206			366	7Ssh	1282378	52.8		53.1206	52.8
2189x409 F2	367	7Ssh	75649	53.669			367	7Ssh	75649	53.3		53.669	53.3
2189x409 F2	368	7Ssh	1267504	54.2174			368	7Ssh	81729	53.8		54.2174	53.8
2189x409 F2	369	7Ssh	1268264	54.2174			369	7Ssh	62287	53.8		54.2174	53.8
2189x409 F2	370	7Ssh	138033	54.2174			370	7Ssh	37729	53.8		54.2174	53.8
2189x409 F2	371	7Ssh	245729	54.2174			371	7Ssh	2460696	53.8		54.2174	53.8
2189x409 F2	372	7Ssh	2460696	54.2174			372	7Ssh	245729	53.8		54.2174	53.8
2189x409 F2	373	7Ssh	37729	54.2174			373	7Ssh	138033	53.8		54.2174	53.8
2189x409 F2	374	7Ssh	49769	54.2174			374	7Ssh	1268264	53.8		54.2174	53.8
2189x409 F2	375	7Ssh	62287	54.2174			375	7Ssh	1267504	53.8		54.2174	53.8
2189x409 F2	376	7Ssh	65266	54.2174			376	7Ssh	65266	53.8		54.2174	53.8
2189x409 F2	377	7Ssh	70548	54.2174			377	7Ssh	9275	53.8		54.2174	53.8
2189x409 F2	378	7Ssh	7709	54.2174			378	7Ssh	49769	53.8		54.2174	53.8
2189x409 F2	379	7Ssh	81729	54.2174			379	7Ssh	70548	53.8		54.2174	53.8
2189x409 F2	380	7Ssh	9275	54.2174			380	7Ssh	7709	53.8		54.2174	53.8
2189x409 F2	381	7Ssh	315272	54.7659			381	7Ssh	315272	54.3		54.7659	54.3
2189x409 F2	382	7Ssh	7051	56.9651			382	7Ssh	7051	56.5		56.9651	56.5
2189x409 F2	383	7Ssh	194251	62.5694			383	7Ssh	194251	62.1		62.5694	62.1
2189x409 F2	384	7Ssh	63444	64.2139			384	7Ssh	63444	63.7		64.2139	63.7
2189x409 F2	385	7Ssh	84716	68.1075			385	7Ssh	84716	67.6		68.1075	67.6
2189x409 F2	386	7Ssh	1253830	70.3084			386	7Ssh	1253830	69.8		70.3084	69.8
2189x409 F2	387	7Ssh	11978	77.1105			387	7Ssh	11978	76.6		77.1105	76.6
2189x409 F2	388	7Ssh	93140	84.515			388	7Ssh	93140	84		84.515	84
2189x409 F2	389	7Ssh	7407	86.7159			389	7Ssh	7407	86.2		86.7159	86.2
2189x409 F2	390	7Ssh	60748	103.835			390	7Ssh	60748	103.3		103.835	103.3
