# Supplementary material for: Discovery and characterization of two new stem rust resistance genes in Aegilops sharonensis
Source: Theor Appl Genet. 2017 Mar 8;130(6):1207–22. doi: 10.1007/s00122-017-2882-8 (PMC5440502; doi:10.1007/s00122-017-2882-8)
Supplement: Supplementary file 8 — Supplementary material 8 (XLSX 42 KB) [file 122_2017_2882_MOESM8_ESM.xlsx]

## Sheet: Sheet1
S-manually	Chr-manually	Marker-manually	Map-manually		S-Carthagene	Chr-Carthagene	Marker-Carthagene	Map-Carthagene
1	1Ssh	63900	0		1	1Ssh	455145	0
2	1Ssh	455145	13.944		2	1Ssh	7683	6.8
3	1Ssh	177810	18.6168		3	1Ssh	65348	13.6
4	1Ssh	347367	18.6168		4	1Ssh	124816	20.4
5	1Ssh	7683	20.5651		5	1Ssh	7035	29.5
6	1Ssh	65348	26.5501		6	1Ssh	62965	33
7	1Ssh	7919	27.8943		7	1Ssh	63408	33.6
8	1Ssh	9737	30.4964		8	1Ssh	66655	41.9
9	1Ssh	124816	32.5351		9	1Ssh	217462	43
10	1Ssh	7035	39.908		10	1Ssh	1247785	45.3
11	1Ssh	62965	43.8773		11	1Ssh	121474	45.8
12	1Ssh	75406	43.8803		12	1Ssh	7215	49.3
13	1Ssh	63408	44.6942		13	1Ssh	62693	49.3
14	1Ssh	122547	46.512		14	1Ssh	82404	49.3
15	1Ssh	66655	49.9222		15	1Ssh	85318	49.3
16	1Ssh	217462	50.7301		16	1Ssh	7570	49.3
17	1Ssh	1247785	52.4217		17	1Ssh	75358	49.3
18	1Ssh	71110	52.7268		18	1Ssh	1268680	49.3
19	1Ssh	121474	52.8212		19	1Ssh	64617	49.3
20	1Ssh	141478	54.4744		20	1Ssh	7283	49.3
21	1Ssh	62024	54.4744		21	1Ssh	8748	49.3
22	1Ssh	67834	54.4744		22	1Ssh	8331	49.3
23	1Ssh	75425	54.4744		23	1Ssh	60713	49.3
24	1Ssh	11611	54.758		24	1Ssh	9028	49.3
25	1Ssh	122180	54.758		25	1Ssh	7066	49.3
26	1Ssh	122300	54.758		26	1Ssh	72236	49.3
27	1Ssh	1255176	54.758		27	1Ssh	1390122	49.8
28	1Ssh	125619	54.758		28	1Ssh	2169570	49.8
29	1Ssh	1257685	54.758		29	1Ssh	1881301	49.8
30	1Ssh	1257701	54.758		30	1Ssh	442461	49.8
31	1Ssh	1260781	54.758		31	1Ssh	255978	49.8
32	1Ssh	1262824	54.758		32	1Ssh	1851756	49.8
33	1Ssh	1268680	54.758		33	1Ssh	1262824	49.8
34	1Ssh	127974	54.758		34	1Ssh	9117	49.8
35	1Ssh	1328026	54.758		35	1Ssh	142112	49.8
36	1Ssh	138427	54.758		36	1Ssh	60805	49.8
37	1Ssh	1390122	54.758		37	1Ssh	1561344	49.8
38	1Ssh	142112	54.758		38	1Ssh	1257701	49.8
39	1Ssh	1561344	54.758		39	1Ssh	1255176	49.8
40	1Ssh	1851756	54.758		40	1Ssh	71717	49.8
41	1Ssh	1881301	54.758		41	1Ssh	138427	49.8
42	1Ssh	2243898	54.758		42	1Ssh	84458	49.8
43	1Ssh	2330179	54.758		43	1Ssh	122180	49.8
44	1Ssh	2468884	54.758		44	1Ssh	62317	49.8
45	1Ssh	2473420	54.758		45	1Ssh	1257685	49.8
46	1Ssh	255978	54.758		46	1Ssh	62024	50.3
47	1Ssh	285608	54.758		47	1Ssh	141478	50.3
48	1Ssh	289098	54.758		48	1Ssh	75425	50.3
49	1Ssh	442461	54.758		49	1Ssh	67834	50.8
50	1Ssh	455114	54.758		50	1Ssh	285608	52.5
51	1Ssh	60713	54.758		51	1Ssh	61429	52.5
52	1Ssh	60805	54.758		52	1Ssh	82880	52.5
53	1Ssh	61429	54.758		53	1Ssh	2330179	52.5
54	1Ssh	62317	54.758		54	1Ssh	122300	52.5
55	1Ssh	62693	54.758		55	1Ssh	11611	52.5
56	1Ssh	64617	54.758		56	1Ssh	1328026	52.5
57	1Ssh	7066	54.758		57	1Ssh	8088	52.5
58	1Ssh	71717	54.758		58	1Ssh	289098	52.5
59	1Ssh	7215	54.758		59	1Ssh	90456	52.5
60	1Ssh	7283	54.758		60	1Ssh	127974	52.5
61	1Ssh	73049	54.758		61	1Ssh	83314	52.5
62	1Ssh	75358	54.758		62	1Ssh	2243898	52.5
63	1Ssh	7570	54.758		63	1Ssh	1258478	53
64	1Ssh	7870	54.758		64	1Ssh	6954	53.5
65	1Ssh	8088	54.758		65	1Ssh	60880	54
66	1Ssh	82404	54.758		66	1Ssh	121621	54
67	1Ssh	82880	54.758		67	1Ssh	9285	54
68	1Ssh	8331	54.758		68	1Ssh	62910	54.5
69	1Ssh	83314	54.758		69	1Ssh	8806	55
70	1Ssh	84458	54.758		70	1Ssh	8566	56.1
71	1Ssh	85318	54.758		71	1Ssh	285010	56.1
72	1Ssh	8748	54.758		72	1Ssh	15833	56.1
73	1Ssh	9028	54.758		73	1Ssh	2463160	56.6
74	1Ssh	90456	54.758		74	1Ssh	194572	56.6
75	1Ssh	9117	54.758		75	1Ssh	7649	58.9
76	1Ssh	9777	54.758		76	1Ssh	82317	65.7
77	1Ssh	72236	55.0321		77	1Ssh	11741	66.2
78	1Ssh	2169570	55.0321		78	1Ssh	60720	72.3
79	1Ssh	6954	55.3075		79	1Ssh	61778	75.2
80	1Ssh	1258478	55.4886		80	1Ssh	2049889	75.2
81	1Ssh	60880	55.5852		81	1Ssh	6956	75.2
82	1Ssh	121621	56.4066		82	1Ssh	10875	76.9
83	1Ssh	9285	56.4066		83	1Ssh	66432	85.2
84	1Ssh	62910	56.8631		84	1Ssh	62319	88.1
85	1Ssh	61988	57.0975		85	1Ssh	73469	93.6
86	1Ssh	8806	57.3196		86	2Ssh	1252373	0
87	1Ssh	15833	57.7863		87	2Ssh	7115	21.1
88	1Ssh	285010	57.7864		88	2Ssh	68205	38.1
89	1Ssh	8566	57.7866		89	2Ssh	65871	38.1
90	1Ssh	2463160	58.0705		90	2Ssh	8323	40.3
91	1Ssh	194572	58.3248		91	2Ssh	123563	46
92	1Ssh	7649	59.9399		92	2Ssh	60928	49.3
93	1Ssh	82317	65.891		93	2Ssh	143754	52.6
94	1Ssh	11741	66.4231		94	2Ssh	77682	52.6
95	1Ssh	64878	70.2597		95	2Ssh	1785185	54.2
96	1Ssh	60720	71.5787		96	2Ssh	69436	55.3
97	1Ssh	61778	73.783		97	2Ssh	7413	55.3
98	1Ssh	6956	73.783		98	2Ssh	2461568	55.3
99	1Ssh	2049889	74.8356		99	2Ssh	11137	55.3
100	1Ssh	10875	77.5605		100	2Ssh	124215	55.3
101	1Ssh	66432	85.0017		101	2Ssh	247695	55.3
102	1Ssh	62319	88.3112		102	2Ssh	156694	55.3
103	1Ssh	18336	89.1293		103	2Ssh	71290	55.3
104	1Ssh	73469	92.9464		104	2Ssh	7003	55.3
105	2Ssh	1252373	0		105	2Ssh	8522	55.3
106	2Ssh	62870	18.238		106	2Ssh	70678	55.3
107	2Ssh	7115	18.238		107	2Ssh	337856	55.3
108	2Ssh	68297	19.5521		108	2Ssh	1752138	55.3
109	2Ssh	65258	32.1885		109	2Ssh	245714	55.3
110	2Ssh	65871	32.9975		110	2Ssh	66941	55.3
111	2Ssh	68205	32.9975		111	2Ssh	60842	55.3
112	2Ssh	8323	34.9089		112	2Ssh	246912	55.3
113	2Ssh	6998	35.571		113	2Ssh	99718	55.3
114	2Ssh	65406	39.1264		114	2Ssh	103660	55.3
115	2Ssh	123563	39.8186		115	2Ssh	121622	55.3
116	2Ssh	12868	44.9674		116	2Ssh	1319446	55.8
117	2Ssh	60928	44.9674		117	2Ssh	64314	55.8
118	2Ssh	64850	44.9674		118	2Ssh	78390	55.8
119	2Ssh	6977	46.2923		119	2Ssh	7099	56.9
120	2Ssh	1319446	47.5617		120	2Ssh	67231	56.9
121	2Ssh	1785185	47.8927		121	2Ssh	68960	56.9
122	2Ssh	64314	48.1669		122	2Ssh	68554	56.9
123	2Ssh	78390	48.1669		123	2Ssh	65029	56.9
124	2Ssh	62411	48.3257		124	2Ssh	125173	56.9
125	2Ssh	143754	48.5109		125	2Ssh	63885	57.4
126	2Ssh	77682	48.5109		126	2Ssh	7393	57.4
127	2Ssh	11137	48.9878		127	2Ssh	75456	57.9
128	2Ssh	122169	48.9878		128	2Ssh	7715	57.9
129	2Ssh	1283028	48.9878		129	2Ssh	67747	57.9
130	2Ssh	1327983	48.9878		130	2Ssh	246926	57.9
131	2Ssh	156694	48.9878		131	2Ssh	2465327	57.9
132	2Ssh	245714	48.9878		132	2Ssh	62749	57.9
133	2Ssh	247695	48.9878		133	2Ssh	86340	57.9
134	2Ssh	498004	48.9878		134	2Ssh	137315	57.9
135	2Ssh	60842	48.9878		135	2Ssh	74899	57.9
136	2Ssh	64939	48.9878		136	2Ssh	286579	57.9
137	2Ssh	65610	48.9878		137	2Ssh	64976	57.9
138	2Ssh	69436	48.9878		138	2Ssh	91247	57.9
139	2Ssh	71290	48.9878		139	2Ssh	128126	59
140	2Ssh	7413	48.9878		140	2Ssh	9366	59
141	2Ssh	99718	48.9878		141	2Ssh	139713	60.6
142	2Ssh	121622	48.9878		142	2Ssh	67028	60.6
143	2Ssh	124215	48.9878		143	2Ssh	73315	63.9
144	2Ssh	1752138	48.9878		144	2Ssh	63521	66.7
145	2Ssh	2461568	48.9878		145	2Ssh	1266728	67.2
146	2Ssh	246912	48.9878		146	2Ssh	1258886	72.8
147	2Ssh	337856	48.9878		147	2Ssh	7503	76.1
148	2Ssh	66941	48.9878		148	2Ssh	67160	81.7
149	2Ssh	7003	48.9878		149	2Ssh	71401	91.6
150	2Ssh	70678	48.9878		150	2Ssh	69227	92.7
151	2Ssh	7417	48.9878		151	2Ssh	64509	98.3
152	2Ssh	8522	48.9878		152	3Ssh	63455	0
153	2Ssh	9869	48.9878		153	3Ssh	138983	7.7
154	2Ssh	103660	48.988		154	3Ssh	100488	15.3
155	2Ssh	125173	49.8238		155	3Ssh	138077	20.1
156	2Ssh	65029	49.8238		156	3Ssh	1252556	20.1
157	2Ssh	67231	49.8238		157	3Ssh	211279	21.2
158	2Ssh	68554	49.8238		158	3Ssh	78259	21.2
159	2Ssh	68960	49.8238		159	3Ssh	76490	21.7
160	2Ssh	7099	49.8238		160	3Ssh	76864	22.8
161	2Ssh	7393	50.0976		161	3Ssh	2463565	22.8
162	2Ssh	63885	50.0982		162	3Ssh	2560751	23.3
163	2Ssh	66481	50.4415		163	3Ssh	1442663	23.3
164	2Ssh	61437	50.7847		164	3Ssh	128317	23.3
165	2Ssh	67411	50.7847		165	3Ssh	2555414	23.3
166	2Ssh	7470	50.7847		166	3Ssh	1286957	23.3
167	2Ssh	2465327	50.9218		167	3Ssh	232328	23.3
168	2Ssh	246926	50.9218		168	3Ssh	123758	23.3
169	2Ssh	8742	51.1279		169	3Ssh	1246002	23.3
170	2Ssh	62749	51.1964		170	3Ssh	9115	23.3
171	2Ssh	15942	51.4712		171	3Ssh	1247584	23.3
172	2Ssh	33483	51.4712		172	3Ssh	63066	23.8
173	2Ssh	62278	51.4712		173	3Ssh	123319	24.9
174	2Ssh	64976	51.4712		174	3Ssh	64491	24.9
175	2Ssh	74899	51.4712		175	3Ssh	1450645	24.9
176	2Ssh	86340	51.4712		176	3Ssh	16132	24.9
177	2Ssh	91247	51.4712		177	3Ssh	128394	24.9
178	2Ssh	137315	51.4716		178	3Ssh	2467574	24.9
179	2Ssh	286579	51.4716		179	3Ssh	1289810	24.9
180	2Ssh	67747	51.4716		180	3Ssh	355731	24.9
181	2Ssh	75456	51.4716		181	3Ssh	1926102	24.9
182	2Ssh	7715	51.4716		182	3Ssh	1403660	24.9
183	2Ssh	128126	52.8903		183	3Ssh	1301599	24.9
184	2Ssh	9366	52.8903		184	3Ssh	68803	24.9
185	2Ssh	139713	55.7763		185	3Ssh	156292	24.9
186	2Ssh	67028	55.7763		186	3Ssh	71427	24.9
187	2Ssh	73315	57.7162		187	3Ssh	2474426	24.9
188	2Ssh	1266728	59.6701		188	3Ssh	2477265	24.9
189	2Ssh	63521	60.5064		189	3Ssh	1280105	24.9
190	2Ssh	1258886	64.4682		190	3Ssh	8333	24.9
191	2Ssh	7503	67.3103		191	3Ssh	388270	24.9
192	2Ssh	122765	71.8802		192	3Ssh	112328	24.9
193	2Ssh	67160	73.3881		193	3Ssh	68844	24.9
194	2Ssh	82601	79.1212		194	3Ssh	113134	24.9
195	2Ssh	77606	82.4621		195	3Ssh	2236593	24.9
196	2Ssh	71401	84.0545		196	3Ssh	66687	24.9
197	2Ssh	69227	84.8787		197	3Ssh	71250	24.9
198	2Ssh	64509	90.762		198	3Ssh	1295753	24.9
199	3Ssh	139119	0		199	3Ssh	1247952	24.9
200	3Ssh	62600	8.2239		200	3Ssh	1833984	24.9
201	3Ssh	139581	10.0581		201	3Ssh	2464656	25.4
202	3Ssh	7081	10.0581		202	3Ssh	182399	25.4
203	3Ssh	63455	15.22		203	3Ssh	79573	26.5
204	3Ssh	1248656	18.4643		204	3Ssh	2516912	26.5
205	3Ssh	138983	27.1759		205	3Ssh	11365	26.5
206	3Ssh	100488	36.6184		206	3Ssh	8042	26.5
207	3Ssh	121011	37.3857		207	3Ssh	70039	26.5
208	3Ssh	122787	42.5611		208	3Ssh	67688	26.5
209	3Ssh	1254067	43.7171		209	3Ssh	1267409	26.5
210	3Ssh	62574	45.6542		210	3Ssh	1254895	26.5
211	3Ssh	7781	45.6542		211	3Ssh	1268869	26.5
212	3Ssh	1252556	46.2467		212	3Ssh	61971	26.5
213	3Ssh	138077	46.2467		213	3Ssh	63465	26.5
214	3Ssh	78259	47.1958		214	3Ssh	70714	26.5
215	3Ssh	211279	47.2057		215	3Ssh	1273157	27.6
216	3Ssh	76490	47.742		216	3Ssh	1257341	28.1
217	3Ssh	67279	48.3031		217	3Ssh	65053	28.1
218	3Ssh	2463565	48.573		218	3Ssh	123793	28.1
219	3Ssh	76864	48.573		219	3Ssh	195	28.1
220	3Ssh	1247584	48.8464		220	3Ssh	10282	28.1
221	3Ssh	2460691	48.85		221	3Ssh	1329611	28.1
222	3Ssh	62639	48.85		222	3Ssh	64573	28.1
223	3Ssh	63580	48.85		223	3Ssh	405	28.1
224	3Ssh	67743	48.85		224	3Ssh	63613	28.1
225	3Ssh	9219	48.85		225	3Ssh	77889	28.6
226	3Ssh	98032	48.85		226	3Ssh	84329	29.7
227	3Ssh	123758	48.85		227	3Ssh	11525	30.2
228	3Ssh	1246002	48.85		228	3Ssh	256651	30.7
229	3Ssh	128317	48.85		229	3Ssh	65678	30.7
230	3Ssh	1286957	48.85		230	3Ssh	68697	31.2
231	3Ssh	1442663	48.85		231	3Ssh	68924	32.9
232	3Ssh	2555414	48.85		232	3Ssh	16745	56.3
233	3Ssh	2560751	48.85		233	3Ssh	63054	59.2
234	3Ssh	63066	48.85		234	3Ssh	70177	69.1
235	3Ssh	9115	48.85		235	3Ssh	7568	73.9
236	3Ssh	232328	48.85		236	3Ssh	64229	75.6
237	3Ssh	64491	49.13		237	3Ssh	77068	75.6
238	3Ssh	113134	49.13		238	3Ssh	126944	77.9
239	3Ssh	1247952	49.13		239	3Ssh	14068	81.4
240	3Ssh	1280105	49.13		240	3Ssh	11910	81.9
241	3Ssh	128394	49.13		241	3Ssh	70589	81.9
242	3Ssh	1289810	49.13		242	3Ssh	10501	83.6
243	3Ssh	1295753	49.13		243	4Ssh	10683	0
244	3Ssh	1301599	49.13		244	4Ssh	74712	0
245	3Ssh	1403660	49.13		245	4Ssh	121764	0.5
246	3Ssh	1450645	49.13		246	4Ssh	67773	18.9
247	3Ssh	156292	49.13		247	4Ssh	74574	20.6
248	3Ssh	16132	49.13		248	4Ssh	7288	21.1
249	3Ssh	1833984	49.13		249	4Ssh	85929	21.1
250	3Ssh	1926102	49.13		250	4Ssh	2475796	23.4
251	3Ssh	2236593	49.13		251	4Ssh	60817	25.7
252	3Ssh	2467574	49.13		252	4Ssh	116892	26.2
253	3Ssh	2474426	49.13		253	4Ssh	1777575	26.7
254	3Ssh	2477265	49.13		254	4Ssh	1251489	26.7
255	3Ssh	355731	49.13		255	4Ssh	116219	26.7
256	3Ssh	388270	49.13		256	4Ssh	1264230	26.7
257	3Ssh	66687	49.13		257	4Ssh	72514	26.7
258	3Ssh	68803	49.13		258	4Ssh	100890	26.7
259	3Ssh	68844	49.13		259	4Ssh	1253878	26.7
260	3Ssh	71250	49.13		260	4Ssh	61895	26.7
261	3Ssh	71427	49.13		261	4Ssh	209987	26.7
262	3Ssh	8333	49.13		262	4Ssh	66284	26.7
263	3Ssh	112328	49.13		263	4Ssh	2460613	26.7
264	3Ssh	123319	49.1316		264	4Ssh	1275133	26.7
265	3Ssh	1769249	49.5393		265	4Ssh	1251725	26.7
266	3Ssh	182399	49.9509		266	4Ssh	2462078	26.7
267	3Ssh	2464656	49.9509		267	4Ssh	425588	26.7
268	3Ssh	61971	51.0683		268	4Ssh	61051	26.7
269	3Ssh	70039	51.0683		269	4Ssh	124007	26.7
270	3Ssh	70714	51.0683		270	4Ssh	1260281	26.7
271	3Ssh	63465	51.07		271	4Ssh	9988	26.7
272	3Ssh	63613	51.07		272	4Ssh	250230	26.7
273	3Ssh	64573	51.07		273	4Ssh	2465982	26.7
274	3Ssh	10282	51.07		274	4Ssh	1452782	26.7
275	3Ssh	11365	51.07		275	4Ssh	1508105	26.7
276	3Ssh	11525	51.07		276	4Ssh	1254852	26.7
277	3Ssh	123793	51.07		277	4Ssh	65683	26.7
278	3Ssh	1254895	51.07		278	4Ssh	1850285	26.7
279	3Ssh	1257341	51.07		279	4Ssh	6983	26.7
280	3Ssh	1267409	51.07		280	4Ssh	1330776	26.7
281	3Ssh	1268869	51.07		281	4Ssh	64738	27.2
282	3Ssh	1273157	51.07		282	4Ssh	1312842	27.2
283	3Ssh	1329611	51.07		283	4Ssh	2531778	27.7
284	3Ssh	2516912	51.07		284	4Ssh	62340	27.7
285	3Ssh	256651	51.07		285	4Ssh	82387	27.7
286	3Ssh	65678	51.07		286	4Ssh	2463661	27.7
287	3Ssh	67688	51.07		287	4Ssh	67432	27.7
288	3Ssh	62078	51.07		288	4Ssh	64215	27.7
289	3Ssh	66135	51.07		289	4Ssh	117052	28.2
290	3Ssh	6932	51.07		290	4Ssh	7400	28.7
291	3Ssh	13166	51.07		291	4Ssh	88808	28.7
292	3Ssh	17714	51.07		292	4Ssh	1270533	28.7
293	3Ssh	60813	51.07		293	4Ssh	89199	31
294	3Ssh	61121	51.07		294	4Ssh	134661	37.8
295	3Ssh	7071	51.07		295	4Ssh	1300065	56.2
296	3Ssh	70738	51.07		296	4Ssh	242672	61.6
297	3Ssh	84329	51.07		297	4Ssh	60836	73.1
298	3Ssh	77889	51.07		298	4Ssh	11643	74.8
299	3Ssh	79573	51.07		299	5Ssh	9617	0
300	3Ssh	8042	51.07		300	5Ssh	70161	6.8
301	3Ssh	195	51.3365		301	5Ssh	142739	19.2
302	3Ssh	63219	51.3365		302	5Ssh	68247	20.9
303	3Ssh	65053	51.34		303	5Ssh	1306791	21.4
304	3Ssh	405	51.3423		304	5Ssh	64461	26.8
305	3Ssh	68697	52.2908		305	5Ssh	2463602	27.3
306	3Ssh	62309	52.4945		306	5Ssh	505288	30.8
307	3Ssh	1343515	55.2289		307	5Ssh	78204	30.8
308	3Ssh	68924	55.2389		308	5Ssh	123505	33.1
309	3Ssh	61382	65.9998		309	5Ssh	72675	33.6
310	3Ssh	61732	68.2725		310	5Ssh	1458198	34.1
311	3Ssh	16745	73.4563		311	5Ssh	1297094	34.1
312	3Ssh	63054	74.5832		312	5Ssh	66256	34.1
313	3Ssh	71850	74.5832		313	5Ssh	42475	34.1
314	3Ssh	70177	85.5689		314	5Ssh	25	34.1
315	3Ssh	7568	90.8795		315	5Ssh	355142	34.6
316	3Ssh	64229	92.7527		316	5Ssh	1249596	34.6
317	3Ssh	77068	92.7527		317	5Ssh	7282	34.6
318	3Ssh	126944	96.591		318	5Ssh	2472812	34.6
319	3Ssh	11910	99.7879		319	5Ssh	1264139	34.6
320	3Ssh	14068	99.7879		320	5Ssh	7862	34.6
321	3Ssh	70589	99.7879		321	5Ssh	62065	34.6
322	3Ssh	10501	100.63		322	5Ssh	181260	35.7
323	4Ssh	121764	0		323	5Ssh	64085	35.7
324	4Ssh	74712	0.278736		324	5Ssh	1382278	35.7
325	4Ssh	10683	0.28		325	5Ssh	123435	36.2
326	4Ssh	1272223	8.4124		326	5Ssh	1270034	36.2
327	4Ssh	65665	9.56245		327	5Ssh	10678	36.7
328	4Ssh	72775	11.8548		328	5Ssh	68581	36.7
329	4Ssh	8322	11.8548		329	5Ssh	7516	36.7
330	4Ssh	100890	13		330	5Ssh	64502	37.2
331	4Ssh	116219	13		331	5Ssh	70236	37.2
332	4Ssh	116892	13		332	5Ssh	66543	37.7
333	4Ssh	1254852	13		333	5Ssh	1276599	37.7
334	4Ssh	1260281	13		334	5Ssh	65378	37.7
335	4Ssh	1312842	13		335	5Ssh	1264038	37.7
336	4Ssh	1330776	13		336	5Ssh	1265522	37.7
337	4Ssh	1452782	13		337	5Ssh	1306501	37.7
338	4Ssh	1850285	13		338	5Ssh	10799	37.7
339	4Ssh	2462078	13		339	5Ssh	2463451	37.7
340	4Ssh	425588	13		340	5Ssh	60764	37.7
341	4Ssh	61051	13		341	5Ssh	78583	37.7
342	4Ssh	65683	13		342	5Ssh	1447498	42.5
343	4Ssh	6983	13		343	5Ssh	6975	43
344	4Ssh	1251489	13		344	5Ssh	61081	43
345	4Ssh	1251725	13		345	5Ssh	154717	44.7
346	4Ssh	1253878	13		346	5Ssh	1246853	45.2
347	4Ssh	1264230	13		347	5Ssh	9957	45.2
348	4Ssh	1275133	13		348	5Ssh	69164	45.7
349	4Ssh	1508105	13		349	5Ssh	95077	53.3
350	4Ssh	1777575	13		350	5Ssh	124041	53.8
351	4Ssh	209987	13		351	5Ssh	124784	53.8
352	4Ssh	2460613	13		352	5Ssh	61535	54.3
353	4Ssh	2465982	13		353	5Ssh	71988	54.8
354	4Ssh	2475796	13		354	5Ssh	65153	57.1
355	4Ssh	250230	13		355	5Ssh	247147	58.2
356	4Ssh	60817	13		356	5Ssh	60852	59.9
357	4Ssh	61895	13		357	5Ssh	10977	59.9
358	4Ssh	64738	13		358	5Ssh	66803	59.9
359	4Ssh	66284	13		359	5Ssh	80451	60.4
360	4Ssh	72514	13		360	5Ssh	2068069	60.4
361	4Ssh	1246467	13		361	5Ssh	9058	60.4
362	4Ssh	237058	13		362	5Ssh	1260256	60.9
363	4Ssh	63407	13		363	5Ssh	121450	66.3
364	4Ssh	69000	13		364	5Ssh	2463729	66.3
365	4Ssh	7148	13		365	5Ssh	65371	68
366	4Ssh	79279	13		366	5Ssh	471424	69.1
367	4Ssh	9988	13.0004		367	5Ssh	67437	69.6
368	4Ssh	124007	13.0048		368	5Ssh	1275903	70.7
369	4Ssh	85929	14.1384		369	5Ssh	62983	71.8
370	4Ssh	7288	14.1384		370	5Ssh	2473543	71.8
371	4Ssh	74574	14.1413		371	5Ssh	17837	75.9
372	4Ssh	67773	14.5608		372	5Ssh	63894	76.4
373	4Ssh	9574	15.7305		373	5Ssh	166346	86.3
374	4Ssh	2463661	16.18		374	5Ssh	8517	93.9
375	4Ssh	64215	16.18		375	5Ssh	1258706	95
376	4Ssh	82387	16.18		376	5Ssh	63045	95.5
377	4Ssh	89199	16.18		377	5Ssh	80904	96
378	4Ssh	2531778	16.1829		378	5Ssh	1722627	100.8
379	4Ssh	62340	16.1829		379	5Ssh	8314	115.1
380	4Ssh	67432	16.1829		380	6Ssh	63036	0
381	4Ssh	117052	16.7512		381	6Ssh	66785	13.1
382	4Ssh	88808	17.029		382	6Ssh	72268	17
383	4Ssh	1270533	18.5352		383	6Ssh	62942	17.5
384	4Ssh	7400	18.5352		384	6Ssh	63829	20.8
385	4Ssh	7194	19.7475		385	6Ssh	349317	24.1
386	4Ssh	134661	20.8007		386	6Ssh	79137	24.1
387	4Ssh	1300065	33.1396		387	6Ssh	65811	30.3
388	4Ssh	242672	40.5882		388	6Ssh	10727	32.5
389	4Ssh	11643	57.1575		389	6Ssh	67214	35.3
390	4Ssh	60836	58.8296		390	6Ssh	1251565	35.3
391	5Ssh	9617	0		391	6Ssh	1304269	39.8
392	5Ssh	1553329	4.8		392	6Ssh	75673	40.3
393	5Ssh	70161	7.98318		393	6Ssh	101975	41.9
394	5Ssh	68247	22.5076		394	6Ssh	1255788	41.9
395	5Ssh	1306791	23.2842		395	6Ssh	102459	41.9
396	5Ssh	18666	23.9551		396	6Ssh	249569	41.9
397	5Ssh	142739	25.2441		397	6Ssh	70860	41.9
398	5Ssh	246646	26.5859		398	6Ssh	67538	41.9
399	5Ssh	440570	26.5859		399	6Ssh	1371372	41.9
400	5Ssh	2463602	28.8767		400	6Ssh	2483264	41.9
401	5Ssh	64461	28.8767		401	6Ssh	254846	41.9
402	5Ssh	69342	31.9248		402	6Ssh	1662277	41.9
403	5Ssh	9883	33.2322		403	6Ssh	1276172	41.9
404	5Ssh	123505	33.7314		404	6Ssh	7392	41.9
405	5Ssh	72675	33.7314		405	6Ssh	61164	42.4
406	5Ssh	505288	34.629		406	6Ssh	62404	43.5
407	5Ssh	78204	34.629		407	6Ssh	62473	43.5
408	5Ssh	1256076	35.1999		408	6Ssh	62960	43.5
409	5Ssh	1519017	35.1999		409	6Ssh	61406	43.5
410	5Ssh	153	35.1999		410	6Ssh	67086	43.5
411	5Ssh	15823	35.1999		411	6Ssh	66416	44.6
412	5Ssh	16127	35.1999		412	6Ssh	62108	44.6
413	5Ssh	20301	35.1999		413	6Ssh	7451	44.6
414	5Ssh	245303	35.1999		414	6Ssh	7213	44.6
415	5Ssh	268363	35.1999		415	6Ssh	7634	44.6
416	5Ssh	42475	35.1999		416	6Ssh	83197	45.1
417	5Ssh	9108	35.1999		417	6Ssh	124073	47.3
418	5Ssh	9880	35.1999		418	6Ssh	60779	49.5
419	5Ssh	1297094	35.2077		419	6Ssh	70231	49.5
420	5Ssh	1458198	35.2077		420	6Ssh	1245864	50
421	5Ssh	66256	35.2077		421	6Ssh	9603	50
422	5Ssh	25	35.2078		422	6Ssh	78276	50
423	5Ssh	331965	35.6953		423	6Ssh	77801	50.5
424	5Ssh	2464239	36.1863		424	6Ssh	2473276	54.4
425	5Ssh	1264139	36.6219		425	6Ssh	70989	54.9
426	5Ssh	7282	36.6219		426	6Ssh	71457	58.2
427	5Ssh	64085	37.1611		427	6Ssh	9233	58.2
428	5Ssh	1382278	37.1733		428	6Ssh	139001	65
429	5Ssh	181260	37.1733		429	6Ssh	8749	76.1
430	5Ssh	123435	37.436		430	6Ssh	10724	95.9
431	5Ssh	1270034	37.436		431	7Ssh	73338	0
432	5Ssh	1249596	37.8037		432	7Ssh	152381	1.1
433	5Ssh	2472812	37.8037		433	7Ssh	73794	5.2
434	5Ssh	355142	37.8037		434	7Ssh	1269664	8.1
435	5Ssh	62065	37.8037		435	7Ssh	122512	18.8
436	5Ssh	7862	37.8037		436	7Ssh	67227	19.3
437	5Ssh	10678	38.8009		437	7Ssh	61109	22.2
438	5Ssh	68581	38.8009		438	7Ssh	64572	23.9
439	5Ssh	7516	38.8009		439	7Ssh	66909	25
440	5Ssh	64502	39.1186		440	7Ssh	1318664	28.5
441	5Ssh	70236	39.1186		441	7Ssh	63846	31.4
442	5Ssh	10799	39.4035		442	7Ssh	1701289	33.1
443	5Ssh	1248317	39.4035		443	7Ssh	1290281	39.9
444	5Ssh	1264038	39.4035		444	7Ssh	123557	39.9
445	5Ssh	1265522	39.4035		445	7Ssh	12583	41
446	5Ssh	1276599	39.4035		446	7Ssh	67427	41.5
447	5Ssh	1306501	39.4035		447	7Ssh	63657	42.6
448	5Ssh	157099	39.4035		448	7Ssh	31255	43.1
449	5Ssh	2463451	39.4035		449	7Ssh	66018	43.1
450	5Ssh	246409	39.4035		450	7Ssh	12037	43.1
451	5Ssh	60764	39.4035		451	7Ssh	71465	43.6
452	5Ssh	65200	39.4035		452	7Ssh	71319	43.6
453	5Ssh	65378	39.4035		453	7Ssh	11088	43.6
454	5Ssh	66543	39.4035		454	7Ssh	85104	43.6
455	5Ssh	67359	39.4035		455	7Ssh	66206	43.6
456	5Ssh	70064	39.4035		456	7Ssh	71517	43.6
457	5Ssh	72032	39.4035		457	7Ssh	69787	43.6
458	5Ssh	75528	39.4035		458	7Ssh	80770	43.6
459	5Ssh	7857	39.4035		459	7Ssh	1368791	44.7
460	5Ssh	78583	39.4035		460	7Ssh	60847	45.2
461	5Ssh	88644	39.4035		461	7Ssh	77612	45.2
462	5Ssh	1246853	40.2714		462	7Ssh	1675491	45.2
463	5Ssh	154717	40.2714		463	7Ssh	173577	45.7
464	5Ssh	69164	40.2714		464	7Ssh	1273351	46.8
465	5Ssh	9957	40.5502		465	7Ssh	62500	47.3
466	5Ssh	1273124	41.1102		466	7Ssh	85154	47.3
467	5Ssh	61081	41.1152		467	7Ssh	123445	47.8
468	5Ssh	6975	41.1152		468	7Ssh	2472664	48.3
469	5Ssh	1447498	41.603		469	7Ssh	1607551	50
470	5Ssh	72816	41.7419		470	7Ssh	12682	51.1
471	5Ssh	95077	47.6695		471	7Ssh	7450	51.6
472	5Ssh	124041	48.1628		472	7Ssh	350308	51.6
473	5Ssh	124784	48.1681		473	7Ssh	61964	51.6
474	5Ssh	61535	48.9086		474	7Ssh	8790	51.6
475	5Ssh	71988	49.6405		475	7Ssh	2461721	51.6
476	5Ssh	65153	51.1213		476	7Ssh	1252546	51.6
477	5Ssh	1247269	52.1986		477	7Ssh	1254414	51.6
478	5Ssh	247147	52.5692		478	7Ssh	13786	51.6
479	5Ssh	80451	52.9201		479	7Ssh	74399	51.6
480	5Ssh	2068069	53.3013		480	7Ssh	2127529	51.6
481	5Ssh	9058	53.3013		481	7Ssh	76938	51.6
482	5Ssh	1260256	53.4726		482	7Ssh	299453	51.6
483	5Ssh	10977	54.0171		483	7Ssh	63264	51.6
484	5Ssh	60852	54.0171		484	7Ssh	1282378	51.6
485	5Ssh	66803	54.0187		485	7Ssh	1259884	51.6
486	5Ssh	62836	55.0862		486	7Ssh	63698	51.6
487	5Ssh	64827	55.0862		487	7Ssh	1248445	51.6
488	5Ssh	7000	57.2323		488	7Ssh	129231	51.6
489	5Ssh	2463729	58.2993		489	7Ssh	1277370	51.6
490	5Ssh	121450	58.3		490	7Ssh	2019563	51.6
491	5Ssh	65371	60.3692		491	7Ssh	155702	51.6
492	5Ssh	471424	61.7333		492	7Ssh	75276	51.6
493	5Ssh	67437	62.4002		493	7Ssh	64113	51.6
494	5Ssh	66346	62.5592		494	7Ssh	1293135	51.6
495	5Ssh	8922	62.5593		495	7Ssh	11689	51.6
496	5Ssh	1275903	63.0747		496	7Ssh	2463540	51.6
497	5Ssh	2473543	64.4236		497	7Ssh	2455933	51.6
498	5Ssh	62983	64.4291		498	7Ssh	8316	51.6
499	5Ssh	66668	67.7118		499	7Ssh	12848	51.6
500	5Ssh	17837	68.0414		500	7Ssh	75649	52.1
501	5Ssh	63894	68.6024		501	7Ssh	122261	52.1
502	5Ssh	66575	69.8907		502	7Ssh	1249831	52.1
503	5Ssh	81247	70.434		503	7Ssh	37729	52.6
504	5Ssh	2466309	70.9773		504	7Ssh	96343	52.6
505	5Ssh	72191	70.9773		505	7Ssh	1268264	52.6
506	5Ssh	2463048	72.6073		506	7Ssh	49769	52.6
507	5Ssh	12711	76.4694		507	7Ssh	6981	52.6
508	5Ssh	70341	76.4694		508	7Ssh	245729	52.6
509	5Ssh	166346	77.324		509	7Ssh	64402	52.6
510	5Ssh	67631	79.7692		510	7Ssh	138033	52.6
511	5Ssh	8517	83.0278		511	7Ssh	70548	52.6
512	5Ssh	1401781	83.0675		512	7Ssh	7709	52.6
513	5Ssh	62172	83.0675		513	7Ssh	139996	54.3
514	5Ssh	1258706	84.1624		514	7Ssh	72184	58.4
515	5Ssh	9440	84.695		515	7Ssh	194251	58.9
516	5Ssh	63045	84.7298		516	7Ssh	63444	59.4
517	5Ssh	80904	85.2845		517	7Ssh	84716	62.3
518	5Ssh	63114	85.7786		518	7Ssh	8562	62.8
519	5Ssh	2466470	91.3623		519	7Ssh	1253830	68.2
520	5Ssh	1722627	91.7097		520	7Ssh	61995	72.3
521	5Ssh	64999	92.9938		521	7Ssh	2478552	73.4
522	5Ssh	65046	97.4242		522	7Ssh	601479	73.4
523	5Ssh	78079	97.9678		523	7Ssh	95112	77.5
524	5Ssh	8314	109.207		524	7Ssh	93140	77.5
525	5Ssh	79316	109.66		525	7Ssh	7407	81.6
526	6Ssh	89656	0
527	6Ssh	63036	1.76347
528	6Ssh	72268	11.4289
529	6Ssh	62942	11.9075
530	6Ssh	66785	14.8064
531	6Ssh	63829	18.7037
532	6Ssh	349317	21.4763
533	6Ssh	79137	21.4763
534	6Ssh	65718	25.5666
535	6Ssh	65811	26.6526
536	6Ssh	10727	28.4995
537	6Ssh	1251565	32.9292
538	6Ssh	67214	32.9301
539	6Ssh	63712	35.1512
540	6Ssh	101975	39.2
541	6Ssh	1254041	39.2
542	6Ssh	1255788	39.2
543	6Ssh	1260750	39.2
544	6Ssh	1291638	39.2
545	6Ssh	1306384	39.2
546	6Ssh	1357759	39.2
547	6Ssh	166491	39.2
548	6Ssh	172463	39.2
549	6Ssh	205130	39.2
550	6Ssh	246583	39.2
551	6Ssh	2476479	39.2
552	6Ssh	288999	39.2
553	6Ssh	403268	39.2
554	6Ssh	581900	39.2
555	6Ssh	64212	39.2
556	6Ssh	69110	39.2
557	6Ssh	7300	39.2
558	6Ssh	7392	39.2
559	6Ssh	7432	39.2
560	6Ssh	1276172	39.2026
561	6Ssh	1371372	39.2026
562	6Ssh	1662277	39.2026
563	6Ssh	2483264	39.2026
564	6Ssh	254846	39.2026
565	6Ssh	67538	39.2026
566	6Ssh	70860	39.476
567	6Ssh	78191	39.476
568	6Ssh	61164	39.4768
569	6Ssh	102459	39.4804
570	6Ssh	249569	39.4804
571	6Ssh	1304269	39.5311
572	6Ssh	62473	40.0236
573	6Ssh	75673	40.0956
574	6Ssh	62404	40.2
575	6Ssh	62108	40.5702
576	6Ssh	7213	40.5702
577	6Ssh	7451	40.5702
578	6Ssh	61406	40.9099
579	6Ssh	62960	40.9099
580	6Ssh	67086	40.9099
581	6Ssh	1260106	41.5158
582	6Ssh	1636868	41.5158
583	6Ssh	377508	41.5158
584	6Ssh	60772	41.5158
585	6Ssh	64412	41.5158
586	6Ssh	65656	41.5158
587	6Ssh	72858	41.5158
588	6Ssh	9634	41.5158
589	6Ssh	98539	41.5158
590	6Ssh	66416	41.8652
591	6Ssh	62562	42.1725
592	6Ssh	83197	42.3443
593	6Ssh	197702	42.8367
594	6Ssh	2460392	42.8367
595	6Ssh	7634	43.16
596	6Ssh	124073	44.2668
597	6Ssh	61725	46.1902
598	6Ssh	1245864	46.1903
599	6Ssh	70231	46.1903
600	6Ssh	60779	46.4689
601	6Ssh	78276	47.8842
602	6Ssh	70030	47.8903
603	6Ssh	9603	47.8903
604	6Ssh	77801	48.2902
605	6Ssh	2473276	50.97
606	6Ssh	6966	51.5137
607	6Ssh	70989	51.5137
608	6Ssh	71457	53.9395
609	6Ssh	9233	56.014
610	6Ssh	139001	58.875
611	6Ssh	8749	66.9386
612	6Ssh	65110	68.3215
613	6Ssh	10724	81.3449
614	7Ssh	241852	0
615	7Ssh	73338	5.85
616	7Ssh	152381	6.39005
617	7Ssh	73794	8.67885
618	7Ssh	1269664	10.9149
619	7Ssh	122512	20.6249
620	7Ssh	67227	21.3973
621	7Ssh	61109	23.8616
622	7Ssh	64572	25.4487
623	7Ssh	66909	26.1076
624	7Ssh	1318664	30.3694
625	7Ssh	60799	33.8027
626	7Ssh	63846	33.8027
627	7Ssh	1701289	36.3348
628	7Ssh	129679	37.6665
629	7Ssh	160849	43.1693
630	7Ssh	70957	43.1693
631	7Ssh	123557	43.6048
632	7Ssh	1290281	43.6116
633	7Ssh	9134	45.1806
634	7Ssh	12583	45.4472
635	7Ssh	2464745	45.9637
636	7Ssh	67427	46.3576
637	7Ssh	12037	46.9024
638	7Ssh	31255	46.9024
639	7Ssh	66018	46.9024
640	7Ssh	1277112	46.9056
641	7Ssh	63657	47.2167
642	7Ssh	11088	47.7462
643	7Ssh	69787	47.7462
644	7Ssh	85104	47.7462
645	7Ssh	66206	47.8314
646	7Ssh	71319	47.8314
647	7Ssh	71465	47.8314
648	7Ssh	71517	47.8314
649	7Ssh	80770	47.8314
650	7Ssh	1368791	48.1353
651	7Ssh	1675491	48.1353
652	7Ssh	173577	48.1353
653	7Ssh	60847	48.1353
654	7Ssh	77612	48.1353
655	7Ssh	64402	49.0894
656	7Ssh	6981	49.0894
657	7Ssh	96343	49.0894
658	7Ssh	122261	49.4037
659	7Ssh	1249831	49.4037
660	7Ssh	1268264	49.7042
661	7Ssh	138033	49.706
662	7Ssh	245729	49.706
663	7Ssh	37729	49.706
664	7Ssh	49769	49.706
665	7Ssh	70548	49.706
666	7Ssh	7709	49.706
667	7Ssh	11024	49.708
668	7Ssh	1267504	49.7082
669	7Ssh	2460696	49.7082
670	7Ssh	62287	49.7082
671	7Ssh	65266	49.7082
672	7Ssh	81729	49.7082
673	7Ssh	9275	49.7082
674	7Ssh	1252546	49.711
675	7Ssh	75649	49.7159
676	7Ssh	11689	49.7195
677	7Ssh	123445	49.7195
678	7Ssh	1248445	49.7195
679	7Ssh	1254414	49.7195
680	7Ssh	1259884	49.7195
681	7Ssh	12682	49.7195
682	7Ssh	1282378	49.7195
683	7Ssh	2019563	49.7195
684	7Ssh	2461721	49.7195
685	7Ssh	299453	49.7195
686	7Ssh	74399	49.7195
687	7Ssh	7450	49.7195
688	7Ssh	85154	49.7195
689	7Ssh	8790	49.7195
690	7Ssh	315272	50.2488
691	7Ssh	1273351	50.8447
692	7Ssh	1277370	50.8447
693	7Ssh	12848	50.8447
694	7Ssh	129231	50.8447
695	7Ssh	1293135	50.8447
696	7Ssh	13786	50.8447
697	7Ssh	155702	50.8447
698	7Ssh	1607551	50.8447
699	7Ssh	2127529	50.8447
700	7Ssh	2455933	50.8447
701	7Ssh	2463540	50.8447
702	7Ssh	2472664	50.8447
703	7Ssh	350308	50.8447
704	7Ssh	61964	50.8447
705	7Ssh	62500	50.8447
706	7Ssh	63264	50.8447
707	7Ssh	63698	50.8447
708	7Ssh	64113	50.8447
709	7Ssh	75276	50.8447
710	7Ssh	76938	50.8447
711	7Ssh	8316	50.8447
712	7Ssh	7051	52.4164
713	7Ssh	139996	54.3904
714	7Ssh	194251	57.9362
715	7Ssh	72184	57.9379
716	7Ssh	63444	59.038
717	7Ssh	84716	62.4388
718	7Ssh	8562	63.0216
719	7Ssh	1253830	66.8822
720	7Ssh	11978	71.0472
721	7Ssh	61995	73.1565
722	7Ssh	2478552	74.335
723	7Ssh	601479	74.335
724	7Ssh	93140	78.1325
725	7Ssh	95112	78.1325
726	7Ssh	7407	81.8846
727	7Ssh	60748	96.5989
