# Supplementary material for: Discovery and characterization of two new stem rust resistance genes in Aegilops sharonensis
Source: Theor Appl Genet. 2017 Mar 8;130(6):1207–22. doi: 10.1007/s00122-017-2882-8 (PMC5440502; doi:10.1007/s00122-017-2882-8)
Supplement: Supplementary file 9 — Supplementary material 9 (XLSX 9 KB) [file 122_2017_2882_MOESM9_ESM.xlsx]

## Sheet: Sheet1
to TPMKC	Sum of sqrs	df (a)	Mean square	F	p
Line	228.934	89	2.57229	28.14	3.985e-41
Replicate	7.51129	1	7.51129	82.18	2.752e-14
Error:	8.13476	89	0.0914018
Total:	244.58	179
to TRTTF	Sum of sqrs	df (b)	Mean square	F	p
Line	139.121	89	1.56315	4.387	1.252e-11
Replicate	1.44185	1	1.44185	4.047	0.04729
Error:	31.7116	89	0.35631
Total:	172.274	179
to TTKSK	Sum of sqrs	df	Mean square	F	p
Line	173.817	91	1.91008	7.425	3.294e-19
Replicate	0.0681065	1	0.0681065	0.2648	0.6081
Error:	23.4092	91	0.257244
Total:	197.295	183
a and b, there two missing data points in the data set and the two lines were removed for ANOVA.
