# Supplementary material for: Discovery and characterization of two new stem rust resistance genes in Aegilops sharonensis
Source: Theor Appl Genet. 2017 Mar 8;130(6):1207–22. doi: 10.1007/s00122-017-2882-8 (PMC5440502; doi:10.1007/s00122-017-2882-8)
Supplement: Supplementary file 10 — Supplementary material 10 (XLSX 9 KB) [file 122_2017_2882_MOESM10_ESM.xlsx]

## Sheet: Sheet1
to TPMKC	Sum of sqrs	df	Mean square	F	p
Accession	206.069	123 (a)	1.67536	19.32	6.919e-47
Replicate	15.9482	1	15.9482	183.9	3.486e-26
Error:	10.6658	123	0.0867135
Total:	232.683	247
to TRTTF	Sum of sqrs	df	Mean square	F	p
Accession	174.631	124	1.40831	14.11	9.538e-40
Replicate	0.482242	1	0.482242	4.832	0.02979
Error:	12.3743	124	0.0997924
Total:	187.487	249
to TTKSK	Sum of sqrs	df (b)	Mean square	F	p
Accession	223.731	123	1.81895	12.54	1.019e-36
Replicate	2.77002	1	2.77002	19.1	2.615e-05
Error:	17.8429	123	0.145064
Total:	244.344	247
a and b, there one missing data point in the data set and the line is removed for ANOVA.
